# Supplementary material for: Chromatin remodeler Dmp18 regulates apoptosis by controlling H2Av incorporation in Drosophila imaginal disc development
Source: PLoS Genet. 2022 Sep 27;18(9):e1010395. doi: 10.1371/journal.pgen.1010395 (PMC9514664; doi:10.1371/journal.pgen.1010395)
Supplement: S2 Table — (XLSX) [file pgen.1010395.s018.xlsx]

## Sheet: down
id	baseMean	baseMean_W	baseMean_Z	foldChange(Z/W)(Z/W)	log2FoldChange	pval	padj	Chromosome	Start Site	End Site	Direction	Length	Name	GO	KEGG	EC	eggNOG	eggNOG_Class	Description	NCBI_GI	UniProtID
FBgn0034856	5409.27	10780.8	37.7505	0.00350164	-8.15775	1.87789e-224	2.40689e-220	2R	23381197	23382591	+	1341	yellow-d2	GO:0016853;GO:0042438;GO:0048067;	-	-	NOG40675	S	-	-	-
FBgn0031248	8284.76	15069.8	1499.76	0.0995213	-3.32885	1.53153e-121	2.80423e-118	2L	318362	319259	-	898	CG11912	GO:0004252;GO:0004252;GO:0006508;GO:0006508;GO:0006508;GO:0008233;GO:0008236;GO:0016787;	-	-	-	-	-	-	-
FBgn0001226	8163.01	14772.7	1553.33	0.105149	-3.2495	4.2072e-117	5.39237e-114	3L	9384063	9385694	+	1632	Hsp27	GO:0005515;GO:0005634;GO:0005737;GO:0008340;GO:0009408;GO:0042026;GO:0042595;GO:0042742;GO:0050832;GO:0051082;GO:0061077;GO:0005515;GO:0005634;GO:0005737;GO:0008340;GO:0009408;GO:0042026;GO:0042595;GO:0042742;GO:0050832;GO:0051082;GO:0061077;	-	-	NOG256133	-	Heat shock protein 27[Source:FlyBase;Acc:FBgn0001226]	-	-
FBgn0034999	3127.27	5706.19	548.347	0.0960969	-3.37937	3.09043e-109	3.60091e-106	2R	24294097	24298111	+	2482	CG3394	GO:0001676;GO:0003824;GO:0004467;GO:0008152;GO:0015908;GO:0016020;GO:0016021;GO:0016021;GO:0031957;GO:0001676;GO:0003824;GO:0004467;GO:0008152;GO:0015908;GO:0016020;GO:0016021;GO:0016021;GO:0031957;	-	-	COG0318	I	-	-	-
FBgn0003378	6481.08	12126.8	835.342	0.0688839	-3.85969	8.27954e-108	8.84324e-105	3L	11508967	11509394	-	359	Sgs8	-	-	-	NOG309323	-	Salivary gland secretion 8[Source:FlyBase;Acc:FBgn0003378]	-	-
FBgn0003377	9716.84	17293.3	2140.43	0.123772	-3.01424	2.89229e-104	2.85158e-101	3L	11509861	11510247	+	321	Sgs7	GO:0005615;	-	-	NOG249679	-	Salivary gland secretion 7[Source:FlyBase;Acc:FBgn0003377]	-	-
FBgn0003372	7873.07	15457.7	288.466	0.0186617	-5.74378	7.66807e-96	6.14261e-93	2L	4937409	4941423	+	3950	Sgs1	GO:0005201;GO:0031012;	-	-	NOG124330	S	Salivary gland secretion 1[Source:FlyBase;Acc:FBgn0003372]	-	-
FBgn0038943	4386.88	8568.29	205.467	0.0239799	-5.38203	1.00409e-88	7.57023e-86	3R	22333088	22334150	-	782	CG5391	-	-	-	NOG327200	-	-	-	-
FBgn0043576	395.739	767.871	23.6066	0.030743	-5.0236	3.33864e-79	2.03769e-76	2R	8709733	8710320	+	588	PGRP-SC1a	GO:0002376;GO:0005576;GO:0005576;GO:0006955;GO:0008270;GO:0008745;GO:0008745;GO:0008745;GO:0009253;GO:0009253;GO:0009253;GO:0016787;GO:0042834;GO:0042834;GO:0042834;GO:0045087;GO:0045087;GO:0045087;GO:0045824;GO:0046872;	-	-	COG5479	M	Peptidoglycan recognition protein SC1a[Source:FlyBase;Acc:FBgn0043576]	-	-
FBgn0035348	1788.47	3183.94	393.004	0.123433	-3.0182	8.24702e-79	4.80464e-76	3L	2499372	2503606	-	1985	CG16758	GO:0003824;GO:0004731;GO:0004731;GO:0006139;GO:0009116;GO:0016740;GO:0016757;GO:0003824;GO:0004731;GO:0004731;GO:0006139;GO:0009116;GO:0016740;GO:0016757;GO:0003824;GO:0004731;GO:0004731;GO:0006139;GO:0009116;GO:0016740;GO:0016757;GO:0003824;GO:0004731;GO:0004731;GO:0006139;GO:0009116;GO:0016740;GO:0016757;GO:0003824;GO:0004731;GO:0004731;GO:0006139;GO:0009116;GO:0016740;GO:0016757;GO:0003824;GO:…	K03783	-	COG0005	F	-	-	-
FBgn0035638	323.779	635.426	12.1323	0.0190932	-5.71079	2.8351e-78	1.57989e-75	3L	5794405	5796543	-	1640	Tektin-C	GO:0005634;GO:0005875;GO:0007017;GO:0008017;GO:0030317;GO:0036126;GO:0060271;GO:0060294;GO:0005634;GO:0005875;GO:0007017;GO:0008017;GO:0030317;GO:0036126;GO:0060271;GO:0060294;GO:0005634;GO:0005875;GO:0007017;GO:0008017;GO:0030317;GO:0036126;GO:0060271;GO:0060294;	-	-	NOG251508	-	Tektin C [Source:FlyBase;Acc:FBgn0035638]"	-	-
FBgn0038716	1144.57	2058.03	231.116	0.112299	-3.15458	1.41369e-72	6.71082e-70	3R	19603375	19606475	+	2190	CG7342	GO:0005887;GO:0008514;GO:0015711;GO:0016020;GO:0016021;GO:0016021;GO:0022857;GO:0055085;GO:0005887;GO:0008514;GO:0015711;GO:0016020;GO:0016021;GO:0016021;GO:0022857;GO:0055085;	-	-	-	-	-	-	-
FBgn0019952	2097.36	3648.71	546.011	0.149645	-2.74038	6.0824e-70	2.59861e-67	3R	24276260	24278792	+	2533	Orct	GO:0005887;GO:0006811;GO:0006915;GO:0008514;GO:0015711;GO:0016020;GO:0016021;GO:0016021;GO:0022857;GO:0055085;GO:0005887;GO:0006811;GO:0006915;GO:0008514;GO:0015711;GO:0016020;GO:0016021;GO:0016021;GO:0022857;GO:0055085;	K08202	-	COG0477	G	Organic cation transporter[Source:FlyBase;Acc:FBgn0019952]	-	-
FBgn0031908	8690.48	15439.2	1941.71	0.125764	-2.9912	2.83323e-69	1.1714e-66	2L	7405227	7408600	+	1123	CG5177	GO:0003824;GO:0005576;GO:0005737;GO:0005992;GO:0005992;GO:0005992;GO:0016311;GO:0016787;GO:0016791;GO:0070413;GO:0003824;GO:0004805;GO:0005576;GO:0005737;GO:0005992;GO:0005992;GO:0005992;GO:0016311;GO:0016787;GO:0016791;GO:0070413;	K01087	-	COG1877	G	-	-	-
FBgn0001224	15151.8	27122.9	3180.78	0.117273	-3.09206	2.27875e-68	9.12709e-66	3L	9381882	9382765	+	884	Hsp23	GO:0001666;GO:0003779;GO:0005515;GO:0009408;GO:0009631;GO:0042026;GO:0051082;GO:0061077;GO:0001666;GO:0003779;GO:0005515;GO:0009408;GO:0009631;GO:0042026;GO:0051082;GO:0061077;	-	-	NOG307785	-	Heat shock protein 23[Source:FlyBase;Acc:FBgn0001224]	-	-
FBgn0003375	24345.8	46903.6	1788.01	0.0381208	-4.71328	1.3437e-67	5.06537e-65	3R	17595362	17596112	+	636	Sgs5	-	-	-	NOG265096	-	Salivary gland secretion 5[Source:FlyBase;Acc:FBgn0003375]	-	-
FBgn0003356	61963.7	112601	11325.9	0.100584	-3.31353	2.77833e-65	1.01743e-62	3R	29923754	29924615	-	862	Jon99Cii	GO:0004252;GO:0004252;GO:0006508;GO:0006508;GO:0006508;GO:0008233;GO:0008236;GO:0016787;	-	-	COG5640	O	Jonah 99Cii [Source:FlyBase;Acc:FBgn0003356]"	-	-
FBgn0032350	1965.18	3359.87	570.479	0.169792	-2.55816	2.16772e-61	7.50912e-59	2L	11151506	11155721	-	1284	CG6287	GO:0008152;GO:0016491;GO:0016616;GO:0051287;GO:0055114;GO:0055114;	K00058	-	COG0111	E	-	-	-
FBgn0001254	2386.74	4737.59	35.8969	0.00757704	-7.04415	1.99407e-52	4.91499e-50	3L	3510974	3512681	-	1708	ImpE2	GO:0005576;GO:0005576;GO:0005737;GO:0007561;GO:0019898;	-	-	NOG292799	-	Ecdysone-inducible gene E2[Source:FlyBase;Acc:FBgn0001254]	-	-
FBgn0260226	11380.1	22567.8	192.491	0.00852946	-6.87333	9.23711e-52	2.19244e-49	3R	14152211	14152650	-	440	CG42500	-	-	-	-	-	-	-	-
FBgn0031629	4548.54	7367.56	1729.52	0.234749	-2.09081	7.36266e-51	1.71577e-48	2L	4796600	4801923	-	1652	Clect27	GO:0030246;GO:0030246;GO:0030246;GO:0030246;	-	-	NOG270951	-	C-type lectin 27kD [Source:FlyBase;Acc:FBgn0031629]"	-	-
FBgn0035917	16244.4	25770.3	6718.54	0.260709	-1.93949	1.75531e-49	3.94698e-47	3L	8624371	8638813	+	2812	Zasp66	GO:0007498;GO:0008157;GO:0030018;GO:0030239;GO:0051371;GO:0007498;GO:0008157;GO:0030018;GO:0030239;GO:0051371;GO:0007498;GO:0008157;GO:0030018;GO:0030239;GO:0051371;GO:0007498;GO:0008157;GO:0030018;GO:0030239;GO:0051371;GO:0007498;GO:0008157;GO:0030018;GO:0030239;GO:0051371;GO:0007498;GO:0008157;GO:0030018;GO:0030239;GO:0051371;GO:0007498;GO:0008157;GO:0030018;GO:0030239;GO:0051371;GO:0007498;GO:…	-	-	NOG296312	-	Z band alternatively spliced PDZ-motif protein 66[Source:FlyBase;Acc:FBgn0035917]	-	-
FBgn0001225	2738.52	4419.65	1057.39	0.239248	-2.06342	1.5226e-45	3.04924e-43	3L	9376418	9377427	-	1010	Hsp26	GO:0005737;GO:0008340;GO:0009408;GO:0009631;GO:0017022;GO:0042026;GO:0051082;GO:0061077;GO:0005737;GO:0008340;GO:0009408;GO:0009631;GO:0017022;GO:0042026;GO:0051082;GO:0061077;	-	-	NOG300322	-	Heat shock protein 26[Source:FlyBase;Acc:FBgn0001225]	-	-
FBgn0039312	993.715	1821.81	165.618	0.0909082	-3.45945	4.14714e-45	8.11555e-43	3R	25278427	25279846	-	1358	CG10514	-	-	-	-	-	-	-	-
FBgn0004003	347.171	638.803	55.5381	0.0869408	-3.52382	4.17903e-45	8.11555e-43	2R	19249395	19250917	+	1319	wbl	GO:0005515;GO:0005783;GO:0005783;GO:0005783;GO:0005788;GO:0005788;GO:0006457;GO:0007275;GO:0007313;GO:0009306;GO:0009792;GO:0009950;GO:0009950;GO:0012505;GO:0016485;GO:0034975;GO:0040014;GO:0042803;GO:0005515;GO:0005783;GO:0005783;GO:0005783;GO:0005788;GO:0005788;GO:0006457;GO:0007275;GO:0007313;GO:0009306;GO:0009792;GO:0009950;GO:0009950;GO:0012505;GO:0016485;GO:0034975;GO:0040014;GO:0042803;	K09586	-	NOG82861	S	windbeutel [Source:FlyBase;Acc:FBgn0004003]"	-	-
FBgn0004592	31227.1	55859.3	6594.85	0.118062	-3.08239	5.545e-45	1.06075e-42	3L	15654472	15656010	-	1486	Eig71Ee	GO:0005198;GO:0005576;GO:0007594;GO:0042381;	-	-	-	-	Ecdysone-induced gene 71Ee[Source:FlyBase;Acc:FBgn0004592]	-	-
FBgn0039073	594.035	1041.85	146.217	0.140343	-2.83297	8.96679e-45	1.66561e-42	3R	23361889	23363574	-	1686	CG4408	GO:0004180;GO:0004180;GO:0004181;GO:0006508;GO:0006508;GO:0008233;GO:0008237;GO:0008270;GO:0016787;GO:0046872;GO:0004180;GO:0004180;GO:0004181;GO:0004181;GO:0005615;GO:0006508;GO:0006508;GO:0008233;GO:0008237;GO:0008270;GO:0016787;GO:0046872;	-	-	-	-	-	-	-
FBgn0030098	9533.73	15908.2	3159.21	0.198589	-2.33214	2.43642e-44	4.43974e-42	X	9191657	9192548	+	892	CG12057	-	-	-	NOG294131	-	-	-	-
FBgn0039704	248.239	469.619	26.8593	0.0571938	-4.128	2.4594e-44	4.43974e-42	3R	29819131	29825800	+	3005	neo	GO:0003383;GO:0016020;GO:0016021;GO:0016021;GO:0016476;GO:0003383;GO:0005201;GO:0007424;GO:0007475;GO:0008362;GO:0016020;GO:0016021;GO:0016021;GO:0016476;GO:0031012;GO:0040005;GO:0044719;GO:0046331;	-	-	NOG69461	S	neyo [Source:FlyBase;Acc:FBgn0039704]"	-	-
FBgn0250907	10920.3	17094	4746.64	0.277679	-1.84851	8.425e-43	1.40238e-40	2L	22999574	23025915	-	7373	Cht10	GO:0000272;GO:0004553;GO:0004568;GO:0004568;GO:0005575;GO:0005576;GO:0005576;GO:0005975;GO:0005975;GO:0006030;GO:0006032;GO:0006032;GO:0008061;GO:0008061;GO:0008061;GO:0008152;GO:0016787;GO:0016798;GO:0000272;GO:0004553;GO:0004568;GO:0004568;GO:0005575;GO:0005576;GO:0005576;GO:0005975;GO:0005975;GO:0006030;GO:0006032;GO:0006032;GO:0008061;GO:0008061;GO:0008061;GO:0008152;GO:0016787;GO:0016798;GO:…	K01183	-	COG3325	G	Chitinase 10 [Source:FlyBase;Acc:FBgn0250907]"	-	-
FBgn0001229	407.638	731.787	83.4897	0.11409	-3.13175	5.45698e-42	8.74277e-40	3L	9371511	9372497	-	987	Hsp67Bc	GO:0005515;GO:0005515;GO:0009408;GO:0010506;GO:0010998;GO:0030018;GO:0051082;GO:0061077;GO:1903061;	-	-	NOG261463	-	Heat shock gene 67Bc[Source:FlyBase;Acc:FBgn0001229]	-	-
FBgn0030756	2501.51	4062.38	940.642	0.231549	-2.11061	4.51044e-41	7.05004e-39	X	16539153	16540852	-	1628	CG9903	GO:0016020;GO:0016020;GO:0016021;	-	-	-	-	-	-	-
FBgn0034462	112.284	223.307	1.26173	0.00565023	-7.46747	2.03429e-40	3.14138e-38	2R	19646483	19647645	-	987	CG15905	-	-	-	-	-	-	-	-
FBgn0039313	1534.25	2823.38	245.116	0.0868164	-3.52589	8.75083e-39	1.27454e-36	3R	25281548	25283237	+	1607	CG11892	-	-	-	NOG69257	S	-	-	-
FBgn0005670	2768.34	4761.42	775.259	0.162821	-2.61864	3.56972e-38	5.02782e-36	X	2159145	2162180	-	2285	Cyp4d1	GO:0004497;GO:0005506;GO:0016491;GO:0016705;GO:0020037;GO:0046872;GO:0055114;GO:0055114;GO:0004497;GO:0005506;GO:0005783;GO:0005789;GO:0016020;GO:0016491;GO:0016705;GO:0020037;GO:0031090;GO:0043231;GO:0046872;GO:0055114;GO:0055114;	K15001	-	-	-	Cytochrome P450-4d1[Source:FlyBase;Acc:FBgn0005670]	-	-
FBgn0037930	382.772	678.49	87.0546	0.128306	-2.96233	4.80415e-37	6.48155e-35	3R	11674221	11674923	+	640	CG14715	GO:0000413;GO:0003755;GO:0003755;GO:0005528;GO:0005737;GO:0012505;GO:0016853;GO:0061077;	K09569	-	COG0545	O	-	-	-
FBgn0003373	40606	71969.2	9242.76	0.128427	-2.96098	4.99723e-37	6.67183e-35	3L	11512221	11513402	+	1109	Sgs3	GO:0005201;GO:0005576;GO:0031012;GO:0071390;	-	-	NOG287446	-	Salivary gland secretion 3[Source:FlyBase;Acc:FBgn0003373]	-	-
FBgn0035290	461.487	803.709	119.264	0.148392	-2.75252	7.06929e-37	9.24562e-35	3L	1893408	1910197	-	4674	dsb	GO:0005764;GO:0016020;GO:0016020;GO:0016021;GO:0045335;GO:0048085;GO:0090382;GO:0005764;GO:0016020;GO:0016020;GO:0016021;GO:0045335;GO:0048085;GO:0090382;GO:0005764;GO:0045335;GO:0048085;GO:0090382;	-	-	NOG257244	-	debris buster [Source:FlyBase;Acc:FBgn0035290]"	-	-
FBgn0031913	3897.47	5995.36	1799.57	0.30016	-1.73619	1.07307e-35	1.36174e-33	2L	7430530	7433516	-	1174	CG5958	-	-	-	-	-	-	-	-
FBgn0038535	5893.42	8963.81	2823.02	0.314935	-1.66687	3.48195e-35	4.3753e-33	3R	17673732	17682515	-	4464	alt	GO:0012505;GO:0016020;GO:0016021;GO:0004872;GO:0005840;GO:0006412;GO:0012505;GO:0016020;GO:0016021;GO:0030176;GO:0012505;GO:0016020;GO:0016021;GO:0012505;GO:0016020;GO:0016021;GO:0012505;GO:0016020;GO:0016021;GO:0004872;GO:0005840;GO:0006412;GO:0012505;GO:0016020;GO:0016021;GO:0030176;GO:0012505;GO:0016020;GO:0016021;GO:0012505;GO:0016020;GO:0016021;	-	-	-	-	aluminum tubes [Source:FlyBase;Acc:FBgn0038535]"	-	-
FBgn0050359	3875.18	5936.72	1813.64	0.305495	-1.71078	6.74033e-35	8.15007e-33	2R	8462753	8465092	+	2102	Mal-A5	GO:0003824;GO:0005975;GO:0003824;GO:0005975;GO:0003824;GO:0005975;	-	-	COG0366	G	Maltase A5 [Source:FlyBase;Acc:FBgn0050359]"	-	-
FBgn0029924	676.952	1131.72	222.187	0.196327	-2.34867	1.1541e-33	1.30904e-31	X	6969918	6972265	+	2240	CG4586	GO:0003995;GO:0003997;GO:0003997;GO:0005777;GO:0005777;GO:0006631;GO:0006635;GO:0006635;GO:0008152;GO:0016491;GO:0016627;GO:0033539;GO:0050660;GO:0050660;GO:0055114;GO:0055114;GO:0071949;	K00232	-	COG1960	I	-	-	-
FBgn0036109	100.302	198.064	2.53987	0.0128235	-6.28507	6.3147e-33	6.80131e-31	3L	10891714	10892516	+	565	Cpr67Fa2	GO:0008010;GO:0031012;GO:0040003;GO:0042302;GO:0042302;GO:0042302;	-	-	-	-	Cuticular protein 67Fa2[Source:FlyBase;Acc:FBgn0036109]	-	-
FBgn0033133	1338.12	2206.49	469.75	0.212895	-2.23179	4.03143e-32	4.20088e-30	2R	7042656	7044710	+	1203	Tsp42Ek	GO:0003674;GO:0005887;GO:0007166;GO:0016020;GO:0016021;GO:0016021;GO:0016021;GO:0003674;GO:0005887;GO:0007166;GO:0016020;GO:0016021;GO:0016021;GO:0016021;	-	-	NOG288707	-	Tetraspanin 42Ek [Source:FlyBase;Acc:FBgn0033133]"	-	-
FBgn0010591	3711.19	6044.7	1377.68	0.227916	-2.13343	5.27279e-32	5.45011e-30	2R	17088441	17091958	-	2163	Sply	GO:0003824;GO:0005783;GO:0005789;GO:0006629;GO:0006665;GO:0007275;GO:0007527;GO:0008117;GO:0008117;GO:0016020;GO:0016021;GO:0016021;GO:0016829;GO:0016831;GO:0019752;GO:0030149;GO:0030149;GO:0030170;GO:0046331;GO:0003824;GO:0005783;GO:0005789;GO:0006629;GO:0006665;GO:0007275;GO:0007527;GO:0008117;GO:0008117;GO:0016020;GO:0016021;GO:0016021;GO:0016829;GO:0016831;GO:0019752;GO:0030149;GO:0030149;GO:…	K01634	-	COG0076	E	Sphingosine-1-phosphate lyase[Source:FlyBase;Acc:FBgn0010591]	-	-
FBgn0030494	722.146	1212.17	232.12	0.191491	-2.38465	4.42441e-31	4.53661e-29	X	13543643	13544907	+	858	Cpr12A	GO:0008010;GO:0031012;GO:0040003;GO:0042302;GO:0042302;GO:0042302;	-	-	NOG285865	-	Cuticular protein 12A[Source:FlyBase;Acc:FBgn0030494]	-	-
FBgn0030097	2583.72	4211.46	955.976	0.226994	-2.13927	5.39363e-31	5.44332e-29	X	9189326	9190605	-	869	CG12115	GO:0003674;GO:0005575;GO:0008150;	-	-	-	-	-	-	-
FBgn0025578	760.843	1444.83	76.8525	0.0531913	-4.23267	8.58043e-31	8.59182e-29	2R	24779979	24780428	-	394	Lcp9	GO:0005576;GO:0008010;GO:0008010;GO:0008363;GO:0031012;GO:0040003;GO:0042302;GO:0042302;GO:0042302;	-	-	NOG315649	-	Larval cuticle protein 9[Source:FlyBase;Acc:FBgn0025578]	-	-
FBgn0005677	535.532	894.534	176.531	0.197344	-2.34122	9.61328e-31	9.55142e-29	2L	16466512	16485998	-	4982	dac	GO:0005634;GO:0006351;GO:0007411;GO:0007479;GO:0007483;GO:0010629;GO:0016319;GO:0030182;GO:0035211;GO:0035215;GO:0035263;GO:0042051;GO:0043704;GO:0048098;GO:0048749;GO:0005634;GO:0006351;GO:0007411;GO:0007479;GO:0007483;GO:0010629;GO:0016319;GO:0030182;GO:0035211;GO:0035215;GO:0035263;GO:0042051;GO:0043704;GO:0048098;GO:0048749;GO:0005634;GO:0006351;GO:0007411;GO:0007479;GO:0007483;GO:0010629;GO:…	-	-	-	-	dachshund [Source:FlyBase;Acc:FBgn0005677]"	-	-
FBgn0038826	10060	14882.5	5237.41	0.351917	-1.50669	1.39233e-30	1.36225e-28	3R	20756729	20810726	+	11225	Syp	GO:0000398;GO:0003676;GO:0003723;GO:0003729;GO:0005634;GO:0007310;GO:0035770;GO:0045886;GO:0046011;GO:0046843;GO:0071011;GO:0098975;GO:1900073;GO:0000398;GO:0003676;GO:0003723;GO:0003729;GO:0005634;GO:0007310;GO:0035770;GO:0045886;GO:0046011;GO:0046843;GO:0071011;GO:0098975;GO:1900073;GO:0000398;GO:0003676;GO:0003723;GO:0003729;GO:0005634;GO:0007310;GO:0035770;GO:0045886;GO:0046011;GO:0046843;GO:…	-	-	NOG258596	-	Syncrip [Source:FlyBase;Acc:FBgn0038826]"	-	-
FBgn0051100	1264.77	1982.89	546.647	0.275681	-1.85893	1.56083e-30	1.51555e-28	3R	8995229	9003650	-	2688	CG31100	GO:0005215;GO:0016020;GO:0016021;GO:0016021;GO:0022857;GO:0055085;GO:0005215;GO:0005351;GO:0005355;GO:0015992;GO:0016020;GO:0016021;GO:0016021;GO:0022857;GO:0035428;GO:0046323;GO:0055085;GO:1904659;	-	-	-	-	-	-	-
FBgn0037592	1542.5	2388.7	696.299	0.291497	-1.77845	3.14255e-30	2.99064e-28	3R	8517868	8521378	+	2324	CG11737	GO:0003674;GO:0005777;GO:0005777;GO:0007031;GO:0016020;GO:0016021;GO:0003674;GO:0005777;GO:0005777;GO:0007031;GO:0016020;GO:0016021;GO:0003674;GO:0005777;GO:0005777;GO:0007031;GO:0016020;GO:0016021;	-	-	NOG248488	-	-	-	-
FBgn0033667	906.623	1467.96	345.283	0.235213	-2.08796	3.15001e-30	2.99064e-28	2R	11904323	11912779	-	2211	reb	GO:0005622;GO:0005737;GO:0006031;GO:0006035;GO:0006355;GO:0045177;GO:0060439;	-	-	NOG293893	-	rebuf [Source:FlyBase;Acc:FBgn0033667]"	-	-
FBgn0031037	7723.38	11421.2	4025.53	0.35246	-1.50447	8.3342e-30	7.79703e-28	X	19605199	19611413	+	1524	CG14207	GO:0005654;GO:0005829;GO:0030018;GO:0042026;GO:0051082;GO:0061077;GO:0005654;GO:0005829;GO:0030018;GO:0042026;GO:0051082;GO:0061077;GO:0005654;GO:0005829;GO:0030018;GO:0042026;GO:0051082;GO:0061077;GO:0005654;GO:0005829;GO:0030018;GO:0042026;GO:0051082;GO:0061077;	-	-	NOG298077	-	-	-	-
FBgn0002732	272.554	484.137	60.9716	0.125939	-2.98921	9.12335e-30	8.41252e-28	3R	26010893	26011568	+	676	E(spl)malpha-BFM	GO:0001708;GO:0005515;GO:0005575;GO:0007219;GO:0007219;GO:0007219;GO:0007423;GO:0007423;GO:0031625;	-	-	NOG267324	-	Enhancer of split malpha, Bearded family member[Source:FlyBase;Acc:FBgn0002732]	-	-
FBgn0283451	14614.7	24055.8	5173.47	0.215061	-2.21718	2.71244e-29	2.46563e-27	X	1575132	1664869	+	19777	br	GO:0003676;GO:0003676;GO:0000977;GO:0001752;GO:0003676;GO:0003677;GO:0003677;GO:0003700;GO:0005634;GO:0005634;GO:0005634;GO:0006357;GO:0006914;GO:0007275;GO:0007458;GO:0007552;GO:0007562;GO:0008219;GO:0009608;GO:0010629;GO:0010906;GO:0030707;GO:0035070;GO:0035072;GO:0035075;GO:0040034;GO:0042332;GO:0045944;GO:0046872;GO:0048477;GO:0048747;GO:0048808;GO:0048813;GO:0071390;GO:0000977;GO:0001752;GO:…	K02174	-	-	-	broad [Source:FlyBase;Acc:FBgn0283451]"	-	-
FBgn0038577	568.151	936.217	200.086	0.213718	-2.22622	2.96271e-29	2.67416e-27	3R	18187805	18188707	-	903	CG12321	GO:0000502;GO:0005634;GO:0005829;GO:0043248;	K11876	-	NOG282678	-	-	-	-
FBgn0264273	759.713	1220.89	298.541	0.244528	-2.03193	4.9084e-29	4.33868e-27	2R	16386524	16431758	+	5169	Sema2b	GO:0001952;GO:0005887;GO:0016200;GO:0070593;GO:0070983;GO:0071678;GO:0001952;GO:0016200;GO:0070593;GO:0070983;GO:0071678;GO:0001952;GO:0016200;GO:0070593;GO:0070983;GO:0071678;GO:0001952;GO:0016200;GO:0070593;GO:0070983;GO:0071678;	-	-	NOG267723	-	Semaphorin 2b [Source:FlyBase;Acc:FBgn0264273]"	-	-
FBgn0036394	678.373	1336.51	20.2345	0.0151398	-6.04551	7.69207e-29	6.70675e-27	3L	13987878	13988626	+	749	CG9040	-	-	-	-	-	-	-	-
FBgn0000639	364664	572919	156408	0.273001	-1.87302	7.77636e-29	6.73444e-27	3L	14094589	14098053	-	3465	Fbp1	GO:0005622;GO:0008565;GO:0015032;	-	-	NOG238913	-	Fat body protein 1 [Source:FlyBase;Acc:FBgn0000639]"	-	-
FBgn0030329	4338.48	6436.79	2240.18	0.348027	-1.52273	9.26435e-29	7.91608e-27	X	11716756	11719894	+	2073	prtp	GO:0003756;GO:0005515;GO:0005783;GO:0005783;GO:0006457;GO:0006909;GO:0009986;GO:0012505;GO:0016853;GO:0034976;GO:0043277;GO:0045454;GO:2000427;GO:0003756;GO:0005515;GO:0005783;GO:0005783;GO:0006457;GO:0006909;GO:0009986;GO:0012505;GO:0016853;GO:0034976;GO:0043277;GO:0045454;GO:2000427;GO:0003756;GO:0005515;GO:0005783;GO:0005783;GO:0006457;GO:0006909;GO:0009986;GO:0012505;GO:0016853;GO:0034976;GO:…	K13984	-	COG0526	O	pretaporter [Source:FlyBase;Acc:FBgn0030329]"	-	-
FBgn0028519	1714.69	3111.43	317.952	0.102188	-3.2907	1.58629e-28	1.34646e-26	2L	14027001	14029368	+	2206	hll	GO:0000166;GO:0001676;GO:0003824;GO:0004467;GO:0004467;GO:0005524;GO:0005623;GO:0006629;GO:0006631;GO:0006631;GO:0007498;GO:0008152;GO:0016874;GO:0030431;GO:0070050;GO:0070328;GO:0102391;	K15013	-	COG1022	I	heimdall [Source:FlyBase;Acc:FBgn0028519]"	-	-
FBgn0037067	212.703	385.64	39.7658	0.103116	-3.27765	1.752e-28	1.46288e-26	3L	21291860	21292800	-	876	Cpr78Ca	GO:0008010;GO:0031012;GO:0040003;GO:0042302;GO:0042302;GO:0042302;	-	-	NOG244117	-	Cuticular protein 78Ca[Source:FlyBase;Acc:FBgn0037067]	-	-
FBgn0261932	306.53	590.8	22.2606	0.0376787	-4.73011	1.9946e-28	1.64934e-26	3R	17406678	17407534	+	592	CG42798	-	-	-	-	-	-	-	-
FBgn0038194	3056.35	4560.65	1552.06	0.340316	-1.55505	2.16526e-28	1.77898e-26	3R	14029228	14031483	+	1640	Cyp6d5	GO:0004497;GO:0005506;GO:0005783;GO:0005789;GO:0016020;GO:0016491;GO:0016491;GO:0016705;GO:0020037;GO:0031090;GO:0043231;GO:0046872;GO:0055114;GO:0055114;	K14999	-	COG2124	Q	-	-	-
FBgn0261990	381.959	705.377	58.5423	0.0829944	-3.59084	3.29302e-28	2.68832e-26	2R	13573618	13574257	-	640	CG42808	-	-	-	-	-	-	-	-
FBgn0039475	2047.26	3909.4	185.123	0.0473534	-4.40039	3.82001e-28	3.0988e-26	3R	27022071	27023217	-	1085	CG6277	GO:0005575;GO:0005576;GO:0006629;GO:0008970;GO:0008970;GO:0016042;GO:0016298;GO:0016787;GO:0052689;GO:0052739;GO:0052740;	-	-	-	-	-	-	-
FBgn0020378	407.017	686.76	127.275	0.185327	-2.43186	7.161e-28	5.77249e-26	X	9729648	9756369	+	4399	Sp1	GO:0003676;GO:0003700;GO:0005634;GO:0006355;GO:0007480;GO:0043565;GO:0003676;GO:0003700;GO:0005634;GO:0006355;GO:0007480;GO:0043565;GO:0000981;GO:0003676;GO:0003700;GO:0005634;GO:0005634;GO:0006355;GO:0006357;GO:0007480;GO:0043565;GO:0000981;GO:0003676;GO:0003700;GO:0005634;GO:0005634;GO:0006355;GO:0006357;GO:0007480;GO:0043565;	-	-	-	-	-	-	-
FBgn0010425	21614.7	36046.5	7182.88	0.199267	-2.32722	2.12902e-27	1.68442e-25	2R	11345237	11346066	-	830	epsilonTry	GO:0004252;GO:0004252;GO:0004252;GO:0005576;GO:0005615;GO:0005737;GO:0006508;GO:0006508;GO:0006508;GO:0008233;GO:0008236;GO:0016787;	K01312	-	COG5640	O	epsilonTrypsin [Source:FlyBase;Acc:FBgn0010425]"	-	-
FBgn0034688	1054.67	1638.71	470.637	0.2872	-1.79987	5.1821e-27	4.00114e-25	2R	22071234	22073443	-	1776	CG11474	GO:0003674;GO:0005575;GO:0008150;GO:0003674;GO:0005575;GO:0008150;	K23114	-	-	-	-	-	-
FBgn0052447	311.873	586.859	36.8877	0.0628562	-3.9918	1.8443e-26	1.38236e-24	3L	21690612	21706365	-	5180	CG32447	GO:0004930;GO:0004930;GO:0005887;GO:0007186;GO:0007186;GO:0016020;GO:0016021;GO:0016021;GO:0004930;GO:0004930;GO:0005887;GO:0007186;GO:0007186;GO:0016020;GO:0016021;GO:0016021;GO:0004930;GO:0004930;GO:0005887;GO:0005887;GO:0007186;GO:0007186;GO:0007196;GO:0008066;GO:0016020;GO:0016021;GO:0016021;GO:0042734;GO:0051966;	-	-	NOG244808	-	-	-	-
FBgn0038110	1269.45	1933.55	605.351	0.313078	-1.67541	1.38775e-25	1.0049e-23	3R	13008384	13011310	-	1318	CG8031	GO:0003674;GO:0005634;GO:0005634;GO:0005737;GO:0005829;GO:0032886;GO:0032886;	K06990	-	COG1355	S	-	-	-
FBgn0266448	513.535	839.22	187.85	0.223839	-2.15947	3.69664e-25	2.60329e-23	3R	10773339	10777374	-	1925	CG45078	GO:0003674;GO:0005575;GO:0008150;	-	-	-	-	-	-	-
FBgn0010424	7613.81	10972.2	4255.42	0.387837	-1.36648	4.105e-25	2.87507e-23	3L	17046063	17048390	+	1059	TpnC73F	GO:0005509;GO:0046872;GO:0005509;GO:0046872;	-	-	COG5126	DTZ	Troponin C at 73F [Source:FlyBase;Acc:FBgn0010424]"	-	-
FBgn0032923	839.843	1307.05	372.634	0.285095	-1.81048	6.5439e-25	4.4852e-23	2L	21158847	21160903	+	1980	CG9248	GO:0003824;GO:0003824;GO:0003824;	K16860	-	NOG70733	S	-	-	-
FBgn0040717	751.245	1370.97	131.516	0.095929	-3.38189	8.952e-25	6.03883e-23	2L	2008414	2009072	+	528	Nplp4	GO:0005184;GO:0005576;GO:0007218;GO:0010469;GO:0005184;GO:0005576;GO:0007218;GO:0010469;	-	-	-	-	Neuropeptide-like precursor 4[Source:FlyBase;Acc:FBgn0040717]	-	-
FBgn0024989	1347.87	2061.75	633.982	0.307497	-1.70136	1.28386e-24	8.61532e-23	X	279703	350504	+	4316	CG3777	-	-	-	NOG298959	-	-	-	-
FBgn0262029	874.278	1354.23	394.331	0.291186	-1.77999	1.58123e-24	1.05555e-22	2L	8466817	8488671	+	6113	d	GO:0000166;GO:0001736;GO:0003774;GO:0005515;GO:0005515;GO:0005737;GO:0005829;GO:0005886;GO:0008586;GO:0016327;GO:0016459;GO:0016459;GO:0016787;GO:0032947;GO:0035218;GO:0035220;GO:0035332;GO:0042067;GO:0045572;GO:0045927;GO:0051015;GO:0090251;GO:0000166;GO:0001736;GO:0003774;GO:0005515;GO:0005737;GO:0008586;GO:0016459;GO:0016459;GO:0016787;GO:0032947;GO:0035218;GO:0035220;GO:0042067;GO:0045572;GO:…	-	-	COG5022	Z	dachs [Source:FlyBase;Acc:FBgn0262029]"	-	-
FBgn0051076	585.252	935.77	234.734	0.250846	-1.99513	1.76556e-24	1.16645e-22	3R	26989035	26989852	-	615	CG31076	-	-	-	-	-	-	-	-
FBgn0035427	1533.17	2482.96	583.37	0.234949	-2.08958	2.90514e-24	1.88057e-22	3L	3257878	3268184	+	1747	ckd	GO:0005576;GO:0006030;GO:0008061;GO:0005576;GO:0006030;GO:0008061;GO:0005576;GO:0006030;GO:0008061;	-	-	NOG323746	-	cracked [Source:FlyBase;Acc:FBgn0035427]"	-	-
FBgn0035574	1261.96	1907.08	616.847	0.323451	-1.62838	3.31125e-24	2.13006e-22	3L	4692783	4796253	+	7297	RhoGEF64C	GO:0002121;GO:0005089;GO:0005089;GO:0007411;GO:0007480;GO:0035023;GO:0035025;GO:0035277;GO:0045179;GO:0065009;GO:0002121;GO:0005089;GO:0005089;GO:0007411;GO:0007480;GO:0035023;GO:0035025;GO:0035277;GO:0045179;GO:0065009;	-	-	-	-	Rho guanine nucleotide exchange factor at 64C[Source:FlyBase;Acc:FBgn0035574]	-	-
FBgn0034997	3068.69	4505.17	1632.21	0.362296	-1.46476	3.48265e-24	2.22075e-22	2R	24258013	24265213	+	4038	CG3376	GO:0004767;GO:0004767;GO:0006685;GO:0006685;GO:0008152;GO:0016020;GO:0016021;GO:0016787;GO:0016787;GO:0016798;GO:0046872;GO:0004767;GO:0004767;GO:0006685;GO:0006685;GO:0008152;GO:0016020;GO:0016021;GO:0016787;GO:0016787;GO:0016798;GO:0046872;GO:0004767;GO:0004767;GO:0006685;GO:0006685;GO:0008152;GO:0016020;GO:0016021;GO:0016787;GO:0016787;GO:0016798;GO:0046872;GO:0004767;GO:0004767;GO:0006685;GO:…	K12350	-	NOG303902	-	-	-	-
FBgn0039114	6281.79	9017.39	3546.2	0.393263	-1.34644	4.16246e-24	2.62809e-22	3R	23763857	23766662	+	1960	Lsd-1	GO:0005737;GO:0005811;GO:0005811;GO:0006642;GO:0006869;GO:0010883;GO:0010898;GO:0019915;GO:0032994;GO:0034389;GO:1990044;	-	-	NOG68493	S	Lipid storage droplet-1[Source:FlyBase;Acc:FBgn0039114]	-	-
FBgn0002592	189.703	339.531	39.8753	0.117442	-3.08997	4.53009e-24	2.84618e-22	3R	26016514	26017470	-	957	E(spl)m2-BFM	GO:0001708;GO:0003674;GO:0005575;GO:0007219;GO:0007219;GO:0007219;GO:0007275;GO:0007399;GO:0007423;GO:0007423;GO:0030154;	-	-	NOG254289	-	Enhancer of split m2, Bearded family member[Source:FlyBase;Acc:FBgn0002592]	-	-
FBgn0036108	114.191	215.965	12.4161	0.0574911	-4.12052	4.67135e-24	2.92062e-22	3L	10889990	10890700	+	554	Cpr67Fa1	GO:0008010;GO:0031012;GO:0040003;GO:0042302;GO:0042302;GO:0042302;	-	-	NOG119034	S	Cuticular protein 67Fa1[Source:FlyBase;Acc:FBgn0036108]	-	-
FBgn0039852	216.24	379.757	52.7224	0.138832	-2.84859	2.04116e-23	1.25777e-21	3R	31543032	31566165	+	3812	nyo	GO:0003383;GO:0016020;GO:0016021;GO:0016021;GO:0016476;GO:0003383;GO:0016020;GO:0016021;GO:0016021;GO:0016476;	-	-	-	-	nyobe [Source:FlyBase;Acc:FBgn0039852]"	-	-
FBgn0035300	393.596	745.268	41.9229	0.0562521	-4.15195	2.12651e-23	1.30409e-21	3L	1971638	1974285	+	1578	CG1139	GO:0003333;GO:0003333;GO:0005774;GO:0005886;GO:0006865;GO:0015171;GO:0015171;GO:0016020;GO:0016021;GO:0040007;GO:0040008;	K14209	-	COG0814	E	-	-	-
FBgn0000157	406.286	666.52	146.051	0.219125	-2.19017	2.31144e-23	1.40406e-21	2R	24814822	24835667	+	3309	Dll	GO:0003677;GO:0003677;GO:0005634;GO:0006355;GO:0043565;GO:0003677;GO:0003677;GO:0005634;GO:0005634;GO:0006351;GO:0006355;GO:0006355;GO:0007275;GO:0007449;GO:0007469;GO:0007469;GO:0007479;GO:0007480;GO:0007485;GO:0007487;GO:0008587;GO:0010092;GO:0010092;GO:0010629;GO:0016319;GO:0021553;GO:0035114;GO:0035215;GO:0042048;GO:0043565;GO:0045893;GO:0048264;GO:0048728;	K18488	-	NOG263092	-	Distal-less [Source:FlyBase;Acc:FBgn0000157]"	-	-
FBgn0034784	386.827	636.325	137.328	0.215815	-2.21213	2.97369e-23	1.79782e-21	2R	22840739	22842977	+	2096	CG9826	GO:0005886;GO:0006820;GO:0016020;GO:0016021;GO:0016021;GO:0016021;GO:0022857;GO:0055085;GO:0055085;GO:0005886;GO:0006820;GO:0016020;GO:0016021;GO:0016021;GO:0016021;GO:0022857;GO:0055085;GO:0055085;	-	-	COG0477	G	-	-	-
FBgn0028939	2820.53	4869.18	771.879	0.158523	-2.65723	1.10232e-22	6.39295e-21	2L	13980126	13983269	+	2819	NimC2	GO:0003674;GO:0006909;GO:0016020;GO:0016021;GO:0016021;GO:0003674;GO:0006909;GO:0016020;GO:0016021;GO:0016021;GO:0003674;GO:0006909;GO:0016020;GO:0016021;GO:0016021;	-	-	-	-	Nimrod C2 [Source:FlyBase;Acc:FBgn0028939]"	-	-
FBgn0262023	994.514	1852.84	136.187	0.0735016	-3.76608	1.11762e-22	6.43152e-21	3R	17418759	17419294	+	536	CG42834	GO:0003674;GO:0005575;GO:0008150;	-	-	-	-	-	-	-
FBgn0040832	115.839	217.164	14.5133	0.0668312	-3.90333	1.35328e-22	7.74332e-21	3L	8215280	8216198	+	851	CG8012	-	-	-	NOG277604	-	-	-	-
FBgn0001142	7181.51	11994.6	2368.45	0.197461	-2.34036	1.5059e-22	8.57828e-21	2L	132077	134472	+	2396	Gs1	GO:0000166;GO:0003824;GO:0004356;GO:0004356;GO:0004356;GO:0005524;GO:0005739;GO:0005739;GO:0006541;GO:0006542;GO:0006807;GO:0006909;GO:0007005;GO:0016874;GO:0000166;GO:0003824;GO:0004356;GO:0004356;GO:0004356;GO:0005524;GO:0005739;GO:0005739;GO:0006541;GO:0006542;GO:0006807;GO:0006909;GO:0007005;GO:0016874;GO:0000166;GO:0003824;GO:0004356;GO:0004356;GO:0004356;GO:0005524;GO:0005739;GO:0005739;GO:…	K01915	-	COG0174	E	Glutamine synthetase 1[Source:FlyBase;Acc:FBgn0001142]	-	-
FBgn0001145	7810.41	12687.9	2932.97	0.231164	-2.11301	2.65258e-22	1.49115e-20	X	11422832	11430197	+	2231	Gs2	GO:0000166;GO:0003824;GO:0004356;GO:0004356;GO:0004356;GO:0005524;GO:0005737;GO:0005737;GO:0006538;GO:0006542;GO:0006542;GO:0006807;GO:0007416;GO:0016874;GO:0045213;GO:0000166;GO:0003824;GO:0004356;GO:0004356;GO:0005524;GO:0006542;GO:0006807;GO:0016874;GO:0000166;GO:0003824;GO:0004356;GO:0004356;GO:0004356;GO:0005524;GO:0005737;GO:0005737;GO:0006538;GO:0006542;GO:0006542;GO:0006807;GO:0007416;GO:…	K01915	-	COG0174	E	Glutamine synthetase 2[Source:FlyBase;Acc:FBgn0001145]	-	-
FBgn0035767	699.766	1163.62	235.914	0.202742	-2.30228	3.21886e-22	1.80158e-20	3L	7341884	7345183	-	2168	Cln7	GO:0016020;GO:0016021;GO:0016021;GO:0055085;GO:0099061;GO:0016020;GO:0016021;GO:0016021;GO:0055085;GO:0099061;GO:0016020;GO:0016021;GO:0016021;GO:0055085;GO:0099061;	K12307	-	NOG294425	-	-	-	-
FBgn0040817	712.482	1201.57	223.399	0.185923	-2.42722	4.62375e-22	2.55442e-20	3L	11712229	11715285	-	894	CG14132	GO:0005615;GO:0051607;	-	-	NOG293742	-	-	-	-
FBgn0039632	1230.43	1875.47	585.398	0.312134	-1.67976	5.27602e-22	2.88986e-20	3R	29059272	29062975	-	3325	Cul5	GO:0005515;GO:0006511;GO:0006974;GO:0007281;GO:0007293;GO:0007295;GO:0007528;GO:0008285;GO:0008582;GO:0016360;GO:0016567;GO:0031461;GO:0031466;GO:0031625;GO:0031625;GO:0042787;GO:0051726;GO:0061630;GO:0080008;	K10612	-	-	-	Cullin 5 [Source:FlyBase;Acc:FBgn0039632]"	-	-
FBgn0041194	1698.58	2527.87	869.293	0.343884	-1.54001	8.97188e-22	4.8933e-20	3L	6911999	6914876	-	2140	Prat2	GO:0004044;GO:0004044;GO:0006164;GO:0006189;GO:0009113;GO:0009116;GO:0016740;GO:0016757;GO:0046872;GO:0051536;GO:0004044;GO:0004044;GO:0006164;GO:0006189;GO:0009113;GO:0009116;GO:0016740;GO:0016757;GO:0046872;GO:0051536;	K00764	-	COG0034	F	Phosphoribosylamidotransferase 2[Source:FlyBase;Acc:FBgn0041194]	-	-
FBgn0038509	1142.29	2155.41	129.178	0.0599323	-4.06052	2.35598e-21	1.2478e-19	3R	17421690	17422202	-	513	CG14332	GO:0003674;GO:0005575;GO:0008150;	-	-	NOG242229	-	-	-	-
FBgn0250819	1674.07	2446.22	901.919	0.368699	-1.43948	3.01652e-21	1.59106e-19	4	1185768	1192985	+	3111	CG33521	GO:0046872;GO:0046872;GO:0046872;GO:0046872;	-	-	-	-	-	-	-
FBgn0035452	1136.16	1690.04	582.28	0.344536	-1.53727	3.1528e-21	1.65612e-19	3L	3612192	3615244	+	1762	CG10359	GO:0001664;GO:0007186;GO:0008061;GO:0016020;GO:0001664;GO:0007186;GO:0008061;GO:0016020;	-	-	NOG268906	-	-	-	-
FBgn0038523	12397.8	21560.2	3235.33	0.15006	-2.73639	5.86587e-21	3.01939e-19	3R	17594386	17595057	+	550	CG7587	-	-	-	NOG236621	-	-	-	-
FBgn0284247	999.573	1495.91	503.241	0.336412	-1.5717	7.49106e-21	3.82522e-19	2L	640013	714983	-	12427	ds	GO:0001736;GO:0001737;GO:0004871;GO:0004872;GO:0005509;GO:0005509;GO:0005886;GO:0005887;GO:0007155;GO:0007156;GO:0007156;GO:0007157;GO:0007164;GO:0007165;GO:0007476;GO:0007480;GO:0016020;GO:0016020;GO:0016021;GO:0016021;GO:0016318;GO:0016339;GO:0030010;GO:0035159;GO:0035222;GO:0042067;GO:0044331;GO:0045198;GO:0045296;GO:0045317;GO:0048592;GO:0050839;GO:0090175;GO:0090176;GO:0098609;GO:0000904;GO:…	K16507	-	-	-	dachsous [Source:FlyBase;Acc:FBgn0284247]"	-	-
FBgn0020236	4775.79	6724.36	2827.22	0.420445	-1.25001	1.85806e-20	9.33911e-19	2R	15993531	16001290	-	4339	ATPCL	GO:0000166;GO:0003824;GO:0003878;GO:0003878;GO:0003878;GO:0005524;GO:0005737;GO:0005829;GO:0006085;GO:0006085;GO:0006101;GO:0006629;GO:0006633;GO:0008152;GO:0009346;GO:0010906;GO:0016740;GO:0016746;GO:0016829;GO:0046872;GO:0046912;GO:0048037;GO:0048037;GO:0000166;GO:0003824;GO:0003878;GO:0003878;GO:0005524;GO:0005737;GO:0006085;GO:0006101;GO:0006629;GO:0008152;GO:0010906;GO:0016740;GO:0016746;GO:…	K01648	-	-	-	ATP citrate lyase [Source:FlyBase;Acc:FBgn0020236]"	-	-
FBgn0024958	1213.39	1789.15	637.625	0.356383	-1.4885	1.89101e-20	9.4676e-19	3R	22721320	22724587	-	2882	Irp-1A	GO:0003994;GO:0003994;GO:0005737;GO:0007370;GO:0008152;GO:0016829;GO:0030350;GO:0051536;GO:0051539;	-	-	-	-	Iron regulatory protein 1A[Source:FlyBase;Acc:FBgn0024958]	-	-
FBgn0020513	6830.73	9569.09	4092.36	0.427665	-1.22545	2.28513e-20	1.12648e-18	X	12757036	12760617	-	2550	ade5	GO:0004638;GO:0004639;GO:0004639;GO:0006164;GO:0006189;GO:0016829;GO:0016874;GO:0000166;GO:0002121;GO:0003824;GO:0004638;GO:0004638;GO:0004639;GO:0004639;GO:0004639;GO:0005524;GO:0005737;GO:0005829;GO:0006164;GO:0006164;GO:0006189;GO:0006189;GO:0006189;GO:0008152;GO:0016829;GO:0016831;GO:0016874;	-	-	COG0041	F	-	-	-
FBgn0032453	1166.53	1722.23	610.832	0.354675	-1.49543	2.58325e-20	1.26857e-18	2L	12707661	12708680	+	1020	CG6180	GO:0003674;GO:0005575;GO:0008150;	-	-	COG1881	S	-	-	-
FBgn0050345	1231.4	1813.6	649.202	0.357963	-1.48212	2.69861e-20	1.31514e-18	2R	9148689	9151892	+	2217	CG30345	GO:0005215;GO:0016020;GO:0016021;GO:0016021;GO:0055085;	K14613	-	-	-	-	-	-
FBgn0004428	74.9236	147.974	1.87341	0.0126604	-6.30353	5.42022e-20	2.573e-18	3L	1212827	1213406	+	580	LysE	GO:0003796;GO:0003796;GO:0003796;GO:0003796;GO:0003824;GO:0005615;GO:0005615;GO:0008152;GO:0016787;GO:0016798;GO:0016998;GO:0019835;GO:0042742;GO:0045824;GO:0050829;GO:0050830;	K01185	-	-	-	Lysozyme E [Source:FlyBase;Acc:FBgn0004428]"	-	-
FBgn0038053	1477.54	2158.82	796.267	0.368844	-1.43892	1.13608e-19	5.25674e-18	3R	12449296	12456355	+	2004	CG18549	GO:0016020;GO:0016021;	-	-	NOG302754	-	-	-	-
FBgn0024836	602.49	925.143	279.838	0.30248	-1.72509	1.74286e-19	7.94954e-18	2R	10673345	10721138	+	13535	stan	GO:0001736;GO:0001738;GO:0004871;GO:0004872;GO:0004888;GO:0004888;GO:0004930;GO:0004930;GO:0005057;GO:0005057;GO:0005509;GO:0005515;GO:0005886;GO:0005886;GO:0005886;GO:0005887;GO:0005911;GO:0007155;GO:0007155;GO:0007156;GO:0007156;GO:0007164;GO:0007165;GO:0007165;GO:0007166;GO:0007186;GO:0007186;GO:0007275;GO:0007367;GO:0007367;GO:0007409;GO:0007411;GO:0007464;GO:0016020;GO:0016020;GO:0016021;GO:…	K04600	-	NOG12793	-	starry night [Source:FlyBase;Acc:FBgn0024836]"	-	-
FBgn0261953	175.43	306.354	44.5059	0.145276	-2.78313	2.74622e-19	1.23938e-17	3L	21586828	21613349	+	2564	TfAP-2	GO:0000122;GO:0002121;GO:0003700;GO:0003700;GO:0005634;GO:0005634;GO:0006355;GO:0007480;GO:0007485;GO:0008049;GO:0008343;GO:0008344;GO:0016348;GO:0043565;GO:0045944;GO:0048728;GO:0000122;GO:0002121;GO:0003700;GO:0003700;GO:0005634;GO:0005634;GO:0006355;GO:0007480;GO:0007485;GO:0008049;GO:0008343;GO:0008344;GO:0016348;GO:0043565;GO:0045944;GO:0048728;GO:0000122;GO:0002121;GO:0003700;GO:0003700;GO:…	-	-	NOG300693	-	Transcription factor AP-2[Source:FlyBase;Acc:FBgn0261953]	-	-
FBgn0000422	4023.44	7216.52	830.357	0.115063	-3.1195	3.07305e-19	1.37238e-17	2L	19116483	19120306	-	2797	Ddc	GO:0003824;GO:0006520;GO:0016829;GO:0016831;GO:0019752;GO:0030170;GO:0003824;GO:0004058;GO:0004058;GO:0006520;GO:0006585;GO:0006587;GO:0007611;GO:0007615;GO:0007616;GO:0007619;GO:0008062;GO:0009611;GO:0016829;GO:0016831;GO:0016831;GO:0019752;GO:0030170;GO:0035220;GO:0040007;GO:0040040;GO:0042423;GO:0043052;GO:0048066;GO:0048082;GO:0048085;GO:0003824;GO:0006520;GO:0016829;GO:0016831;GO:0019752;GO:…	K01593	-	COG0076	E	Dopa decarboxylase [Source:FlyBase;Acc:FBgn0000422]"	-	-
FBgn0020642	600.656	988.645	212.667	0.215109	-2.21686	4.04008e-19	1.78558e-17	3L	6144819	6145393	+	505	Lcp65Ac	GO:0008010;GO:0031012;GO:0040003;GO:0042302;GO:0042302;GO:0042302;	-	-	NOG255539	-	-	-	-
FBgn0004362	3639.1	5099.22	2178.98	0.427316	-1.22662	4.99104e-19	2.19076e-17	2R	21701458	21716727	+	1965	HmgD	GO:0000790;GO:0003677;GO:0003677;GO:0003680;GO:0005634;GO:0005634;GO:0005694;GO:0006325;GO:0007517;GO:0008301;GO:0048813;GO:0000790;GO:0003677;GO:0003677;GO:0003680;GO:0005634;GO:0005634;GO:0005694;GO:0006325;GO:0007517;GO:0008301;GO:0048813;GO:0000790;GO:0003677;GO:0003677;GO:0003680;GO:0005634;GO:0005634;GO:0005694;GO:0006325;GO:0007517;GO:0008301;GO:0048813;GO:0000790;GO:0003677;GO:0003677;GO:…	-	-	NOG320947	-	High mobility group protein D[Source:FlyBase;Acc:FBgn0004362]	-	-
FBgn0000721	3345.65	4697.41	1993.9	0.424467	-1.23627	5.87835e-19	2.56268e-17	2L	3622074	3656953	-	6929	for	GO:0000166;GO:0004672;GO:0004674;GO:0004674;GO:0004692;GO:0004692;GO:0005524;GO:0005524;GO:0006468;GO:0016301;GO:0016310;GO:0016740;GO:0030553;GO:0000166;GO:0004672;GO:0004674;GO:0004674;GO:0004674;GO:0004690;GO:0004692;GO:0004692;GO:0004692;GO:0005524;GO:0005524;GO:0005737;GO:0005829;GO:0005886;GO:0006468;GO:0006468;GO:0006468;GO:0007614;GO:0007616;GO:0007631;GO:0008016;GO:0008045;GO:0008345;GO:…	K07376	-	COG0515	T	foraging [Source:FlyBase;Acc:FBgn0000721]"	-	-
FBgn0039178	895.446	1430.19	360.704	0.252207	-1.98732	6.4023e-19	2.77224e-17	3R	24283955	24288617	+	2887	CG6356	GO:0005887;GO:0008514;GO:0015711;GO:0016020;GO:0016021;GO:0016021;GO:0022857;GO:0055085;	-	-	-	-	-	-	-
FBgn0037801	1600.32	2523.52	677.108	0.268319	-1.89798	6.98182e-19	3.00289e-17	3R	10251518	10255268	+	3197	CG3999	GO:0003824;GO:0004375;GO:0004375;GO:0005739;GO:0005739;GO:0006544;GO:0006546;GO:0016491;GO:0055114;GO:0055114;GO:0003824;GO:0004375;GO:0004375;GO:0005739;GO:0005739;GO:0006544;GO:0006546;GO:0016491;GO:0055114;GO:0055114;	K00281	-	COG1003	E	-	-	-
FBgn0264272	263.669	436.744	90.5931	0.207428	-2.26932	7.01726e-19	3.00803e-17	3L	1200786	1232700	+	4747	mwh	GO:0001736;GO:0003779;GO:0005515;GO:0005575;GO:0007476;GO:0016043;GO:0016055;GO:0017048;GO:0030036;GO:0030837;GO:0035317;GO:0035320;GO:0001736;GO:0003779;GO:0005515;GO:0005575;GO:0007476;GO:0016043;GO:0016055;GO:0017048;GO:0030036;GO:0030837;GO:0035317;GO:0035320;GO:0001736;GO:0003779;GO:0005515;GO:0005575;GO:0005829;GO:0007476;GO:0016043;GO:0016055;GO:0017048;GO:0030036;GO:0030837;GO:0035317;GO:…	-	-	NOG321325	-	multiple wing hairs[Source:FlyBase;Acc:FBgn0264272]	-	-
FBgn0038820	64.0089	124.593	3.42459	0.0274862	-5.18515	7.90133e-19	3.37571e-17	3R	20676224	20677351	-	999	CG4000	-	-	-	NOG307323	-	-	-	-
FBgn0259209	1442.14	2607.04	277.243	0.106344	-3.23319	8.14817e-19	3.4696e-17	2R	24074602	24078223	+	2839	Mlp60A	GO:0046872;GO:0005634;GO:0005634;GO:0005737;GO:0007275;GO:0007517;GO:0015629;GO:0030018;GO:0030154;GO:0046872;GO:0060537;GO:0046872;GO:0005634;GO:0005634;GO:0005737;GO:0007275;GO:0007517;GO:0015629;GO:0030018;GO:0030154;GO:0046872;GO:0060537;	-	-	NOG294681	-	Muscle LIM protein at 60A[Source:FlyBase;Acc:FBgn0259209]	-	-
FBgn0011224	3941.14	5508.23	2374.04	0.430999	-1.21424	8.95794e-19	3.80179e-17	3R	31846987	32015520	-	12120	heph	GO:0000900;GO:0003676;GO:0003723;GO:0003723;GO:0003729;GO:0003730;GO:0005634;GO:0005634;GO:0005737;GO:0005829;GO:0006397;GO:0007286;GO:0007291;GO:0007319;GO:0008103;GO:0008586;GO:0008587;GO:0030529;GO:0000900;GO:0003676;GO:0003723;GO:0003723;GO:0003729;GO:0003730;GO:0005634;GO:0005634;GO:0005737;GO:0005829;GO:0006397;GO:0007286;GO:0007291;GO:0007319;GO:0008103;GO:0008586;GO:0008587;GO:0030529;GO:…	K13218	-	NOG263741	-	hephaestus [Source:FlyBase;Acc:FBgn0011224]"	-	-
FBgn0035006	218.395	369.098	67.6916	0.183397	-2.44695	9.42595e-19	3.98721e-17	2R	24451084	24453040	-	1766	CG4563	GO:0003824;GO:0008152;GO:0016207;GO:0016874;	-	-	COG0318	I	-	-	-
FBgn0262737	3039.5	4334.02	1744.98	0.402623	-1.3125	1.11117e-18	4.68482e-17	3L	21844788	21932702	+	12718	mub	GO:0000381;GO:0003676;GO:0003723;GO:0005634;GO:0030431;GO:0040040;GO:0000381;GO:0003676;GO:0003723;GO:0005634;GO:0030431;GO:0040040;GO:0000381;GO:0003676;GO:0003723;GO:0005634;GO:0030431;GO:0040040;GO:0000381;GO:0003676;GO:0003723;GO:0005634;GO:0030431;GO:0040040;GO:0000381;GO:0003676;GO:0003723;GO:0005634;GO:0030431;GO:0040040;GO:0000381;GO:0003676;GO:0003723;GO:0005634;GO:0030431;GO:0040040;GO:…	K21444	-	-	-	mushroom-body expressed[Source:FlyBase;Acc:FBgn0262737]	-	-
FBgn0002629	125.134	226.314	23.9547	0.105847	-3.23995	1.13685e-18	4.77739e-17	3R	26023821	26024579	-	759	E(spl)m4-BFM	GO:0001708;GO:0005515;GO:0005634;GO:0007219;GO:0007219;GO:0007219;GO:0007275;GO:0007399;GO:0007423;GO:0007423;GO:0030154;GO:0031625;	-	-	NOG242142	-	Enhancer of split m4, Bearded family member[Source:FlyBase;Acc:FBgn0002629]	-	-
FBgn0035964	3017.84	5015.69	1019.99	0.203361	-2.29789	1.18709e-18	4.9722e-17	3L	9134560	9135916	+	1261	Dhpr	GO:0016491;GO:0016491;GO:0055114;GO:0016491;GO:0016491;GO:0055114;GO:0016491;GO:0016491;GO:0055114;	K00357	-	COG1028	IQ	Dihydropteridine reductase[Source:FlyBase;Acc:FBgn0035964]	-	-
FBgn0036271	1182.78	1721.5	644.061	0.374128	-1.4184	1.49367e-18	6.17561e-17	3L	12269452	12271345	-	1894	Pbgs	GO:0003824;GO:0004655;GO:0004655;GO:0004655;GO:0005829;GO:0006779;GO:0006783;GO:0008270;GO:0016829;GO:0033014;GO:0046872;GO:0003824;GO:0004655;GO:0004655;GO:0004655;GO:0005829;GO:0006779;GO:0006783;GO:0008270;GO:0016829;GO:0033014;GO:0046872;	K01698	-	COG0113	H	Porphobilinogen synthase[Source:FlyBase;Acc:FBgn0036271]	-	-
FBgn0038756	138.735	247.359	30.1119	0.121734	-3.0382	1.59605e-18	6.53565e-17	3R	19948443	19948907	+	410	CG4783	-	-	-	-	-	-	-	-
FBgn0002567	1577.69	2262.53	892.849	0.394624	-1.34145	1.70305e-18	6.9295e-17	2R	9177864	9186342	-	4081	Rab32	GO:0003924;GO:0003924;GO:0005515;GO:0005525;GO:0005764;GO:0005776;GO:0005794;GO:0005802;GO:0006727;GO:0006856;GO:0007611;GO:0008057;GO:0008355;GO:0010506;GO:0010883;GO:0010906;GO:0016192;GO:0016192;GO:0031982;GO:0031982;GO:0032482;GO:0045202;GO:0048072;GO:0055037;GO:0003924;GO:0003924;GO:0005515;GO:0005525;GO:0005764;GO:0005776;GO:0005794;GO:0005802;GO:0006727;GO:0006856;GO:0007611;GO:0008057;GO:…	K07918	-	COG1100	R	-	-	-
FBgn0012037	7422.74	10227	4618.48	0.451598	-1.14689	1.99624e-18	8.09675e-17	2L	13905645	13909212	+	2183	Ance	GO:0004180;GO:0005515;GO:0005576;GO:0005615;GO:0005615;GO:0006508;GO:0006508;GO:0006508;GO:0007289;GO:0007291;GO:0007552;GO:0008233;GO:0008237;GO:0008237;GO:0008241;GO:0008241;GO:0009609;GO:0016020;GO:0016787;GO:0046872;GO:0004180;GO:0005515;GO:0005576;GO:0005615;GO:0005615;GO:0006508;GO:0006508;GO:0006508;GO:0007289;GO:0007291;GO:0007552;GO:0008233;GO:0008237;GO:0008237;GO:0008241;GO:0008241;GO:…	K01283	-	NOG71044	-	Angiotensin converting enzyme[Source:FlyBase;Acc:FBgn0012037]	-	-
FBgn0032132	48.0251	95.4088	0.641385	0.00672249	-7.21679	2.52083e-18	1.01602e-16	2L	9598880	9600872	-	1822	CG4382	GO:0005575;GO:0008150;GO:0052689;	-	-	COG2272	I	-	-	-
FBgn0036678	115.064	209.528	20.6008	0.0983199	-3.34637	3.85061e-18	1.53749e-16	3L	16928381	16935536	-	4644	CG11905	-	-	-	-	-	-	-	-
FBgn0033836	46.6562	92.6874	0.624987	0.00674295	-7.2124	4.53846e-18	1.78983e-16	2R	13408042	13409887	-	1677	CG18278	GO:0003824;GO:0008152;GO:0008449;GO:0008484;GO:0016787;GO:0030203;	K01137	-	COG3119	P	-	-	-
FBgn0035612	13410.1	20860.8	5959.41	0.285676	-1.80755	5.3707e-18	2.11154e-16	3L	5538411	5551159	-	4625	frm	GO:0048085;GO:0042302;GO:0042302;GO:0048085;GO:0042302;GO:0042302;GO:0048085;GO:0048085;GO:0042302;GO:0042302;GO:0048085;GO:0048085;GO:0042302;GO:0042302;GO:0048085;GO:0042302;GO:0042302;GO:0048085;GO:0048085;GO:0048085;	-	-	NOG12793	-	farmer [Source:FlyBase;Acc:FBgn0035612]"	-	-
FBgn0035886	39867.1	62044.9	17689.3	0.285104	-1.81044	8.18659e-18	3.18929e-16	3L	8391540	8392377	+	838	Jon66Ci	GO:0004175;GO:0004252;GO:0006508;GO:0006508;GO:0016787;	-	-	-	-	Jonah 66Ci [Source:FlyBase;Acc:FBgn0035886]"	-	-
FBgn0036846	1229.29	2141.69	316.898	0.147966	-2.75666	9.1055e-18	3.51522e-16	3L	19092670	19094760	+	1791	MESR6	GO:0003674;GO:0005575;GO:0046580;GO:0003674;GO:0005575;GO:0046580;	-	-	-	-	Misexpression suppressor of ras 6[Source:FlyBase;Acc:FBgn0036846]	-	-
FBgn0002535	112166	186343	37988.4	0.203863	-2.29433	9.31647e-18	3.57512e-16	2R	8437647	8438495	+	792	Lcp4	GO:0008010;GO:0031012;GO:0040003;GO:0042302;GO:0042302;GO:0042302;GO:0008010;GO:0008363;GO:0031012;GO:0040003;GO:0042302;GO:0042302;GO:0042302;	-	-	NOG309557	-	Larval cuticle protein 4[Source:FlyBase;Acc:FBgn0002535]	-	-
FBgn0035522	151.8	266.05	37.5491	0.141135	-2.82485	1.07887e-17	4.10323e-16	3L	4263719	4277778	+	4187	CG1273	GO:0016020;GO:0016021;	-	-	NOG42544	S	-	-	-
FBgn0037665	77.7347	147.262	8.20776	0.0557359	-4.16525	1.36843e-17	5.17378e-16	3R	9251843	9253514	+	1528	St2	GO:0005829;GO:0008146;GO:0008146;GO:0016740;GO:0051923;GO:0005829;GO:0008146;GO:0008146;GO:0016740;GO:0051923;	K01014	-	NOG260792	-	Sulfotransferase 2 [Source:FlyBase;Acc:FBgn0037665]"	-	-
FBgn0027945	1235.41	1810.16	660.665	0.364976	-1.45413	1.37541e-17	5.18488e-16	3L	21280491	21281506	-	900	ppl	GO:0005739;GO:0005739;GO:0005960;GO:0005960;GO:0006546;GO:0019464;GO:0035220;	K02437	-	COG0509	E	pumpless [Source:FlyBase;Acc:FBgn0027945]"	-	-
FBgn0033725	52730.3	87397.8	18062.8	0.206673	-2.27458	2.26585e-17	8.46688e-16	2R	12386666	12390057	+	2117	Cpr49Ac	GO:0005576;GO:0008010;GO:0031012;GO:0040003;GO:0042302;GO:0042302;GO:0042381;GO:0005576;GO:0008010;GO:0031012;GO:0040003;GO:0042381;GO:0005576;GO:0008010;GO:0031012;GO:0040003;GO:0042302;GO:0042302;GO:0042302;GO:0042381;GO:0005576;GO:0008010;GO:0031012;GO:0040003;GO:0042302;GO:0042302;GO:0042381;GO:0005576;GO:0008010;GO:0031012;GO:0040003;GO:0042302;GO:0042302;GO:0042381;GO:0005576;GO:0008010;GO:…	-	-	NOG301804	-	Cuticular protein 49Ac[Source:FlyBase;Acc:FBgn0033725]	-	-
FBgn0003357	54480.5	85998.4	22962.7	0.267013	-1.90502	3.12568e-17	1.15452e-15	3R	29922216	29923455	+	1240	Jon99Ciii	GO:0004252;GO:0004252;GO:0006508;GO:0006508;GO:0006508;GO:0008233;GO:0008236;GO:0016787;GO:0004252;GO:0004252;GO:0006508;GO:0006508;GO:0006508;GO:0008233;GO:0008236;GO:0016787;	-	-	COG5640	O	Jonah 99Ciii [Source:FlyBase;Acc:FBgn0003357]"	-	-
FBgn0010383	309.536	497.055	122.018	0.245483	-2.02631	3.1673e-17	1.16653e-15	X	18688538	18693042	-	3049	Cyp18a1	GO:0004497;GO:0005506;GO:0005783;GO:0005789;GO:0007275;GO:0007304;GO:0007480;GO:0007552;GO:0008395;GO:0016020;GO:0016021;GO:0016491;GO:0016705;GO:0020037;GO:0031090;GO:0035074;GO:0035210;GO:0043231;GO:0046344;GO:0046872;GO:0055114;GO:0055114;GO:0004497;GO:0005506;GO:0005783;GO:0005789;GO:0007275;GO:0007304;GO:0007480;GO:0007552;GO:0008395;GO:0016020;GO:0016021;GO:0016491;GO:0016705;GO:0020037;GO:…	K14985	-	COG2124	Q	Cytochrome P450-18a1[Source:FlyBase;Acc:FBgn0010383]	-	-
FBgn0034497	225.068	376.098	74.0379	0.196858	-2.34477	4.82974e-17	1.74867e-15	2R	20279066	20281127	-	1499	Mpcp1	GO:0005740;GO:0005743;GO:0006817;GO:0006839;GO:0015114;GO:0015114;GO:0016020;GO:0016021;GO:0016021;GO:0035435;GO:0005740;GO:0005743;GO:0006817;GO:0006839;GO:0015114;GO:0015114;GO:0016020;GO:0016021;GO:0016021;GO:0035435;GO:0005740;GO:0005743;GO:0006817;GO:0006839;GO:0015114;GO:0015114;GO:0016020;GO:0016021;GO:0016021;GO:0035435;	K15102	-	NOG265500	-	Mitochondrial phosphate carrier protein 1[Source:FlyBase;Acc:FBgn0034497]	-	-
FBgn0002531	116312	207181	25443.5	0.122808	-3.02552	5.08285e-17	1.83512e-15	2R	8430115	8431243	-	1065	Lcp1	GO:0008010;GO:0008363;GO:0031012;GO:0040003;GO:0042302;GO:0042302;GO:0008010;GO:0008363;GO:0031012;GO:0040003;GO:0042302;GO:0042302;	-	-	NOG321761	-	Larval cuticle protein 1[Source:FlyBase;Acc:FBgn0002531]	-	-
FBgn0031717	1651.35	2367.46	935.253	0.395046	-1.33991	5.42344e-17	1.95259e-15	2L	5547086	5549614	+	2281	Oscillin	GO:0004342;GO:0004342;GO:0004342;GO:0005737;GO:0005975;GO:0005975;GO:0006043;GO:0006044;GO:0006044;GO:0006091;GO:0016787;GO:0004342;GO:0004342;GO:0004342;GO:0005737;GO:0005975;GO:0005975;GO:0006043;GO:0006044;GO:0006044;GO:0006091;GO:0016787;GO:0004342;GO:0004342;GO:0005737;GO:0005975;GO:0005975;GO:0006044;GO:0016787;GO:0004342;GO:0004342;GO:0004342;GO:0005737;GO:0005975;GO:0005975;GO:0006043;GO:…	K02564	-	COG0363	G	-	-	-
FBgn0029866	433.975	671.214	196.736	0.293104	-1.77051	5.80647e-17	2.08464e-15	X	6337762	6343731	+	2751	CG3842	GO:0016020;GO:0016021;GO:0016491;GO:0055114;GO:0016020;GO:0016021;GO:0016491;GO:0055114;GO:0016020;GO:0016021;GO:0016491;GO:0055114;GO:0016020;GO:0016021;GO:0016491;GO:0055114;	-	-	-	-	-	-	-
FBgn0259716	1601.46	2266.23	936.699	0.41333	-1.27463	8.52554e-17	3.02692e-15	2L	6383435	6385512	-	2078	CG42370	GO:0004222;GO:0005575;GO:0006508;GO:0008237;GO:0016787;	-	-	COG3590	O	-	-	-
FBgn0037515	1016.46	1469.19	563.733	0.383704	-1.38194	8.77149e-17	3.10564e-15	3R	7759786	7763947	+	2372	Sp7	GO:0004252;GO:0004252;GO:0005576;GO:0005576;GO:0006508;GO:0006508;GO:0006508;GO:0008233;GO:0008236;GO:0016787;GO:0035006;GO:0035008;GO:0004252;GO:0004252;GO:0005576;GO:0005576;GO:0006508;GO:0006508;GO:0006508;GO:0008233;GO:0008236;GO:0016787;GO:0035006;GO:0035008;GO:0004252;GO:0004252;GO:0005576;GO:0005576;GO:0006508;GO:0006508;GO:0006508;GO:0008233;GO:0008236;GO:0016787;GO:0035006;GO:0035008;	-	-	-	-	Serine protease 7 [Source:FlyBase;Acc:FBgn0037515]"	-	-
FBgn0039130	1830.69	2568.13	1093.26	0.425702	-1.23208	9.91919e-17	3.50232e-15	3R	23933912	23935964	+	1562	CG5854	GO:0003824;GO:0050662;	-	-	NOG244033	-	-	-	-
FBgn0038508	72.8074	138.621	6.99367	0.0504517	-4.30895	1.06581e-16	3.75289e-15	3R	17415739	17416505	+	710	CG5866	-	-	-	-	-	-	-	-
FBgn0030183	1436.74	2264.16	609.33	0.26912	-1.89368	1.4485e-16	5.05869e-15	X	10205292	10212374	-	3758	CG15309	GO:0003674;GO:0005575;GO:0046872;GO:0003674;GO:0005575;GO:0046872;GO:0003674;GO:0005575;GO:0046872;GO:0003674;GO:0005575;GO:0046872;GO:0003674;GO:0005575;GO:0046872;	-	-	NOG300891	-	-	-	-
FBgn0035887	8409.39	16184.9	633.841	0.0391624	-4.67439	1.47818e-16	5.14834e-15	3L	8392820	8393649	-	830	Jon66Cii	GO:0004252;GO:0004252;GO:0006508;GO:0006508;GO:0016787;	-	-	-	-	Jonah 66Cii [Source:FlyBase;Acc:FBgn0035887]"	-	-
FBgn0261634	60.3065	120.613	0	0	-Inf	1.87754e-16	6.50389e-15	3L	16032762	16033190	-	373	CG42717	GO:0004867;GO:0010951;GO:0016020;GO:0016021;	-	-	-	-	-	-	-
FBgn0265011	118.024	210.934	25.114	0.119061	-3.07023	1.91298e-16	6.60882e-15	2R	8992945	9006587	-	4195	Np	GO:0004252;GO:0004252;GO:0006508;GO:0006508;GO:0006508;GO:0008233;GO:0008236;GO:0016787;GO:0004252;GO:0004252;GO:0006508;GO:0006508;GO:0006508;GO:0008233;GO:0008236;GO:0016787;	-	-	-	-	Notopleural [Source:FlyBase;Acc:FBgn0265011]"	-	-
FBgn0020445	1363.3	2433.31	293.295	0.120533	-3.0525	2.32259e-16	7.98087e-15	2L	3334875	3354829	-	5149	E23	GO:0000166;GO:0005524;GO:0005524;GO:0005886;GO:0016020;GO:0016020;GO:0016021;GO:0016021;GO:0016787;GO:0016887;GO:0016887;GO:0042626;GO:0042626;GO:0042752;GO:0055085;GO:0000166;GO:0005524;GO:0005524;GO:0005886;GO:0016020;GO:0016020;GO:0016021;GO:0016021;GO:0016787;GO:0016887;GO:0016887;GO:0042626;GO:0042626;GO:0042752;GO:0055085;GO:0000166;GO:0005524;GO:0005524;GO:0005886;GO:0016020;GO:0016020;GO:…	-	-	COG1131	V	Early gene at 23 [Source:FlyBase;Acc:FBgn0020445]"	-	-
FBgn0031939	1150.13	1696.84	603.411	0.355608	-1.49164	3.05164e-16	1.03473e-14	2L	7727157	7732670	-	2765	CG13796	GO:0005215;GO:0005326;GO:0005328;GO:0005328;GO:0005887;GO:0006810;GO:0006836;GO:0006836;GO:0015293;GO:0016020;GO:0016021;GO:0016021;GO:0016021;GO:0005215;GO:0005326;GO:0005328;GO:0005328;GO:0005887;GO:0006810;GO:0006836;GO:0006836;GO:0015293;GO:0016020;GO:0016021;GO:0016021;GO:0016021;GO:0005215;GO:0005326;GO:0005328;GO:0005328;GO:0005887;GO:0006810;GO:0006836;GO:0006836;GO:0015293;GO:0016020;GO:…	K05336	-	-	-	-	-	-
FBgn0010470	2938.31	4045.07	1831.56	0.452788	-1.14309	3.44659e-16	1.16556e-14	2R	21487167	21497929	-	1800	Fkbp14	GO:0000413;GO:0002121;GO:0003755;GO:0005509;GO:0005615;GO:0005783;GO:0007444;GO:0008587;GO:0008593;GO:0012505;GO:0016853;GO:0022416;GO:0046716;GO:0000413;GO:0002121;GO:0003755;GO:0003755;GO:0005509;GO:0005528;GO:0005615;GO:0005737;GO:0005783;GO:0007444;GO:0008587;GO:0008593;GO:0012505;GO:0016853;GO:0022416;GO:0046716;GO:0061077;GO:0000413;GO:0002121;GO:0003755;GO:0005509;GO:0005615;GO:0005783;GO:…	K09577	-	-	-	FK506-binding protein 14[Source:FlyBase;Acc:FBgn0010470]	-	-
FBgn0000014	1679.12	2356.68	1001.56	0.424985	-1.23452	3.75771e-16	1.25751e-14	3R	16807214	16830049	-	5477	abd-A	GO:0003677;GO:0003677;GO:0005634;GO:0006355;GO:0043565;GO:0003677;GO:0003677;GO:0005634;GO:0006355;GO:0043565;GO:0003677;GO:0003677;GO:0005634;GO:0006355;GO:0043565;GO:0003677;GO:0003677;GO:0003700;GO:0003705;GO:0005634;GO:0005634;GO:0005667;GO:0005667;GO:0006355;GO:0006355;GO:0006915;GO:0007275;GO:0007280;GO:0007399;GO:0007400;GO:0007422;GO:0007438;GO:0007494;GO:0007501;GO:0007506;GO:0007507;GO:…	-	-	NOG328968	-	abdominal A [Source:FlyBase;Acc:FBgn0000014]"	-	-
FBgn0266446	5862.23	8774.13	2950.33	0.336253	-1.57238	3.93326e-16	1.31283e-14	3R	10768001	10777374	-	3347	CG45076	GO:0003674;GO:0005575;GO:0008150;GO:0003674;GO:0005575;GO:0008150;GO:0003674;GO:0005575;GO:0008150;	-	-	-	-	-	-	-
FBgn0034612	542.877	815.433	270.321	0.331507	-1.59289	4.28152e-16	1.42166e-14	2R	21285248	21290343	-	4426	CG10505	GO:0000166;GO:0005524;GO:0005524;GO:0005887;GO:0010043;GO:0016020;GO:0016021;GO:0016021;GO:0016787;GO:0016887;GO:0016887;GO:0042626;GO:0042626;GO:0046688;GO:0055085;GO:0055085;	-	-	COG1132	V	-	-	-
FBgn0010423	399.016	614.831	183.201	0.297969	-1.74677	5.32669e-16	1.75057e-14	2R	11273845	11275286	-	791	TpnC47D	GO:0005509;GO:0046872;GO:0005509;GO:0046872;	-	-	COG5126	DTZ	Troponin C at 47D [Source:FlyBase;Acc:FBgn0010423]"	-	-
FBgn0037370	2466.46	3406.23	1526.69	0.448205	-1.15777	5.61731e-16	1.84136e-14	3R	5736748	5738013	+	1190	CG1236	GO:0005829;GO:0008152;GO:0016491;GO:0016616;GO:0016618;GO:0030267;GO:0051287;GO:0055114;GO:0055114;	K00049	-	COG1052	C	-	-	-
FBgn0037817	412.425	633.987	190.862	0.301051	-1.73192	6.23391e-16	2.03308e-14	3R	10434789	10436704	+	1621	Cyp12e1	GO:0004497;GO:0005506;GO:0005739;GO:0016020;GO:0016491;GO:0016705;GO:0020037;GO:0031966;GO:0046872;GO:0055114;GO:0055114;	-	-	COG2124	Q	-	-	-
FBgn0003162	2631.16	4611.02	651.307	0.14125	-2.82368	7.13215e-16	2.3084e-14	2R	21175315	21182608	+	2152	Pu	GO:0003934;GO:0005737;GO:0046654;GO:0000166;GO:0003824;GO:0003934;GO:0003934;GO:0003934;GO:0005525;GO:0005525;GO:0005737;GO:0005737;GO:0006728;GO:0006729;GO:0008152;GO:0008270;GO:0008363;GO:0009880;GO:0016787;GO:0035185;GO:0035998;GO:0043095;GO:0046654;GO:0046872;GO:0048067;GO:0048072;GO:0060308;GO:2000274;GO:0003934;GO:0005737;GO:0046654;	K01495	-	COG0302	H	Punch [Source:FlyBase;Acc:FBgn0003162]"	-	-
FBgn0032733	600.85	892.169	309.53	0.346941	-1.52724	7.51046e-16	2.41863e-14	2L	18988268	18990233	-	1718	CG15170	GO:0042060;GO:0042060;	-	-	-	-	-	-	-
FBgn0034647	707.64	1145.39	269.893	0.235635	-2.08538	1.02197e-15	3.25836e-14	2R	21660967	21662995	-	1846	pirk	GO:0005102;GO:0005515;GO:0009609;GO:0045824;GO:0050777;GO:0061060;GO:0005102;GO:0005515;GO:0009609;GO:0045824;GO:0050777;GO:0061060;	K20701	-	NOG298696	-	poor Imd response upon knock-in[Source:FlyBase;Acc:FBgn0034647]	-	-
FBgn0051075	10413	16289.1	4536.93	0.278526	-1.84412	1.04262e-15	3.30773e-14	3R	26985624	26988517	-	1874	CG31075	GO:0004029;GO:0004029;GO:0004029;GO:0005759;GO:0006090;GO:0008152;GO:0016491;GO:0016491;GO:0055114;GO:0055114;GO:0004029;GO:0004029;GO:0005759;GO:0006090;GO:0008152;GO:0016491;GO:0016491;GO:0055114;GO:0055114;	K00128	-	-	-	-	-	-
FBgn0036589	296.507	470.087	122.927	0.261498	-1.93513	1.14598e-15	3.61775e-14	3L	16271282	16271918	+	564	CG13067	-	-	-	NOG296800	-	-	-	-
FBgn0003716	2073.97	2873.02	1274.92	0.443757	-1.17216	1.16554e-15	3.67046e-14	2L	5219000	5271384	-	4433	tkv	GO:0000166;GO:0001745;GO:0001763;GO:0004672;GO:0004672;GO:0004674;GO:0004675;GO:0004702;GO:0005025;GO:0005515;GO:0005524;GO:0005524;GO:0005769;GO:0005771;GO:0005829;GO:0005886;GO:0006357;GO:0006468;GO:0006468;GO:0007178;GO:0007179;GO:0007181;GO:0007274;GO:0007304;GO:0007391;GO:0007424;GO:0007448;GO:0007476;GO:0007488;GO:0007507;GO:0008101;GO:0008354;GO:0008582;GO:0009953;GO:0010629;GO:0016020;GO:…	K13578	-	-	-	thickveins [Source:FlyBase;Acc:FBgn0003716]"	-	-
FBgn0000180	352.955	548.548	157.361	0.286869	-1.80154	1.85192e-15	5.77518e-14	2L	9984645	9995538	+	3276	bib	GO:0015267;GO:0016020;GO:0016020;GO:0016021;GO:0055085;GO:0005261;GO:0005886;GO:0005887;GO:0005912;GO:0006811;GO:0007219;GO:0007275;GO:0007398;GO:0007399;GO:0007399;GO:0007498;GO:0015267;GO:0015267;GO:0016020;GO:0016020;GO:0016021;GO:0016021;GO:0030154;GO:0030707;GO:0031410;GO:0044719;GO:0046331;GO:0055085;GO:0055085;GO:0098609;GO:0098655;	-	-	NOG325389	-	big brain [Source:FlyBase;Acc:FBgn0000180]"	-	-
FBgn0260743	440.962	681.843	200.08	0.293441	-1.76886	2.2516e-15	6.9876e-14	3R	11967708	11971686	+	1658	GC1	GO:0005314;GO:0005743;GO:0005743;GO:0006839;GO:0015813;GO:0016020;GO:0016021;GO:0016021;GO:0055085;GO:0089711;GO:0005314;GO:0005743;GO:0005743;GO:0006839;GO:0015813;GO:0016020;GO:0016021;GO:0016021;GO:0055085;GO:0089711;	K15107	-	NOG276269	-	Glutamate Carrier 1[Source:FlyBase;Acc:FBgn0260743]	-	-
FBgn0031589	1480.47	2192.89	768.055	0.350249	-1.51355	2.26625e-15	7.01607e-14	2L	4189340	4198071	-	3288	CG3714	GO:0004514;GO:0004514;GO:0004516;GO:0009435;GO:0016740;GO:0016757;GO:0016874;GO:0019358;GO:0004514;GO:0004516;GO:0004516;GO:0005829;GO:0006979;GO:0009435;GO:0009435;GO:0016740;GO:0016874;GO:0019358;GO:0019363;GO:0004514;GO:0004514;GO:0004516;GO:0009435;GO:0016740;GO:0016757;GO:0016874;GO:0019358;	-	-	COG1488	H	-	-	-
FBgn0028693	2084.41	2874.56	1294.27	0.450249	-1.1512	2.98715e-15	9.07259e-14	3L	16583028	16584022	+	995	Rpn12	GO:0000502;GO:0000502;GO:0003674;GO:0005634;GO:0005654;GO:0005829;GO:0005829;GO:0005838;GO:0005838;GO:0006508;GO:0006511;GO:0007623;GO:0008063;GO:0008541;GO:0008541;GO:0043161;GO:0043248;	K03031	-	NOG285042	-	Regulatory particle non-ATPase 12[Source:FlyBase;Acc:FBgn0028693]	-	-
FBgn0036101	759.429	1101.39	417.469	0.379038	-1.39959	3.06256e-15	9.25775e-14	3L	10694360	10696877	-	1146	NijA	GO:0007155;GO:0007155;GO:0016020;GO:0016021;GO:0016021;GO:0042246;GO:0007155;GO:0007155;GO:0016020;GO:0016021;GO:0016021;GO:0042246;GO:0007155;GO:0007155;GO:0016020;GO:0016021;GO:0016021;GO:0042246;GO:0007155;GO:0007155;GO:0016020;GO:0016021;GO:0016021;GO:0042246;	-	-	NOG78798	S	Ninjurin A [Source:FlyBase;Acc:FBgn0036101]"	-	-
FBgn0035699	286.958	454.626	119.291	0.262393	-1.9302	3.23988e-15	9.76224e-14	3L	6329324	6352390	-	4303	CG13300	GO:0016020;GO:0016021;	-	-	NOG133191	S	-	-	-
FBgn0047135	3470.73	4715.32	2226.13	0.472106	-1.08282	3.92084e-15	1.1769e-13	3L	3197863	3199047	-	865	CG32276	GO:0005783;GO:0005783;GO:0006486;GO:0016020;GO:0016021;GO:0030968;GO:0005783;GO:0005783;GO:0006486;GO:0016020;GO:0016021;GO:0030968;	-	-	NOG279738	-	-	-	-
FBgn0032884	1737.43	2407.97	1066.88	0.443064	-1.17441	4.7239e-15	1.41463e-13	2L	20787656	20789098	+	1092	Pomp	GO:0000502;GO:0005634;GO:0005737;GO:0006508;GO:0032436;GO:0043161;GO:0043248;GO:0043248;	K11599	-	NOG248439	-	-	-	-
FBgn0036550	412.186	627.956	196.415	0.312784	-1.67676	5.55248e-15	1.65503e-13	3L	15975368	15976428	+	1004	CG17026	GO:0005737;GO:0006020;GO:0006021;GO:0007165;GO:0008934;GO:0008934;GO:0008934;GO:0008934;GO:0016311;GO:0016787;GO:0046854;GO:0046855;GO:0046855;GO:0046855;GO:0046872;GO:0052832;GO:0052833;GO:0052834;	K01092	-	COG0483	G	-	-	-
FBgn0028691	3140.76	4264.36	2017.15	0.473025	-1.08001	7.73509e-15	2.27387e-13	3R	23731375	23733462	-	1679	Rpn9	GO:0000502;GO:0000502;GO:0005198;GO:0005515;GO:0005634;GO:0005654;GO:0005829;GO:0005829;GO:0005838;GO:0006511;GO:0007623;GO:0008063;GO:0008541;GO:0008541;GO:0043161;GO:0043248;GO:0000502;GO:0000502;GO:0005198;GO:0005515;GO:0005634;GO:0005654;GO:0005829;GO:0005829;GO:0005838;GO:0006511;GO:0007623;GO:0008063;GO:0008541;GO:0008541;GO:0043161;GO:0043248;	K03039	-	NOG272621	-	Regulatory particle non-ATPase 9[Source:FlyBase;Acc:FBgn0028691]	-	-
FBgn0001235	3431.48	4648.56	2214.39	0.476361	-1.06987	9.67862e-15	2.83221e-13	3R	10507561	10639568	-	11839	hth	GO:0000060;GO:0001223;GO:0001654;GO:0001752;GO:0003677;GO:0003677;GO:0003677;GO:0003700;GO:0003700;GO:0003705;GO:0005515;GO:0005515;GO:0005515;GO:0005515;GO:0005634;GO:0005634;GO:0005654;GO:0005667;GO:0005667;GO:0005737;GO:0005829;GO:0006355;GO:0006357;GO:0007275;GO:0007380;GO:0007383;GO:0007420;GO:0007422;GO:0007422;GO:0007432;GO:0007476;GO:0007479;GO:0007480;GO:0007525;GO:0008134;GO:0009954;GO:…	K16672	-	NOG302919	-	homothorax [Source:FlyBase;Acc:FBgn0001235]"	-	-
FBgn0265274	2500.61	3413.34	1587.89	0.465202	-1.10407	1.04913e-14	3.06302e-13	3R	28853606	28859497	-	2242	Inx3	GO:0005243;GO:0005737;GO:0005886;GO:0005886;GO:0005921;GO:0005921;GO:0005921;GO:0006811;GO:0007275;GO:0007391;GO:0010496;GO:0016020;GO:0016021;GO:0016327;GO:0016328;GO:0016328;GO:0030054;GO:0005243;GO:0005737;GO:0005886;GO:0005886;GO:0005921;GO:0005921;GO:0005921;GO:0006811;GO:0007275;GO:0007391;GO:0010496;GO:0016020;GO:0016021;GO:0016327;GO:0016328;GO:0016328;GO:0030054;GO:0005243;GO:0005737;GO:…	K22037	-	-	-	Innexin 3 [Source:FlyBase;Acc:FBgn0265274]"	-	-
FBgn0002534	25317.5	50621.2	13.9162	0.000274908	-11.8288	1.17045e-14	3.40172e-13	2R	8435310	8436095	+	730	Lcp3	GO:0008010;GO:0008363;GO:0031012;GO:0040003;GO:0042302;GO:0042302;GO:0008010;GO:0008363;GO:0031012;GO:0040003;GO:0042302;GO:0042302;	-	-	NOG273104	-	Larval cuticle protein 3[Source:FlyBase;Acc:FBgn0002534]	-	-
FBgn0000504	307.172	479.999	134.345	0.279886	-1.83709	1.18326e-14	3.43118e-13	3R	7924323	7967408	-	9053	dsx	GO:0000122;GO:0000977;GO:0001077;GO:0001078;GO:0003677;GO:0003700;GO:0005515;GO:0005634;GO:0005634;GO:0005634;GO:0006351;GO:0006355;GO:0006355;GO:0006357;GO:0006366;GO:0007485;GO:0007486;GO:0007530;GO:0007548;GO:0007619;GO:0008049;GO:0008270;GO:0016199;GO:0018993;GO:0019101;GO:0030154;GO:0035215;GO:0042803;GO:0043565;GO:0045433;GO:0045496;GO:0045497;GO:0045498;GO:0045892;GO:0045893;GO:0045944;GO:…	-	-	NOG274172	-	doublesex [Source:FlyBase;Acc:FBgn0000504]"	-	-
FBgn0010357	17879.1	31649.8	4108.43	0.129809	-2.94554	1.35532e-14	3.92125e-13	2R	11346325	11347395	+	1071	betaTry	GO:0004252;GO:0004252;GO:0004252;GO:0005576;GO:0005615;GO:0005737;GO:0006508;GO:0006508;GO:0006508;GO:0008233;GO:0008236;GO:0016787;GO:0004252;GO:0004252;GO:0004252;GO:0005576;GO:0005615;GO:0005737;GO:0006508;GO:0006508;GO:0006508;GO:0008233;GO:0008236;GO:0016787;	K01312	-	NOG245986	-	betaTrypsin [Source:FlyBase;Acc:FBgn0010357]"	-	-
FBgn0087002	44747	65794.3	23699.6	0.360208	-1.4731	2.06406e-14	5.90515e-13	4	1060969	1077273	+	11766	apolpp	GO:0005102;GO:0005319;GO:0005319;GO:0005504;GO:0005576;GO:0005615;GO:0006810;GO:0006869;GO:0006869;GO:0006869;GO:0007224;GO:0008017;GO:0008289;GO:0016055;GO:0019841;GO:0020037;GO:0030139;GO:0045178;GO:0046872;GO:0005102;GO:0005319;GO:0005319;GO:0005504;GO:0005576;GO:0005615;GO:0006810;GO:0006869;GO:0006869;GO:0006869;GO:0007224;GO:0008017;GO:0008289;GO:0016055;GO:0019841;GO:0020037;GO:0030139;GO:…	-	-	NOG290405	-	apolipophorin [Source:FlyBase;Acc:FBgn0087002]"	-	-
FBgn0003975	146.484	249.176	43.7923	0.175749	-2.50841	2.12395e-14	6.06296e-13	2R	12884632	12899385	+	3463	vg	GO:0001745;GO:0003677;GO:0003705;GO:0005515;GO:0005515;GO:0005634;GO:0005634;GO:0005634;GO:0006260;GO:0006351;GO:0006355;GO:0006355;GO:0007049;GO:0007275;GO:0007346;GO:0007451;GO:0007472;GO:0007473;GO:0007476;GO:0007476;GO:0007480;GO:0007482;GO:0007525;GO:0008022;GO:0008587;GO:0016204;GO:0035220;GO:0042127;GO:0044719;GO:0045944;GO:0048190;GO:0090254;	-	-	NOG39971	-	vestigial [Source:FlyBase;Acc:FBgn0003975]"	-	-
FBgn0261633	37.2435	73.8486	0.638294	0.00864327	-6.85421	2.20373e-14	6.23513e-13	3L	16033778	16034170	+	325	CG42716	GO:0004867;GO:0010951;GO:0016020;GO:0016021;	-	-	-	-	-	-	-
FBgn0000591	83.684	153.003	14.3648	0.0938857	-3.41295	2.31913e-14	6.54719e-13	3R	26040240	26041008	+	769	E(spl)m8-HLH	GO:0000122;GO:0001078;GO:0003677;GO:0003677;GO:0003700;GO:0005515;GO:0005634;GO:0006351;GO:0006355;GO:0006355;GO:0007173;GO:0007219;GO:0007275;GO:0007398;GO:0007399;GO:0007422;GO:0007498;GO:0008587;GO:0010629;GO:0016360;GO:0030154;GO:0042803;GO:0043565;GO:0045468;GO:0046982;GO:0046983;GO:0048666;GO:0048749;GO:0048813;	-	-	NOG283775	-	Enhancer of split m8, helix-loop-helix[Source:FlyBase;Acc:FBgn0000591]	-	-
FBgn0028371	3885.2	5228.16	2542.24	0.486258	-1.04021	2.60598e-14	7.32474e-13	2R	22717321	22740459	-	10434	jbug	GO:0003779;GO:0003779;GO:0009612;GO:0048104;GO:0072499;GO:0003779;GO:0009612;GO:0048104;GO:0072499;GO:0003779;GO:0003779;GO:0009612;GO:0048104;GO:0072499;GO:0003779;GO:0003779;GO:0009612;GO:0048104;GO:0072499;GO:0003779;GO:0009612;GO:0048104;GO:0072499;GO:0003779;GO:0003779;GO:0009612;GO:0048104;GO:0072499;GO:0003779;GO:0009612;GO:0048104;GO:0072499;GO:0003779;GO:0009612;GO:0048104;GO:0072499;GO:…	K04437	-	-	-	jitterbug [Source:FlyBase;Acc:FBgn0028371]"	-	-
FBgn0032330	1291.07	1850.58	731.549	0.395307	-1.33895	3.20689e-14	8.95485e-13	2L	11013206	11066998	-	5666	Samuel	GO:0031935;GO:0040008;GO:0031935;GO:0040008;GO:0031935;GO:0040008;GO:0031935;GO:0040008;	-	-	-	-	SAM-motif ubiquitously expressed punctatedlylocalized protein [Source:FlyBase;Acc:FBgn0032330]	-	-
FBgn0086917	238.01	380.212	95.8075	0.251984	-1.98859	3.76311e-14	1.03724e-12	3R	3322810	3354486	+	1767	spok	GO:0004497;GO:0005506;GO:0005575;GO:0006697;GO:0007591;GO:0016020;GO:0016021;GO:0016491;GO:0016491;GO:0016705;GO:0020037;GO:0020037;GO:0046872;GO:0055114;GO:0055114;	K14939	-	COG2124	Q	spookier [Source:FlyBase;Acc:FBgn0086917]"	-	-
FBgn0002633	98.9582	176.61	21.3062	0.12064	-3.05122	3.88649e-14	1.06895e-12	3R	26037038	26038019	+	982	E(spl)m7-HLH	GO:0000122;GO:0001078;GO:0003677;GO:0003677;GO:0003700;GO:0005634;GO:0006351;GO:0006355;GO:0006355;GO:0007275;GO:0007399;GO:0008134;GO:0030154;GO:0043565;GO:0046983;GO:0048666;GO:0048749;GO:0048813;GO:1990837;	-	-	NOG241578	-	Enhancer of split m7, helix-loop-helix[Source:FlyBase;Acc:FBgn0002633]	-	-
FBgn0031092	2266.28	3170.93	1361.63	0.429412	-1.21957	3.98372e-14	1.09335e-12	X	20166673	20168080	+	1131	CG9577	GO:0003824;GO:0005777;GO:0006635;GO:0008152;	K12663	-	COG1024	I	-	-	-
FBgn0036677	31.5105	63.0211	0	0	-Inf	4.1e-14	1.12046e-12	3L	16923914	16927434	-	2216	CG13023	-	-	-	-	-	-	-	-
FBgn0025454	3073.84	4923.55	1224.13	0.248627	-2.00794	4.92672e-14	1.33501e-12	2R	12185667	12188431	+	2074	Cyp6g1	GO:0004497;GO:0005506;GO:0005783;GO:0005789;GO:0016020;GO:0016021;GO:0016491;GO:0016491;GO:0016705;GO:0017085;GO:0017085;GO:0020037;GO:0030431;GO:0031090;GO:0043231;GO:0046680;GO:0046683;GO:0046689;GO:0046701;GO:0046872;GO:0055114;GO:0055114;GO:0004497;GO:0005506;GO:0005783;GO:0005789;GO:0016020;GO:0016021;GO:0016491;GO:0016491;GO:0016705;GO:0017085;GO:0017085;GO:0020037;GO:0030431;GO:0031090;GO:…	K14999	-	COG2124	Q	-	-	-
FBgn0031747	1775.54	2823.67	727.404	0.257609	-1.95674	5.44277e-14	1.45941e-12	2L	5903178	5904689	-	1382	CG9021	-	-	-	NOG299077	-	-	-	-
FBgn0004898	132.014	226.802	37.2259	0.164134	-2.60706	5.59644e-14	1.49748e-12	3R	25095012	25096099	+	1088	fd96Cb	GO:0000981;GO:0003677;GO:0003700;GO:0005634;GO:0005634;GO:0006351;GO:0006355;GO:0006355;GO:0006357;GO:0007275;GO:0009653;GO:0030154;GO:0043565;	K09411	-	COG5025	K	forkhead domain 96Cb[Source:FlyBase;Acc:FBgn0004898]	-	-
FBgn0002564	137004	232981	41026.6	0.176094	-2.50558	5.89154e-14	1.56989e-12	3L	66430	68995	+	2501	Lsp1gamma	GO:0005576;GO:0005615;GO:0005616;GO:0045735;	-	-	NOG42109	-	Larval serum protein 1 gamma[Source:FlyBase;Acc:FBgn0002564]	-	-
FBgn0029823	3594.89	5038.63	2151.16	0.426934	-1.22792	6.60314e-14	1.75222e-12	X	5913067	5916797	-	2518	Shmt	GO:0003824;GO:0004372;GO:0004372;GO:0004372;GO:0005634;GO:0005737;GO:0005739;GO:0006545;GO:0006564;GO:0006730;GO:0016740;GO:0019264;GO:0030170;GO:0035999;GO:0035999;GO:0042752;GO:0046653;GO:0048149;GO:0003824;GO:0004372;GO:0004372;GO:0004372;GO:0005739;GO:0006545;GO:0006564;GO:0006730;GO:0016740;GO:0030170;GO:0035999;GO:0035999;GO:0048149;GO:0003824;GO:0004372;GO:0004372;GO:0004372;GO:0005739;GO:…	K00600	-	-	-	Serine hydroxymethyl transferase[Source:FlyBase;Acc:FBgn0029823]	-	-
FBgn0026320	262.756	413.111	112.401	0.272086	-1.87787	9.5912e-14	2.49352e-12	3L	14969344	14970306	+	963	Tom	GO:0001708;GO:0001736;GO:0005515;GO:0005737;GO:0007219;GO:0007219;GO:0007423;GO:0007423;GO:0016360;GO:0031625;GO:0045746;	-	-	-	-	Twin of m4 [Source:FlyBase;Acc:FBgn0026320]"	-	-
FBgn0003358	2210.98	4048.14	373.815	0.0923423	-3.43686	1.11731e-13	2.89305e-12	3R	29925226	29926189	-	907	Jon99Ci	GO:0004175;GO:0004252;GO:0006508;GO:0006508;GO:0006508;GO:0008233;GO:0008236;GO:0016787;	-	-	COG5640	O	Jonah 99Ci [Source:FlyBase;Acc:FBgn0003358]"	-	-
FBgn0031872	901.148	1271.86	530.434	0.417054	-1.26169	1.13021e-13	2.92056e-12	2L	6945464	6948808	-	3276	ihog	GO:0001751;GO:0005515;GO:0005515;GO:0005515;GO:0005886;GO:0007224;GO:0007224;GO:0008201;GO:0008201;GO:0008589;GO:0009986;GO:0016020;GO:0016021;GO:0035017;GO:0035222;GO:0042802;GO:0042803;GO:0042803;GO:0045746;GO:0048749;GO:0097108;	K20244	-	NOG150637	I	interference hedgehog[Source:FlyBase;Acc:FBgn0031872]	-	-
FBgn0010313	1890.09	2578.94	1201.23	0.465784	-1.10227	1.14416e-13	2.94756e-12	3R	5077779	5087072	-	9294	corto	GO:0003677;GO:0003682;GO:0005515;GO:0005515;GO:0005634;GO:0005634;GO:0005694;GO:0005700;GO:0005737;GO:0005813;GO:0005815;GO:0005856;GO:0006342;GO:0006351;GO:0006355;GO:0007049;GO:0007076;GO:0007474;GO:0010468;GO:0035098;GO:0035102;GO:0042802;GO:0042802;GO:0042803;GO:0045433;GO:0051301;GO:0060429;GO:0003677;GO:0003682;GO:0005515;GO:0005515;GO:0005634;GO:0005634;GO:0005694;GO:0005700;GO:0005737;GO:…	-	-	NOG281562	-	-	-	-
FBgn0031929	216.866	347.578	86.1547	0.247872	-2.01233	1.62575e-13	4.12619e-12	2L	7689311	7691061	-	1423	CG18585	GO:0004180;GO:0004180;GO:0004181;GO:0004181;GO:0005615;GO:0006508;GO:0006508;GO:0008233;GO:0008237;GO:0008270;GO:0016787;GO:0046872;GO:0004180;GO:0004180;GO:0004181;GO:0004181;GO:0005615;GO:0006508;GO:0006508;GO:0008233;GO:0008237;GO:0008270;GO:0016787;GO:0046872;	-	-	-	-	-	-	-
FBgn0036685	2021.08	2743.01	1299.14	0.473619	-1.0782	1.75134e-13	4.43616e-12	3L	17012886	17016180	-	2681	CG6664	GO:0000793;GO:0000922;GO:0003674;GO:0051296;GO:0000793;GO:0000922;GO:0003674;GO:0051296;GO:0000793;GO:0000922;GO:0003674;GO:0051296;	K09288	-	NOG123137	S	-	-	-
FBgn0028421	919.302	1292.27	546.331	0.422768	-1.24206	1.86794e-13	4.6944e-12	X	11334187	11340084	-	4162	Kap3	GO:0003777;GO:0005515;GO:0005871;GO:0005871;GO:0007018;GO:0007605;GO:0007608;GO:0008089;GO:0016020;GO:0016021;GO:0019894;GO:0030951;GO:1904115;GO:1905515;GO:0003777;GO:0005515;GO:0005871;GO:0005871;GO:0007018;GO:0007605;GO:0007608;GO:0008089;GO:0016020;GO:0016021;GO:0019894;GO:0030951;GO:1904115;GO:1905515;GO:0003777;GO:0005515;GO:0005871;GO:0005871;GO:0007018;GO:0007605;GO:0007608;GO:0008089;GO:…	-	-	NOG283482	-	Kinesin associated protein 3[Source:FlyBase;Acc:FBgn0028421]	-	-
FBgn0011296	8382.18	13708.6	3055.76	0.222908	-2.16548	2.41316e-13	6.00572e-12	2R	23684651	23685543	-	741	l(2)efl	GO:0007275;GO:0009408;GO:0010998;GO:0030018;GO:0042026;GO:0045214;GO:0048471;GO:0051082;GO:0061077;GO:0007275;GO:0009408;GO:0010998;GO:0030018;GO:0042026;GO:0045214;GO:0048471;GO:0051082;GO:0061077;	-	-	NOG246790	-	lethal (2) essential for life[Source:FlyBase;Acc:FBgn0011296]	-	-
FBgn0004839	531.252	775.547	286.958	0.370008	-1.43437	2.60174e-13	6.45001e-12	2R	12001473	12019846	-	4769	otk	GO:0001736;GO:0004672;GO:0004672;GO:0004672;GO:0004713;GO:0004713;GO:0004714;GO:0004872;GO:0004872;GO:0005515;GO:0005524;GO:0005886;GO:0005886;GO:0005887;GO:0006468;GO:0006468;GO:0007155;GO:0007155;GO:0007399;GO:0007411;GO:0016020;GO:0016021;GO:0016021;GO:0016055;GO:0017147;GO:0018108;GO:0030215;GO:0031290;GO:0035260;GO:0042803;GO:0046982;GO:0048803;GO:0048804;GO:0050839;GO:0050839;GO:0060026;GO:…	K05127	-	COG0515	T	off-track [Source:FlyBase;Acc:FBgn0004839]"	-	-
FBgn0025676	200.836	323.876	77.795	0.2402	-2.05769	2.95388e-13	7.29477e-12	3L	708601	710607	-	1597	CkIIalpha-i3	GO:0003674;GO:0005575;GO:0008150;GO:0003674;GO:0005575;GO:0008150;GO:0003674;GO:0005575;GO:0008150;GO:0016301;GO:0016310;	-	-	-	-	CKII-alpha subunit interactor-3[Source:FlyBase;Acc:FBgn0025676]	-	-
FBgn0039543	1326.97	1895.78	758.157	0.399919	-1.32222	3.83154e-13	9.35405e-12	3R	27703379	27706751	-	2899	CG12428	GO:0005777;GO:0006635;GO:0008458;GO:0008458;GO:0016740;GO:0016746;GO:0016746;GO:0005777;GO:0006635;GO:0008458;GO:0008458;GO:0016740;GO:0016746;GO:0016746;GO:0005777;GO:0006635;GO:0008458;GO:0008458;GO:0016740;GO:0016746;GO:0016746;GO:0005777;GO:0006635;GO:0008458;GO:0008458;GO:0016740;GO:0016746;GO:0016746;GO:0005777;GO:0006635;GO:0008458;GO:0008458;GO:0016740;GO:0016746;GO:0016746;GO:0005777;GO:…	-	-	-	-	-	-	-
FBgn0086655	1039.54	1504.2	574.877	0.38218	-1.38767	5.36524e-13	1.28295e-11	2R	6502006	6621792	+	9322	jing	GO:0000122;GO:0003676;GO:0005634;GO:0005634;GO:0006351;GO:0006355;GO:0007275;GO:0007298;GO:0007382;GO:0007411;GO:0007417;GO:0007418;GO:0007424;GO:0007474;GO:0007479;GO:0008347;GO:0010906;GO:0016569;GO:0035098;GO:0042246;GO:0045944;GO:0046872;GO:0003676;GO:0000122;GO:0003676;GO:0005634;GO:0005634;GO:0006351;GO:0006355;GO:0007275;GO:0007298;GO:0007382;GO:0007411;GO:0007417;GO:0007418;GO:0007424;GO:…	K17452	-	NOG291563	-	-	-	-
FBgn0025456	5876.75	8428.61	3324.89	0.394477	-1.34199	5.90457e-13	1.40506e-11	3R	17393272	17394640	-	1010	CREG	GO:0000122;GO:0008134;GO:0016491;GO:0042803;GO:0048037;GO:0055114;GO:0000122;GO:0008134;GO:0016491;GO:0042803;GO:0048037;GO:0055114;GO:0000122;GO:0008134;GO:0016491;GO:0042803;GO:0048037;GO:0055114;GO:0000122;GO:0008134;GO:0016491;GO:0042803;GO:0048037;GO:0055114;	-	-	-	-	Cellular Repressor of E1A-stimulated Genes[Source:FlyBase;Acc:FBgn0025456]	-	-
FBgn0030208	1586.6	2160.38	1012.82	0.468818	-1.0929	5.90879e-13	1.40506e-11	X	10478838	10481943	+	2576	PPP4R2r	GO:0000278;GO:0000775;GO:0003674;GO:0019888;GO:0030289;GO:0030289;GO:0045879;GO:0050790;GO:0000278;GO:0000775;GO:0003674;GO:0019888;GO:0030289;GO:0030289;GO:0045879;GO:0050790;GO:0019888;GO:0030289;GO:0050790;GO:0000278;GO:0000775;GO:0003674;GO:0019888;GO:0030289;GO:0030289;GO:0045879;GO:0050790;	K15425	-	NOG240518	-	Protein phosphatase 4 regulatory subunit 2-relatedprotein [Source:FlyBase;Acc:FBgn0030208]	-	-
FBgn0037114	8701.32	11866.1	5536.57	0.466589	-1.09978	6.26632e-13	1.48457e-11	3L	21666452	21666980	-	463	Cpr78E	GO:0008010;GO:0031012;GO:0040003;GO:0042302;GO:0042302;GO:0042302;	-	-	NOG307950	-	Cuticular protein 78E[Source:FlyBase;Acc:FBgn0037114]	-	-
FBgn0052512	573.564	827.249	319.878	0.386676	-1.3708	6.31929e-13	1.49161e-11	X	21062277	21067540	-	2507	CG32512	GO:0003674;GO:0005575;GO:0008150;GO:0016020;GO:0016021;GO:0003674;GO:0005575;GO:0008150;GO:0016020;GO:0016021;GO:0003674;GO:0005575;GO:0008150;GO:0016020;GO:0016021;GO:0003674;GO:0005575;GO:0008150;GO:0016020;GO:0016021;	-	-	NOG293333	-	-	-	-
FBgn0033679	4173.07	6205.65	2140.5	0.344928	-1.53563	6.36245e-13	1.49904e-11	2R	12064565	12079543	-	1708	CG8888	GO:0005886;GO:0016020;GO:0016021;GO:0016491;GO:0055114;	-	-	COG1028	IQ	-	-	-
FBgn0034476	791.931	1116.8	467.059	0.41821	-1.2577	7.83392e-13	1.82227e-11	2R	19826578	19832973	+	6396	Toll-7	GO:0002376;GO:0002752;GO:0005030;GO:0005886;GO:0007165;GO:0007275;GO:0007411;GO:0008329;GO:0009897;GO:0010508;GO:0016020;GO:0016021;GO:0038179;GO:0045087;GO:0046790;GO:0050688;GO:0051607;	-	-	-	-	-	-	-
FBgn0022702	1401.31	1914.61	888.016	0.46381	-1.10839	8.32021e-13	1.93189e-11	3L	1752328	1755934	-	3038	Cht2	GO:0000272;GO:0004553;GO:0004568;GO:0004568;GO:0005576;GO:0005615;GO:0005737;GO:0005975;GO:0005975;GO:0006032;GO:0006032;GO:0008061;GO:0008061;GO:0008152;GO:0008362;GO:0008363;GO:0016787;GO:0016798;GO:0018990;GO:0040003;GO:0042060;GO:0000272;GO:0004553;GO:0004568;GO:0004568;GO:0005576;GO:0005615;GO:0005737;GO:0005975;GO:0005975;GO:0006032;GO:0006032;GO:0008061;GO:0008061;GO:0008152;GO:0008362;GO:…	K01183	-	COG3325	G	Chitinase 2 [Source:FlyBase;Acc:FBgn0022702]"	-	-
FBgn0011817	1056.89	1463.06	650.729	0.444773	-1.16886	9.20005e-13	2.12463e-11	3L	7979046	8054147	+	6945	nmo	GO:0000165;GO:0000166;GO:0001736;GO:0004672;GO:0004672;GO:0004674;GO:0004674;GO:0004707;GO:0004707;GO:0005524;GO:0005524;GO:0005634;GO:0006468;GO:0006468;GO:0007474;GO:0007476;GO:0008586;GO:0016301;GO:0016310;GO:0016318;GO:0016740;GO:0030178;GO:0042332;GO:0045887;GO:0046777;GO:0048749;GO:0000165;GO:0000166;GO:0001736;GO:0004672;GO:0004672;GO:0004674;GO:0004674;GO:0004707;GO:0004707;GO:0005515;GO:…	K04468	-	-	-	nemo [Source:FlyBase;Acc:FBgn0011817]"	-	-
FBgn0062442	824.019	1156.43	491.612	0.425113	-1.23408	1.08021e-12	2.48565e-11	3R	29222217	29223428	-	675	Cisd2	GO:0003674;GO:0005575;GO:0005783;GO:0005789;GO:0008150;GO:0016020;GO:0016021;GO:0043231;GO:0046872;GO:0051536;GO:0051537;GO:0051537;	-	-	NOG236423	-	CDGSH iron sulfur domain 2[Source:FlyBase;Acc:FBgn0062442]	-	-
FBgn0265276	1826.51	2466.9	1186.12	0.480814	-1.05645	1.08307e-12	2.48777e-11	3R	11765038	11779128	-	6563	l(3)neo38	GO:0000792;GO:0003676;GO:0031935;GO:0000792;GO:0003676;GO:0031935;GO:0000792;GO:0003676;GO:0031935;GO:0000792;GO:0003676;GO:0031935;GO:0000792;GO:0003676;GO:0031935;GO:0000792;GO:0003676;GO:0031935;GO:0000792;GO:0000981;GO:0003676;GO:0005634;GO:0006357;GO:0031935;GO:0000792;GO:0003676;GO:0031935;GO:0000792;GO:0003676;GO:0031935;GO:0000792;GO:0003676;GO:0031935;	-	-	-	-	lethal (3) neo38 [Source:FlyBase;Acc:FBgn0265276]"	-	-
FBgn0020257	1473.91	2007.39	940.437	0.468488	-1.09392	1.23059e-12	2.8115e-11	2R	22684955	22688987	-	4033	Ppa	GO:0004842;GO:0016567;GO:0019005;GO:0031146;GO:0004842;GO:0016567;GO:0019005;GO:0031146;GO:0004842;GO:0016567;GO:0019005;GO:0031146;	K10280	-	NOG69615	-	Partner of paired [Source:FlyBase;Acc:FBgn0020257]"	-	-
FBgn0034301	408.654	754.188	63.1198	0.0836923	-3.57876	1.39003e-12	3.14986e-11	2R	18101061	18108389	-	4100	CG5756	GO:0005576;GO:0006030;GO:0008061;GO:0005576;GO:0006030;GO:0008061;	-	-	-	-	-	-	-
FBgn0022774	2515.12	4091.37	938.873	0.229477	-2.12358	1.39098e-12	3.14986e-11	3L	19647280	19649851	-	1501	Oat	GO:0003824;GO:0004587;GO:0004587;GO:0004587;GO:0005739;GO:0005739;GO:0005759;GO:0005759;GO:0006591;GO:0008483;GO:0008483;GO:0016740;GO:0030170;GO:0030170;GO:0042802;GO:0055129;	K00819	-	COG4992	E	Ornithine aminotransferase precursor[Source:FlyBase;Acc:FBgn0022774]	-	-
FBgn0062565	166.409	308.301	24.5178	0.0795255	-3.65244	1.55791e-12	3.51545e-11	X	20094398	20095767	+	1164	Or19b	GO:0004871;GO:0004984;GO:0004984;GO:0004984;GO:0005549;GO:0005549;GO:0005886;GO:0005886;GO:0007165;GO:0007608;GO:0007608;GO:0016020;GO:0016020;GO:0016021;GO:0016021;GO:0016021;GO:0032590;GO:0050896;GO:0050911;GO:0050911;	K22984	-	NOG248103	-	Odorant receptor 19b[Source:FlyBase;Acc:FBgn0062565]	-	-
FBgn0085305	75.0079	147.474	2.54141	0.0172329	-5.85869	1.81829e-12	4.0886e-11	3R	15925629	15927577	+	1819	CG34276	GO:0004867;GO:0010951;GO:0004867;GO:0010951;	-	-	-	-	-	-	-
FBgn0038260	195.819	313.412	78.2263	0.249596	-2.00233	1.83749e-12	4.12455e-11	3R	14796305	14798474	+	1973	CG14855	GO:0005887;GO:0008514;GO:0015711;GO:0016020;GO:0016021;GO:0016021;GO:0022857;GO:0055085;	-	-	-	-	-	-	-
FBgn0033555	374.618	558.122	191.114	0.342423	-1.54615	1.95731e-12	4.37052e-11	2R	10821676	10822399	+	724	RpS15Ab	GO:0002181;GO:0003735;GO:0003735;GO:0005840;GO:0005840;GO:0006412;GO:0022627;GO:0030529;	K02957	-	COG0096	J	Ribosomal protein S15Ab[Source:FlyBase;Acc:FBgn0033555]	-	-
FBgn0033439	315.056	507.524	122.588	0.241542	-2.04965	2.0223e-12	4.49996e-11	2R	9706267	9707580	+	1123	CG1773	GO:0004252;GO:0004252;GO:0006508;GO:0006508;GO:0006508;GO:0008233;GO:0008236;GO:0016787;	-	-	COG5640	O	-	-	-
FBgn0030597	291.99	446.292	137.687	0.308513	-1.6966	2.05558e-12	4.56611e-11	X	14916756	14918800	-	2045	Eo	GO:0008205;GO:0016020;GO:0016021;GO:0016491;GO:0016614;GO:0047875;GO:0047875;GO:0050660;GO:0055114;GO:0055114;	K10724	-	COG2303	E	Ecdysone oxidase [Source:FlyBase;Acc:FBgn0030597]"	-	-
FBgn0032129	2062.83	2763.55	1362.11	0.492886	-1.02067	2.74129e-12	6.04736e-11	2L	9547720	9566750	-	6900	jp	GO:0003674;GO:0008150;GO:0016020;GO:0016021;GO:0030314;GO:0003674;GO:0008150;GO:0016020;GO:0016021;GO:0030314;GO:0003674;GO:0008150;GO:0016020;GO:0016021;GO:0030314;GO:0003674;GO:0008150;GO:0016020;GO:0016021;GO:0030314;GO:0003674;GO:0008150;GO:0016020;GO:0016021;GO:0030314;	K19530	-	NOG324165	-	junctophilin [Source:FlyBase;Acc:FBgn0032129]"	-	-
FBgn0024841	865.018	1204.28	525.757	0.436574	-1.1957	3.04905e-12	6.68028e-11	3R	29723163	29724226	+	725	Pcd	GO:0006729;GO:0008124;GO:0008124;GO:0016829;	K01724	-	COG2154	H	pterin-4a-carbinolamine dehydratase[Source:FlyBase;Acc:FBgn0024841]	-	-
FBgn0004170	64.4191	118.465	10.3737	0.0875681	-3.51345	4.17689e-12	9.02785e-11	X	396060	397497	+	1438	sc	GO:0000977;GO:0001077;GO:0001228;GO:0003677;GO:0003700;GO:0005515;GO:0005515;GO:0005667;GO:0006355;GO:0006357;GO:0006366;GO:0007275;GO:0007346;GO:0007399;GO:0007399;GO:0007400;GO:0007417;GO:0007419;GO:0007422;GO:0007423;GO:0007530;GO:0007540;GO:0008134;GO:0008407;GO:0010906;GO:0022416;GO:0030154;GO:0035883;GO:0043066;GO:0043565;GO:0045944;GO:0046982;GO:0046983;GO:0050767;GO:0061382;GO:0090575;	K09067	-	NOG243363	-	scute [Source:FlyBase;Acc:FBgn0004170]"	-	-
FBgn0035501	1459.65	1990.12	929.19	0.466902	-1.09881	4.92788e-12	1.05376e-10	3L	4148696	4152473	+	1956	CG1299	GO:0004252;GO:0004252;GO:0006508;GO:0006508;GO:0006508;GO:0008233;GO:0008236;GO:0016787;GO:0004252;GO:0004252;GO:0006508;GO:0006508;GO:0006508;GO:0008233;GO:0008236;GO:0016787;	-	-	-	-	-	-	-
FBgn0003204	2531.3	3398.34	1664.25	0.489725	-1.02996	6.44014e-12	1.35762e-10	X	10744502	10749097	+	2866	ras	GO:0000166;GO:0003824;GO:0003938;GO:0003938;GO:0003938;GO:0003938;GO:0005737;GO:0005737;GO:0006164;GO:0006164;GO:0006164;GO:0006177;GO:0006183;GO:0006909;GO:0007411;GO:0016491;GO:0016491;GO:0046872;GO:0048477;GO:0055114;GO:0055114;GO:0000166;GO:0003824;GO:0003938;GO:0003938;GO:0003938;GO:0003938;GO:0005737;GO:0005737;GO:0006164;GO:0006164;GO:0006164;GO:0006177;GO:0006183;GO:0006909;GO:0007411;GO:…	K00088	-	COG0517	R	raspberry [Source:FlyBase;Acc:FBgn0003204]"	-	-
FBgn0028999	392.64	578.646	206.633	0.357098	-1.48561	6.66749e-12	1.40324e-10	3L	909112	912319	+	3208	nerfin-1	GO:0003676;GO:0007411;GO:0045666;GO:0048666;GO:0048813;	-	-	NOG308747	-	nervous fingers 1 [Source:FlyBase;Acc:FBgn0028999]"	-	-
FBgn0263762	824.046	1434.87	213.218	0.148597	-2.75052	8.65523e-12	1.80381e-10	3L	15050856	15051425	-	516	CG43679	GO:0003674;GO:0005575;GO:0008150;GO:0003674;GO:0005575;GO:0008150;	-	-	-	-	-	-	-
FBgn0008646	144.306	237.789	50.8223	0.213729	-2.22615	8.95978e-12	1.86122e-10	3R	13867345	13874916	-	2122	E5	GO:0003677;GO:0003677;GO:0005634;GO:0006355;GO:0043565;	K09317	-	NOG264928	-	-	-	-
FBgn0030595	99.3457	191.01	7.68162	0.0402158	-4.63609	9.28728e-12	1.92302e-10	X	14909873	14910845	-	667	CG14406	-	-	-	-	-	-	-	-
FBgn0035484	1072.82	1664.52	481.132	0.289052	-1.7906	9.43955e-12	1.9514e-10	3L	4022700	4026011	-	2895	CG11594	GO:0005975;GO:0016740;GO:0016773;GO:0034976;GO:0005975;GO:0016740;GO:0016773;GO:0034976;GO:0005975;GO:0016740;GO:0016773;GO:0034976;GO:0005975;GO:0016740;GO:0016773;GO:0034976;	-	-	COG1069	G	-	-	-
FBgn0001253	719.527	1318.68	120.379	0.0912876	-3.45344	1.28584e-11	2.62849e-10	3L	8372405	8391171	+	6264	ImpE1	GO:0003674;GO:0007561;GO:0019898;GO:0003674;GO:0007561;GO:0019898;GO:0003674;GO:0007561;GO:0019898;	-	-	-	-	Ecdysone-inducible gene E1[Source:FlyBase;Acc:FBgn0001253]	-	-
FBgn0085377	315.432	472.29	158.574	0.335756	-1.57451	1.39769e-11	2.85257e-10	X	11339873	11344734	+	2190	CG34348	GO:0008152;GO:0016020;GO:0016021;GO:0016740;GO:0016746;GO:0016746;	-	-	COG0204	I	-	-	-
FBgn0045479	30.1304	59.6195	0.641385	0.010758	-6.53845	1.40932e-11	2.86718e-10	3L	4026769	4028600	+	1488	Gr64a	GO:0001582;GO:0004871;GO:0005886;GO:0007165;GO:0007165;GO:0007637;GO:0008527;GO:0008527;GO:0008527;GO:0009731;GO:0016020;GO:0016021;GO:0016021;GO:0033041;GO:0034289;GO:0050909;GO:0050909;GO:0050912;GO:0050912;GO:0050916;GO:0051594;	K08471	-	NOG46228	-	Gustatory receptor 64a[Source:FlyBase;Acc:FBgn0045479]	-	-
FBgn0053497	53.1744	99.4074	6.94139	0.0698277	-3.84006	1.5093e-11	3.05603e-10	X	20181590	20186487	-	2477	Sdic2	GO:0003674;GO:0005868;GO:0005868;GO:0007018;GO:0008150;GO:0008574;GO:0010970;GO:0036126;GO:0045503;GO:0045504;GO:2000582;GO:0003674;GO:0005868;GO:0007018;GO:0008150;GO:0036126;GO:0003674;GO:0005868;GO:0005868;GO:0007018;GO:0008150;GO:0008574;GO:0010970;GO:0036126;GO:0045503;GO:0045504;GO:2000582;	K10415	-	-	-	Sperm-specific dynein intermediate chain 2[Source:FlyBase;Acc:FBgn0053497]	-	-
FBgn0034366	642.976	1026.44	259.512	0.252828	-1.98377	1.52052e-11	3.07389e-10	2R	18620466	18625044	-	2395	Atg7	GO:0000045;GO:0000045;GO:0000407;GO:0000407;GO:0000422;GO:0000422;GO:0005737;GO:0006497;GO:0006501;GO:0006501;GO:0006914;GO:0006914;GO:0006914;GO:0006995;GO:0008340;GO:0008641;GO:0009267;GO:0010506;GO:0016236;GO:0016239;GO:0019778;GO:0019778;GO:0019779;GO:0032446;GO:0034727;GO:0035096;GO:0043066;GO:0044805;GO:0048477;GO:0050688;GO:0060548;GO:1903706;GO:0000407;GO:0005737;GO:0006497;GO:0006501;GO:…	K08337	-	COG0476	H	Autophagy-related 7[Source:FlyBase;Acc:FBgn0034366]	-	-
FBgn0265575	1475.62	2646.75	304.493	0.115044	-3.11974	1.56025e-11	3.1443e-10	X	3862966	3871939	-	3278	yin	GO:0005215;GO:0005427;GO:0005887;GO:0006857;GO:0006857;GO:0015031;GO:0015833;GO:0016020;GO:0016020;GO:0016021;GO:0016021;GO:0022857;GO:0030670;GO:0035442;GO:0055085;GO:0005215;GO:0006857;GO:0016020;GO:0016020;GO:0016021;GO:0016021;GO:0022857;GO:0055085;	K14206	-	-	-	-	-	-
FBgn0035667	15789.6	25149.1	6430.09	0.255679	-1.9676	1.76215e-11	3.52899e-10	3L	6053493	6054443	-	951	Jon65Ai	GO:0004252;GO:0004252;GO:0006508;GO:0006508;GO:0016787;GO:0004252;GO:0004252;GO:0006508;GO:0006508;GO:0016787;	-	-	NOG317239	-	Jonah 65Ai [Source:FlyBase;Acc:FBgn0035667]"	-	-
FBgn0036372	1163.03	1578.14	747.925	0.473929	-1.07726	1.92672e-11	3.8346e-10	3L	13483533	13486280	-	2500	Abp1	GO:0001786;GO:0003779;GO:0003779;GO:0005546;GO:0005547;GO:0005622;GO:0005737;GO:0005856;GO:0005884;GO:0005938;GO:0022416;GO:0030424;GO:0030426;GO:0030864;GO:0031594;GO:0045887;GO:0051015;GO:0061176;GO:0061177;GO:0072553;	K20520	-	NOG265859	-	Actin binding protein 1[Source:FlyBase;Acc:FBgn0036372]	-	-
FBgn0036761	734.26	1019.77	448.753	0.440054	-1.18425	2.52005e-11	4.96149e-10	3L	17843725	17846501	-	1853	MED19	GO:0001104;GO:0001104;GO:0005634;GO:0006351;GO:0006355;GO:0006357;GO:0006366;GO:0008134;GO:0016592;GO:0016592;GO:0016592;GO:0016592;GO:0045944;GO:0001104;GO:0001104;GO:0005634;GO:0006351;GO:0006355;GO:0006357;GO:0006366;GO:0008134;GO:0016592;GO:0016592;GO:0016592;GO:0016592;GO:0045944;	K15137	-	NOG264473	-	Mediator complex subunit 19[Source:FlyBase;Acc:FBgn0036761]	-	-
FBgn0033638	2543.77	3773.87	1313.67	0.348096	-1.52244	2.72059e-11	5.33177e-10	2R	11619479	11640941	-	6778	CG9005	GO:0003674;GO:0005575;GO:0034976;GO:0003674;GO:0005575;GO:0034976;GO:0003674;GO:0005575;GO:0034976;	-	-	-	-	-	-	-
FBgn0040071	928.533	1324.53	532.531	0.402051	-1.31455	3.028e-11	5.90714e-10	3R	16225651	16260329	+	4855	tara	GO:0030431;GO:0045475;GO:0046331;GO:0048096;GO:0048190;GO:0030431;GO:0045475;GO:0046331;GO:0048096;GO:0048190;	-	-	NOG315758	-	taranis [Source:FlyBase;Acc:FBgn0040071]"	-	-
FBgn0038095	660.752	924.724	396.78	0.429079	-1.22068	3.05461e-11	5.95e-10	3R	12963791	12965923	+	1716	Cyp304a1	GO:0004497;GO:0005506;GO:0005783;GO:0005789;GO:0016020;GO:0016491;GO:0016705;GO:0020037;GO:0031090;GO:0043231;GO:0046872;GO:0055114;GO:0055114;	-	-	COG2124	Q	-	-	-
FBgn0032615	145.707	237.903	53.5112	0.224928	-2.15246	3.23917e-11	6.28085e-10	2L	16860029	16861489	-	1041	CG6012	-	-	-	COG0300	R	-	-	-
FBgn0035154	2179.84	3200.84	1158.83	0.36204	-1.46578	3.28358e-11	6.34777e-10	3L	685942	687958	-	1480	CG3344	GO:0004180;GO:0004185;GO:0004185;GO:0006508;GO:0016787;GO:0051603;	-	-	COG2939	E	-	-	-
FBgn0035430	101.253	173.303	29.2035	0.168512	-2.56908	3.40286e-11	6.53889e-10	3L	3291459	3299000	+	3565	CG12009	GO:0005576;GO:0006030;GO:0008061;GO:0005576;GO:0006030;GO:0008061;	-	-	NOG118097	S	-	-	-
FBgn0051183	748.084	1036.51	459.659	0.443468	-1.1731	4.39895e-11	8.30359e-10	3R	15857871	15875939	-	5256	CG31183	GO:0000166;GO:0004383;GO:0004383;GO:0004383;GO:0004872;GO:0005524;GO:0005622;GO:0005886;GO:0005887;GO:0006182;GO:0006182;GO:0006468;GO:0007165;GO:0008074;GO:0009190;GO:0016020;GO:0016021;GO:0016021;GO:0016829;GO:0016849;GO:0019934;GO:0035556;GO:0000166;GO:0004383;GO:0004383;GO:0004383;GO:0004872;GO:0005524;GO:0005886;GO:0005887;GO:0006182;GO:0006182;GO:0006468;GO:0007165;GO:0008074;GO:0009190;GO:…	K12323	-	-	-	-	-	-
FBgn0037538	1022.22	1488.17	556.265	0.373791	-1.4197	4.64244e-11	8.69915e-10	3R	8009400	8011018	+	1488	CG3223	-	-	-	NOG124076	S	-	-	-
FBgn0023197	9360.51	13813.4	4907.63	0.355281	-1.49297	5.01343e-11	9.38061e-10	3L	17546739	17549127	-	1553	Jon74E	GO:0004252;GO:0004252;GO:0006508;GO:0006508;GO:0006508;GO:0008233;GO:0008236;GO:0016787;GO:0004252;GO:0004252;GO:0006508;GO:0006508;GO:0006508;GO:0008233;GO:0008236;GO:0016787;	K01310	-	-	-	Jonah 74E [Source:FlyBase;Acc:FBgn0023197]"	-	-
FBgn0262024	48.3771	95.4775	1.27659	0.0133706	-6.2248	5.92563e-11	1.09594e-09	3R	17420638	17420989	+	352	CG42835	GO:0003674;GO:0005575;GO:0008150;	-	-	-	-	-	-	-
FBgn0029974	153.033	246.817	59.2494	0.240054	-2.05857	6.22097e-11	1.14561e-09	X	7903704	7908286	-	3912	dpr14	GO:0003674;GO:0005515;GO:0005887;GO:0007606;GO:0016020;GO:0016021;GO:0050808;GO:0003674;GO:0005515;GO:0005887;GO:0007606;GO:0016020;GO:0016021;GO:0050808;	-	-	NOG301898	-	defective proboscis extension response 14[Source:FlyBase;Acc:FBgn0029974]	-	-
FBgn0027570	2265.36	3866.18	664.55	0.171888	-2.54046	6.52009e-11	1.19897e-09	3R	4719458	4731878	-	3136	Nep2	GO:0004175;GO:0004222;GO:0004222;GO:0005576;GO:0005615;GO:0005886;GO:0005886;GO:0006508;GO:0006508;GO:0006508;GO:0008233;GO:0008237;GO:0008237;GO:0008237;GO:0016020;GO:0016021;GO:0016021;GO:0016787;GO:0046692;GO:0046872;	K08635	-	COG3590	O	Neprilysin 2 [Source:FlyBase;Acc:FBgn0027570]"	-	-
FBgn0037323	107.117	188.487	25.747	0.136598	-2.87199	6.90094e-11	1.26537e-09	3R	5400594	5404135	-	1645	CG2663	-	-	-	NOG299627	-	-	-	-
FBgn0033292	485.646	748.989	222.304	0.296805	-1.75241	7.36522e-11	1.34473e-09	2R	8439395	8442806	-	1903	Cyp4ad1	GO:0004497;GO:0005506;GO:0005783;GO:0005789;GO:0016020;GO:0016491;GO:0016705;GO:0020037;GO:0031090;GO:0043231;GO:0046872;GO:0055114;GO:0055114;GO:0004497;GO:0005506;GO:0016491;GO:0016705;GO:0020037;GO:0046872;GO:0055114;GO:0055114;	K15001	-	COG2124	Q	-	-	-
FBgn0039685	55931.5	85217.8	26645.2	0.312672	-1.67728	7.82222e-11	1.42411e-09	3R	29716254	29716896	-	594	Obp99b	GO:0005549;GO:0005549;GO:0005549;GO:0005576;GO:0005576;GO:0005615;GO:0007606;GO:0007608;GO:0007608;GO:0019236;GO:0042048;GO:0050896;GO:0005549;GO:0005549;GO:0005549;GO:0005576;GO:0005576;GO:0005615;GO:0007606;GO:0007608;GO:0007608;GO:0019236;GO:0042048;GO:0050896;	-	-	NOG252595	-	Odorant-binding protein 99b[Source:FlyBase;Acc:FBgn0039685]	-	-
FBgn0033437	687.832	953.71	421.954	0.442434	-1.17646	8.1492e-11	1.47735e-09	2R	9608128	9610290	-	1347	CG12926	-	-	-	NOG278555	-	-	-	-
FBgn0262366	368.541	537.469	199.614	0.371397	-1.42897	8.60373e-11	1.55535e-09	3L	11834721	11836721	-	2001	CG43064	GO:0003674;GO:0005575;GO:0008150;GO:0003674;GO:0005575;GO:0008150;	-	-	-	-	-	-	-
FBgn0032913	1302	2402.97	201.031	0.0836592	-3.57933	9.75223e-11	1.75308e-09	2L	21089375	21090999	+	1566	CG9259	-	-	-	-	-	-	-	-
FBgn0028360	707.906	978.52	437.291	0.44689	-1.16201	1.00045e-10	1.7959e-09	X	6654541	6659709	+	3103	Cdc7	GO:0000727;GO:0004672;GO:0004672;GO:0004674;GO:0004674;GO:0004697;GO:0005524;GO:0005634;GO:0005634;GO:0005737;GO:0006270;GO:0006468;GO:0006909;GO:0007113;GO:0007307;GO:0008360;GO:0016301;GO:0016310;GO:0016572;GO:0016740;GO:0018105;GO:0023014;GO:0031431;GO:0035173;GO:0045740;GO:0004672;GO:0004672;GO:0004674;GO:0004697;GO:0005524;GO:0005634;GO:0006468;GO:0007113;GO:0007307;GO:0016301;GO:0016310;GO:…	K02214	-	-	-	Cdc7 kinase [Source:FlyBase;Acc:FBgn0028360]"	-	-
FBgn0000576	183.663	288.517	78.8097	0.273155	-1.87221	1.04451e-10	1.87238e-09	3R	13901853	13904620	+	2478	ems	GO:0000980;GO:0001158;GO:0001700;GO:0003677;GO:0003677;GO:0005634;GO:0005634;GO:0006355;GO:0007275;GO:0007389;GO:0007409;GO:0007419;GO:0007420;GO:0007424;GO:0010468;GO:0014019;GO:0035277;GO:0035284;GO:0035288;GO:0043565;GO:0048813;	K09317	-	-	-	empty spiracles [Source:FlyBase;Acc:FBgn0000576]"	-	-
FBgn0002533	21861.7	40075.3	3648.07	0.0910304	-3.45751	1.08254e-10	1.93784e-09	2R	8433797	8434785	-	927	Lcp2	GO:0008010;GO:0008363;GO:0031012;GO:0040003;GO:0042302;GO:0042302;GO:0008010;GO:0008363;GO:0031012;GO:0040003;GO:0042302;GO:0042302;	-	-	NOG277486	-	Larval cuticle protein 2[Source:FlyBase;Acc:FBgn0002533]	-	-
FBgn0045064	856.07	1415.95	296.191	0.209182	-2.25717	1.28445e-10	2.27072e-09	2L	20066391	20073719	+	2269	bwa	GO:0006629;GO:0006672;GO:0016020;GO:0016021;GO:0016021;GO:0016787;GO:0016811;GO:0017040;GO:0005783;GO:0006629;GO:0006665;GO:0006672;GO:0007420;GO:0016020;GO:0016021;GO:0016021;GO:0016787;GO:0016811;GO:0017040;GO:0017040;GO:0019216;GO:0046514;GO:0046514;	K01441	-	NOG323012	-	brain washing [Source:FlyBase;Acc:FBgn0045064]"	-	-
FBgn0036717	10787.7	16706.3	4869.08	0.291451	-1.77867	1.29164e-10	2.28029e-09	3L	17383636	17388956	-	2980	CG13731	-	-	-	NOG12793	-	-	-	-
FBgn0038181	2283.93	3880.69	687.167	0.177073	-2.49758	1.39344e-10	2.4499e-09	3R	13771495	13779317	+	4318	CG9297	-	-	-	-	-	-	-	-
FBgn0266666	900.717	1259.24	542.191	0.430569	-1.21568	1.51725e-10	2.6494e-09	2L	7063986	7064467	+	427	Sem1	GO:0000502;GO:0000502;GO:0003674;GO:0005515;GO:0005654;GO:0005829;GO:0006406;GO:0007623;GO:0008063;GO:0008541;GO:0043161;GO:0043248;	K10881	-	-	-	Suppressor of exocyst mutations 1[Source:FlyBase;Acc:FBgn0266666]	-	-
FBgn0039078	130.435	213.447	47.4228	0.222176	-2.17023	1.61348e-10	2.80977e-09	3R	23408684	23472278	-	5842	CG4374	GO:0003676;GO:0003676;	-	-	-	-	-	-	-
FBgn0032022	221.645	339.711	103.578	0.304899	-1.71359	1.63309e-10	2.84007e-09	2L	8327456	8332911	+	976	CG14275	-	-	-	NOG133923	S	-	-	-
FBgn0030051	1555.82	2513.12	598.517	0.238157	-2.07001	1.64432e-10	2.85573e-09	X	8571099	8573593	-	1656	spirit	GO:0004252;GO:0004252;GO:0005576;GO:0006508;GO:0006508;GO:0006508;GO:0008233;GO:0008236;GO:0016787;GO:0045087;GO:0045752;GO:0050829;GO:0050830;GO:0050832;GO:0004252;GO:0004252;GO:0005576;GO:0006508;GO:0006508;GO:0006508;GO:0008233;GO:0008236;GO:0016787;GO:0045087;GO:0045752;GO:0050829;GO:0050830;GO:0050832;GO:0004252;GO:0004252;GO:0005576;GO:0006508;GO:0006508;GO:0006508;GO:0008233;GO:0008236;GO:…	K20675	-	-	-	Serine Protease Immune Response Integrator[Source:FlyBase;Acc:FBgn0030051]	-	-
FBgn0033137	1318.37	2028.92	607.83	0.299584	-1.73897	1.66567e-10	2.88889e-09	2R	7054405	7057548	-	2892	Tsp42Ep	GO:0003674;GO:0005887;GO:0007166;GO:0016020;GO:0016021;GO:0016021;GO:0016021;GO:0003674;GO:0005887;GO:0007166;GO:0016020;GO:0016021;GO:0016021;GO:0016021;	-	-	NOG264475	-	Tetraspanin 42Ep [Source:FlyBase;Acc:FBgn0033137]"	-	-
FBgn0036648	78.5754	137.674	19.4764	0.141467	-2.82146	1.76393e-10	3.05517e-09	3L	16608138	16609347	-	1154	CG4098	GO:0016787;GO:0016787;GO:0043262;	K13988	-	-	-	-	-	-
FBgn0030493	74.6491	142.276	7.02278	0.0493604	-4.3405	1.79395e-10	3.10297e-09	X	13534400	13536202	+	1369	CG15756	GO:0008010;GO:0031012;GO:0040003;GO:0042302;GO:0042302;GO:0042302;	-	-	NOG330335	-	-	-	-
FBgn0031264	449.648	780.233	119.063	0.1526	-2.71218	1.86778e-10	3.21766e-09	2L	560568	563819	-	3252	CG11835	-	-	-	NOG283773	-	-	-	-
FBgn0264574	981.448	1423.36	539.539	0.379062	-1.3995	1.90886e-10	3.2796e-09	3L	914074	993788	+	10933	Glut1	GO:0005215;GO:0008643;GO:0016020;GO:0016020;GO:0016021;GO:0016021;GO:0022857;GO:0048085;GO:0055085;GO:0090277;GO:0005215;GO:0008643;GO:0016020;GO:0016020;GO:0016021;GO:0016021;GO:0022857;GO:0055085;GO:0005215;GO:0008643;GO:0016020;GO:0016020;GO:0016021;GO:0016021;GO:0022857;GO:0055085;GO:0005215;GO:0008643;GO:0016020;GO:0016020;GO:0016021;GO:0016021;GO:0022857;GO:0055085;GO:0005215;GO:0008643;GO:…	K07299	-	COG0477	G	Glucose transporter 1[Source:FlyBase;Acc:FBgn0264574]	-	-
FBgn0023170	861.904	1171.58	552.224	0.471348	-1.08514	1.91423e-10	3.28444e-09	2R	24061853	24062431	-	288	RpL39	GO:0002181;GO:0003723;GO:0003735;GO:0003735;GO:0005622;GO:0005840;GO:0005840;GO:0006412;GO:0022625;GO:0030529;	K02924	-	COG2167	J	Ribosomal protein L39[Source:FlyBase;Acc:FBgn0023170]	-	-
FBgn0003339	250.92	378.671	123.17	0.325268	-1.6203	1.97916e-10	3.38226e-09	3R	6823120	6849981	-	4577	Scr	GO:0000977;GO:0003677;GO:0003677;GO:0003700;GO:0005515;GO:0005634;GO:0005634;GO:0006355;GO:0007275;GO:0007379;GO:0007381;GO:0007432;GO:0007494;GO:0007548;GO:0042803;GO:0043565;GO:0043565;GO:0045498;GO:0045944;GO:0000977;GO:0003677;GO:0003677;GO:0003700;GO:0005515;GO:0005634;GO:0005634;GO:0006355;GO:0007275;GO:0007379;GO:0007381;GO:0007432;GO:0007494;GO:0007548;GO:0042803;GO:0043565;GO:0043565;GO:…	K09311	-	NOG236516	-	Sex combs reduced [Source:FlyBase;Acc:FBgn0003339]"	-	-
FBgn0026718	422.459	671.848	173.071	0.257604	-1.95677	2.00834e-10	3.42755e-09	2L	8449691	8463994	-	2151	fu12	GO:0003841;GO:0003841;GO:0006629;GO:0008152;GO:0008654;GO:0008654;GO:0016020;GO:0016020;GO:0016021;GO:0016411;GO:0016740;GO:0016746;GO:0016746;GO:0048149;GO:0003841;GO:0003841;GO:0006629;GO:0008152;GO:0008654;GO:0008654;GO:0016020;GO:0016020;GO:0016021;GO:0016411;GO:0016740;GO:0016746;GO:0016746;GO:0048149;GO:0003841;GO:0003841;GO:0006629;GO:0008152;GO:0008654;GO:0008654;GO:0016020;GO:0016020;GO:…	-	-	COG0204	I	-	-	-
FBgn0037978	654.787	906.485	403.089	0.444673	-1.16918	2.16206e-10	3.67521e-09	3R	12007476	12010434	-	2652	KLHL18	GO:0003779;GO:0004842;GO:0031463;GO:0042803;GO:0046529;GO:0051865;GO:0003779;GO:0031463;GO:0046529;GO:0003779;GO:0004842;GO:0031463;GO:0042803;GO:0046529;GO:0051865;	K10455	-	NOG73120	S	Kelch like family member 18[Source:FlyBase;Acc:FBgn0037978]	-	-
FBgn0036320	328.878	481.398	176.358	0.366347	-1.44872	2.17329e-10	3.68453e-09	3L	12861717	12862920	-	1150	CG10943	-	-	-	NOG307971	-	-	-	-
FBgn0002735	75.3198	132.386	18.2537	0.137882	-2.85849	2.18907e-10	3.70638e-09	3R	25999851	26000761	+	911	E(spl)mgamma-HLH	GO:0000122;GO:0000122;GO:0002052;GO:0002052;GO:0003677;GO:0003677;GO:0003700;GO:0003700;GO:0005634;GO:0006351;GO:0006355;GO:0006355;GO:0007219;GO:0007275;GO:0007399;GO:0008134;GO:0030154;GO:0035326;GO:0043565;GO:0043565;GO:0046983;GO:0048190;GO:0048749;GO:0097150;GO:1902692;GO:1990837;	-	-	NOG256051	-	Enhancer of split mgamma, helix-loop-helix[Source:FlyBase;Acc:FBgn0002735]	-	-
FBgn0003944	472.556	669.515	275.597	0.411636	-1.28056	2.43888e-10	4.11304e-09	3R	16656623	16734426	-	4282	Ubx	GO:0000122;GO:0000980;GO:0000987;GO:0001221;GO:0001706;GO:0001709;GO:0003677;GO:0003677;GO:0003700;GO:0003700;GO:0005515;GO:0005515;GO:0005515;GO:0005634;GO:0005667;GO:0005667;GO:0006351;GO:0006355;GO:0006355;GO:0007275;GO:0007384;GO:0007424;GO:0007480;GO:0007482;GO:0007494;GO:0007501;GO:0007507;GO:0007525;GO:0009952;GO:0010092;GO:0017053;GO:0019904;GO:0032993;GO:0035052;GO:0042659;GO:0042694;GO:…	K09311	-	NOG252841	-	Ultrabithorax [Source:FlyBase;Acc:FBgn0003944]"	-	-
FBgn0053519	1095.28	1725.06	465.496	0.269843	-1.88981	2.89183e-10	4.83872e-09	2R	23995543	24014254	-	13261	Unc-89	GO:0000166;GO:0004672;GO:0004674;GO:0005089;GO:0005515;GO:0005523;GO:0005524;GO:0005524;GO:0005737;GO:0006468;GO:0007275;GO:0007527;GO:0016301;GO:0016310;GO:0016740;GO:0019901;GO:0031430;GO:0031430;GO:0035023;GO:0036309;GO:0045214;GO:0045214;GO:0046872;GO:0065009;	-	-	COG0515	T	-	-	-
FBgn0030836	5762.84	10588.2	937.463	0.0885383	-3.49755	3.04672e-10	5.07801e-09	X	17280918	17282726	-	1571	CG8664	-	-	-	NOG318303	-	-	-	-
FBgn0267336	1248.1	1679.19	817.005	0.486546	-1.03935	3.16185e-10	5.26078e-09	3R	9874681	9995364	+	15711	Glut4EF	GO:0001158;GO:0003676;GO:0005634;GO:0006357;GO:0008643;GO:0008643;GO:0008643;GO:0003676;GO:0008643;GO:0003676;GO:0008643;GO:0003676;GO:0008643;GO:0008643;GO:0003676;GO:0008643;	-	-	-	-	Glucose transporter 4 enhancer factor[Source:FlyBase;Acc:FBgn0267336]	-	-
FBgn0032402	225.285	342.372	108.197	0.316022	-1.6619	3.36525e-10	5.57344e-09	2L	12049418	12052049	+	2486	CG14945	GO:0006629;GO:0008081;GO:0016787;GO:0016829;GO:0047396;GO:0006629;GO:0008081;GO:0016787;GO:0016829;GO:0047396;	-	-	-	-	-	-	-
FBgn0036024	40435.1	66374.7	14495.5	0.218389	-2.19503	3.37007e-10	5.57344e-09	3L	9641013	9641913	+	901	CG18180	GO:0004252;GO:0004252;GO:0006508;GO:0006508;GO:0006508;GO:0008233;GO:0008236;GO:0016787;	-	-	-	-	-	-	-
FBgn0000320	216.242	330.328	102.156	0.309257	-1.69312	3.57024e-10	5.88928e-09	2L	6527447	6546976	-	3690	eya	GO:0004721;GO:0004725;GO:0004725;GO:0006355;GO:0006470;GO:0007275;GO:0016787;GO:0035335;GO:0046872;GO:0001744;GO:0001746;GO:0004721;GO:0004721;GO:0004725;GO:0004725;GO:0004725;GO:0005634;GO:0005634;GO:0005737;GO:0006351;GO:0006351;GO:0006355;GO:0006470;GO:0006470;GO:0007275;GO:0007275;GO:0007280;GO:0007283;GO:0007411;GO:0007419;GO:0007435;GO:0007455;GO:0007455;GO:0007498;GO:0007526;GO:0008134;GO:…	K15616	-	NOG297494	-	eyes absent [Source:FlyBase;Acc:FBgn0000320]"	-	-
FBgn0040396	469.275	663.524	275.027	0.414495	-1.27057	3.67613e-10	6.03421e-09	X	3175018	3176223	+	931	CG3939	GO:0005829;GO:0047134;GO:0055114;GO:0005829;GO:0047134;GO:0055114;	-	-	-	-	-	-	-
FBgn0267792	1101.43	1667.35	535.517	0.321179	-1.63855	3.67693e-10	6.03421e-09	2R	8600415	8612295	+	4244	rgr	GO:0003676;GO:0003677;GO:0003700;GO:0005634;GO:0005634;GO:0006351;GO:0006355;GO:0006355;GO:0003676;GO:0003677;GO:0003700;GO:0005634;GO:0005634;GO:0006351;GO:0006355;GO:0006355;	-	-	-	-	regular [Source:FlyBase;Acc:FBgn0267792]"	-	-
FBgn0260954	307.753	533.185	82.321	0.154395	-2.6953	3.68749e-10	6.03609e-09	2L	14741161	14741840	-	613	CG42586	GO:0003674;GO:0005575;GO:0008150;GO:0003674;GO:0005575;GO:0008150;	-	-	-	-	-	-	-
FBgn0262816	95.6317	162.173	29.0909	0.179382	-2.47889	4.07486e-10	6.65318e-09	2R	16380516	16385765	+	5093	CG43187	GO:0003674;GO:0005575;GO:0008150;GO:0016020;GO:0016021;GO:0003674;GO:0005575;GO:0008150;GO:0016020;GO:0016021;	-	-	-	-	-	-	-
FBgn0030447	301.93	444.4	159.459	0.358818	-1.47867	4.0815e-10	6.65555e-09	X	13094299	13095732	+	1224	CG2200	GO:0005737;GO:0006508;GO:0006508;GO:0008233;GO:0008233;GO:0008236;GO:0008236;GO:0016787;GO:0016805;GO:0005737;GO:0006508;GO:0006508;GO:0008233;GO:0008233;GO:0008236;GO:0008236;GO:0016787;GO:0016805;	K05995	-	COG3340	E	-	-	-
FBgn0025574	2283.53	3164.79	1402.27	0.443086	-1.17434	4.86413e-10	7.84196e-09	3R	23860162	23890052	-	2975	Pli	GO:0005737;GO:0005886;GO:0008063;GO:0008063;GO:0008063;GO:0008348;GO:0016567;GO:0019207;GO:0042325;GO:0045751;GO:0061630;GO:1902524;GO:0005737;GO:0005886;GO:0008063;GO:0008063;GO:0008063;GO:0008348;GO:0016567;GO:0019207;GO:0042325;GO:0045751;GO:0061630;GO:1902524;	K11964	-	NOG258040	-	Pellino [Source:FlyBase;Acc:FBgn0025574]"	-	-
FBgn0038312	447.839	662.272	233.407	0.352434	-1.50458	5.37104e-10	8.58362e-09	3R	15268662	15270532	+	1539	Zip88E	GO:0005385;GO:0016020;GO:0016020;GO:0016021;GO:0016323;GO:0030001;GO:0046873;GO:0055085;GO:0071577;	K14709	-	-	-	Zinc/iron regulated transporter-related protein 88E[Source:FlyBase;Acc:FBgn0038312]	-	-
FBgn0038113	263.973	392.329	135.616	0.345669	-1.53254	6.20351e-10	9.85259e-09	3R	13038375	13040184	+	1349	CG11668	GO:0004252;GO:0004252;GO:0006508;GO:0006508;GO:0006508;GO:0008233;GO:0008236;GO:0016787;	-	-	COG5640	O	-	-	-
FBgn0037099	53.6554	105.712	1.59883	0.0151244	-6.04698	6.69472e-10	1.05803e-08	3L	21555373	21558226	-	2439	CG7173	-	-	-	-	-	-	-	-
FBgn0038354	135.398	217.572	53.2228	0.244621	-2.03138	7.80624e-10	1.22463e-08	3R	15704676	15708434	+	2762	CG5404	GO:0005254;GO:0005887;GO:0008271;GO:0008272;GO:0015106;GO:0015116;GO:0015116;GO:0015301;GO:0015701;GO:0016020;GO:0016020;GO:0016021;GO:0016021;GO:0019531;GO:0019532;GO:0042391;GO:0051453;GO:0055085;GO:1902358;GO:1902476;	-	-	COG0659	P	-	-	-
FBgn0036449	1191.82	1701.25	682.394	0.401114	-1.31792	7.82509e-10	1.22609e-08	3L	14776496	14786412	-	2437	bmm	GO:0003735;GO:0004806;GO:0004806;GO:0005811;GO:0005829;GO:0005840;GO:0006412;GO:0006629;GO:0006629;GO:0006642;GO:0008152;GO:0010884;GO:0010891;GO:0016020;GO:0016042;GO:0016042;GO:0016042;GO:0016787;GO:0016787;GO:0019433;GO:0030431;GO:0055088;GO:0070328;GO:0004806;GO:0005811;GO:0005829;GO:0006629;GO:0006629;GO:0006642;GO:0008152;GO:0010884;GO:0016042;GO:0016042;GO:0016042;GO:0016787;GO:0016787;GO:…	-	-	-	-	brummer [Source:FlyBase;Acc:FBgn0036449]"	-	-
FBgn0050440	520.021	725.265	314.778	0.434018	-1.20417	8.41545e-10	1.31058e-08	2R	5468319	5495861	-	3443	CG30440	GO:0005085;GO:0005085;GO:0005089;GO:0005089;GO:0005575;GO:0005622;GO:0035023;GO:0035025;GO:0035556;GO:0065009;	K20685	-	NOG315020	-	-	-	-
FBgn0023521	101.823	170.186	33.4611	0.196615	-2.34655	8.84331e-10	1.37554e-08	X	1940307	1941536	+	1105	CG3587	-	K15456	-	COG4088	F	-	-	-
FBgn0024294	424.143	788.954	59.3326	0.0752041	-3.73304	9.68146e-10	1.49323e-08	2R	7147692	7149289	+	1294	Spn43Aa	GO:0004867;GO:0005615;GO:0005615;GO:0005615;GO:0010951;GO:0045861;	-	-	COG4826	O	Serpin 43Aa [Source:FlyBase;Acc:FBgn0024294]"	-	-
FBgn0000137	105.787	175.46	36.1133	0.20582	-2.28054	1.00649e-09	1.54864e-08	X	460747	463176	+	2430	ase	GO:0000977;GO:0003677;GO:0003677;GO:0003677;GO:0003700;GO:0005634;GO:0006357;GO:0007275;GO:0007399;GO:0007399;GO:0007400;GO:0007417;GO:0007422;GO:0008407;GO:0022416;GO:0030154;GO:0042803;GO:0045839;GO:0045944;GO:0046982;GO:0046983;GO:0050767;GO:0061331;GO:0061382;GO:0090575;	K09067	-	NOG235911	-	asense [Source:FlyBase;Acc:FBgn0000137]"	-	-
FBgn0032727	1574.21	2107.96	1040.45	0.49358	-1.01864	1.0184e-09	1.56509e-08	2L	18955481	18957311	-	1725	CG10623	GO:0005737;GO:0008168;GO:0008270;GO:0009086;GO:0016740;GO:0032259;GO:0046872;GO:0047150;GO:0005737;GO:0008168;GO:0008270;GO:0009086;GO:0016740;GO:0032259;GO:0046872;GO:0047150;GO:0005737;GO:0008168;GO:0008270;GO:0009086;GO:0016740;GO:0032259;GO:0046872;GO:0047150;	K00547	-	-	-	-	-	-
FBgn0031515	754.14	1087.11	421.168	0.387419	-1.36803	1.0376e-09	1.59268e-08	2L	3291245	3294706	-	3135	CG9664	GO:0000166;GO:0005524;GO:0005524;GO:0005886;GO:0015918;GO:0016020;GO:0016020;GO:0016021;GO:0016021;GO:0016787;GO:0016887;GO:0016887;GO:0017127;GO:0030301;GO:0034041;GO:0042048;GO:0042626;GO:0055085;GO:0000166;GO:0005524;GO:0005524;GO:0016020;GO:0016020;GO:0016021;GO:0016787;GO:0016887;GO:0016887;GO:0042048;GO:0000166;GO:0005524;GO:0005524;GO:0016787;GO:0016887;GO:0016887;GO:0042048;GO:0000166;GO:…	-	-	COG1131	V	-	-	-
FBgn0030292	201.771	307.986	95.5546	0.310256	-1.68847	1.09647e-09	1.68103e-08	X	11349998	11350474	+	477	CG11752	GO:0005739;GO:0005747;	-	-	NOG129739	T	-	-	-
FBgn0013469	308.823	450.415	167.23	0.37128	-1.42942	1.11713e-09	1.71067e-08	3L	10981171	11009188	-	4792	klu	GO:0002052;GO:0003676;GO:0005634;GO:0006099;GO:0014019;GO:0016360;GO:0022008;GO:0030536;GO:0046580;GO:0046672;GO:0097150;GO:2000035;GO:0002052;GO:0003676;GO:0005634;GO:0006099;GO:0014019;GO:0016360;GO:0022008;GO:0030536;GO:0046580;GO:0046672;GO:0097150;GO:2000035;GO:0002052;GO:0003676;GO:0005634;GO:0006099;GO:0014019;GO:0016360;GO:0022008;GO:0030536;GO:0035326;GO:0043565;GO:0046580;GO:0046672;GO:…	-	-	-	-	klumpfuss [Source:FlyBase;Acc:FBgn0013469]"	-	-
FBgn0003319	57.1097	103.005	11.2148	0.108877	-3.19923	1.21394e-09	1.84568e-08	3R	16116161	16145284	+	4180	Sb	GO:0004252;GO:0004252;GO:0005886;GO:0006508;GO:0006508;GO:0006508;GO:0007010;GO:0008233;GO:0008236;GO:0016020;GO:0016021;GO:0016787;GO:0035220;GO:0051017;GO:0004252;GO:0004252;GO:0005886;GO:0006508;GO:0006508;GO:0006508;GO:0007010;GO:0008233;GO:0008236;GO:0016020;GO:0016021;GO:0016787;GO:0035220;GO:0051017;	-	-	COG5640	O	Stubble [Source:FlyBase;Acc:FBgn0003319]"	-	-
FBgn0029863	82.1514	145.27	19.0323	0.131013	-2.93222	1.28095e-09	1.93608e-08	X	6303975	6306745	+	1282	CG3823	-	-	-	NOG296120	-	-	-	-
FBgn0051522	1918.53	2697.91	1139.14	0.42223	-1.2439	1.3329e-09	2.00985e-08	3R	4441415	4462883	-	3468	CG31522	GO:0005575;GO:0006629;GO:0006631;GO:0006633;GO:0009922;GO:0009922;GO:0016020;GO:0016021;GO:0016021;GO:0016740;GO:0019367;GO:0030148;GO:0030176;GO:0030497;GO:0034625;GO:0034626;GO:0042761;GO:0102336;GO:0102337;GO:0102338;GO:0102756;GO:0005575;GO:0006629;GO:0006631;GO:0006633;GO:0009922;GO:0016020;GO:0016021;GO:0016021;GO:0016740;GO:0030497;GO:0102336;GO:0102337;GO:0102338;GO:0102756;GO:0005575;GO:…	-	-	-	-	-	-	-
FBgn0026598	208.27	316.399	100.141	0.316501	-1.65972	1.4332e-09	2.14344e-08	3R	24163966	24168264	+	4039	Apc2	GO:0008013;GO:0016055;GO:0030178;GO:0000281;GO:0000922;GO:0005515;GO:0005737;GO:0005829;GO:0005884;GO:0005938;GO:0006508;GO:0007155;GO:0007367;GO:0007399;GO:0007405;GO:0007420;GO:0007447;GO:0007623;GO:0008013;GO:0008013;GO:0008362;GO:0009968;GO:0016055;GO:0030178;GO:0030178;GO:0030425;GO:0030589;GO:0030720;GO:0030866;GO:0030877;GO:0030951;GO:0032154;GO:0032436;GO:0032947;GO:0035190;GO:0035293;GO:…	K02085	-	-	-	Adenomatous polyposis coli 2[Source:FlyBase;Acc:FBgn0026598]	-	-
FBgn0033381	151.261	238.736	63.786	0.267182	-1.90411	1.51954e-09	2.26465e-08	2R	9122125	9123309	+	1061	GstE13	GO:0004364;GO:0004364;GO:0005737;GO:0005737;GO:0006749;GO:0016740;GO:0004364;GO:0004364;GO:0005737;GO:0005737;GO:0006749;GO:0016740;	K00799	-	COG0625	O	Glutathione S transferase E13[Source:FlyBase;Acc:FBgn0033381]	-	-
FBgn0050197	488.273	680.674	295.873	0.434676	-1.20199	1.83879e-09	2.71518e-08	2R	14514030	14514992	+	481	CG30197	GO:0005576;GO:0008150;GO:0010466;GO:0030414;	-	-	NOG40340	S	-	-	-
FBgn0036547	1285.93	1802.77	769.104	0.426624	-1.22896	1.92845e-09	2.84103e-08	3L	15958843	15960609	+	1463	CG17032	-	-	-	NOG308577	-	-	-	-
FBgn0031702	983.714	1399.01	568.417	0.406299	-1.29939	2.05737e-09	3.02053e-08	2L	5330470	5338073	-	3231	fusl	GO:0005886;GO:0007270;GO:0007274;GO:0016020;GO:0016021;GO:0042734;GO:0043195;GO:0070073;GO:0005886;GO:0007270;GO:0007274;GO:0016020;GO:0016021;GO:0042734;GO:0043195;GO:0070073;GO:0005886;GO:0007270;GO:0007274;GO:0016020;GO:0016021;GO:0042734;GO:0043195;GO:0070073;GO:0005886;GO:0007270;GO:0007274;GO:0016020;GO:0016021;GO:0042734;GO:0043195;GO:0070073;GO:0005886;GO:0007270;GO:0007274;GO:0016020;GO:…	-	-	NOG41140	S	fuseless [Source:FlyBase;Acc:FBgn0031702]"	-	-
FBgn0265177	181.739	279.554	83.9229	0.300203	-1.73599	2.06335e-09	3.02451e-08	2R	16196384	16196928	+	456	CG44242	GO:0003674;GO:0005575;GO:0008150;GO:0003674;GO:0005575;GO:0008150;	K17414	-	-	-	-	-	-
FBgn0039299	6503.48	10186.9	2820.01	0.276826	-1.85295	2.14583e-09	3.13963e-08	3R	25242020	25243262	+	1039	CG11854	GO:0005615;GO:0005615;GO:0007623;GO:0032504;	-	-	NOG286910	-	-	-	-
FBgn0001085	452.399	633.271	271.527	0.428768	-1.22173	2.2128e-09	3.23392e-08	3L	14274343	14368639	+	3817	fz	GO:0001736;GO:0001737;GO:0001738;GO:0001745;GO:0004871;GO:0004888;GO:0004888;GO:0004930;GO:0004930;GO:0005515;GO:0005768;GO:0005886;GO:0005886;GO:0005886;GO:0005887;GO:0005938;GO:0007156;GO:0007163;GO:0007163;GO:0007164;GO:0007165;GO:0007165;GO:0007166;GO:0007186;GO:0007186;GO:0007275;GO:0007298;GO:0007367;GO:0007435;GO:0007464;GO:0007507;GO:0008356;GO:0016020;GO:0016020;GO:0016021;GO:0016021;GO:…	K02432	-	NOG257258	-	frizzled [Source:FlyBase;Acc:FBgn0001085]"	-	-
FBgn0023511	520.287	720.681	319.894	0.443877	-1.17177	2.24721e-09	3.27301e-08	X	1903704	1908827	-	4752	Edem1	GO:0004571;GO:0004571;GO:0004571;GO:0005509;GO:0005783;GO:0005783;GO:0006491;GO:0008152;GO:0008340;GO:0016020;GO:0016787;GO:0016798;GO:0030433;GO:0030968;GO:0097466;GO:0097466;GO:0004571;GO:0004571;GO:0005509;GO:0008152;GO:0008340;GO:0016020;GO:0016787;GO:0016798;GO:0030433;GO:0030968;GO:0004571;GO:0004571;GO:0005509;GO:0008152;GO:0008340;GO:0016020;GO:0016787;GO:0016798;GO:0030433;GO:0030968;GO:…	K10085	-	-	-	ER degradation enhancer, mannosidase alpha-like 1[Source:FlyBase;Acc:FBgn0023511]	-	-
FBgn0052100	243.342	360.762	125.923	0.349046	-1.51851	2.58844e-09	3.74025e-08	3L	12267528	12269803	+	2169	CG32100	GO:0042332;	-	-	NOG43648	R	-	-	-
FBgn0086768	551.617	759.866	343.368	0.45188	-1.14599	2.66179e-09	3.83298e-08	3R	5552823	5554316	-	998	Pcmt	GO:0004719;GO:0004719;GO:0004719;GO:0005737;GO:0005737;GO:0006464;GO:0006479;GO:0008168;GO:0016740;GO:0032259;GO:0032259;GO:0042742;GO:0004719;GO:0004719;GO:0006464;GO:0006479;GO:0008168;GO:0016740;GO:0032259;	K00573	-	COG2518	O	Protein-L-isoaspartate (D-aspartate) O-methyltransferase [Source:FlyBase;Acc:FBgn0086768]	-	-
FBgn0002772	6451.22	9920.66	2981.79	0.300563	-1.73426	2.67984e-09	3.842e-08	3R	27657078	27660177	-	1414	Mlc1	GO:0000146;GO:0005509;GO:0005829;GO:0005859;GO:0006936;GO:0007498;GO:0016459;GO:0016459;GO:0000146;GO:0005509;GO:0005829;GO:0005859;GO:0006936;GO:0007498;GO:0016459;GO:0016459;	-	-	NOG318638	-	Myosin alkali light chain 1[Source:FlyBase;Acc:FBgn0002772]	-	-
FBgn0001269	220.311	330.501	110.12	0.33319	-1.58558	2.96589e-09	4.22376e-08	2R	11474465	11509695	+	5919	inv	GO:0003677;GO:0003677;GO:0005634;GO:0005634;GO:0006351;GO:0006355;GO:0006355;GO:0007275;GO:0007275;GO:0007386;GO:0007400;GO:0007474;GO:0043565;GO:0048100;GO:0050832;GO:0003677;GO:0003677;GO:0005634;GO:0005634;GO:0006351;GO:0006355;GO:0006355;GO:0007275;GO:0007275;GO:0007386;GO:0007400;GO:0007474;GO:0043565;GO:0048100;GO:0050832;GO:0003677;GO:0003677;GO:0005634;GO:0005634;GO:0006351;GO:0006355;GO:…	-	-	NOG238866	-	invected [Source:FlyBase;Acc:FBgn0001269]"	-	-
FBgn0000577	174.468	269.061	79.8751	0.296866	-1.75211	2.98244e-09	4.23827e-08	2R	11524006	11528210	-	2792	en	GO:0000122;GO:0000980;GO:0001078;GO:0001158;GO:0003677;GO:0003677;GO:0005634;GO:0005634;GO:0005634;GO:0006351;GO:0006355;GO:0006355;GO:0007275;GO:0007275;GO:0007367;GO:0007367;GO:0007386;GO:0007388;GO:0007400;GO:0007411;GO:0007418;GO:0007447;GO:0007448;GO:0007474;GO:0007485;GO:0007486;GO:0007487;GO:0008406;GO:0010468;GO:0010629;GO:0021960;GO:0035215;GO:0035224;GO:0035277;GO:0035288;GO:0035289;GO:…	K09319	-	NOG306728	-	engrailed [Source:FlyBase;Acc:FBgn0000577]"	-	-
FBgn0030326	8907.48	17241.4	573.6	0.0332688	-4.90968	3.00782e-09	4.26924e-08	X	11704310	11705300	-	913	CG2444	GO:0005615;GO:0005615;	-	-	NOG308952	-	-	-	-
FBgn0002945	710.733	961.513	459.953	0.478364	-1.06382	3.06468e-09	4.33554e-08	3L	19003741	19045449	-	5062	nkd	GO:0005515;GO:0005634;GO:0005737;GO:0005737;GO:0005886;GO:0007275;GO:0007367;GO:0008270;GO:0014018;GO:0016020;GO:0016055;GO:0030165;GO:0030165;GO:0030178;GO:0046872;	K03213	-	NOG47986	K	naked cuticle [Source:FlyBase;Acc:FBgn0002945]"	-	-
FBgn0031910	1461.43	1981.26	941.603	0.475254	-1.07323	3.08081e-09	4.35356e-08	2L	7410909	7412229	+	1321	CG15818	GO:0030246;	-	-	-	-	-	-	-
FBgn0039778	19625.6	37104.7	2146.58	0.0578519	-4.11149	3.10524e-09	4.37641e-08	3R	30488963	30489895	+	933	Jon99Fi	GO:0006508;GO:0006508;GO:0008233;GO:0008236;GO:0016787;	-	-	COG5640	O	Jonah 99Fi [Source:FlyBase;Acc:FBgn0039778]"	-	-
FBgn0030968	838.169	1386.82	289.518	0.208764	-2.26006	3.14567e-09	4.4257e-08	X	18855873	18857757	-	1250	CG7322	GO:0016491;GO:0016491;GO:0055114;GO:0016491;GO:0016491;GO:0055114;GO:0055114;GO:0016491;GO:0016491;GO:0055114;	K03331	-	-	-	-	-	-
FBgn0010452	454.808	635.022	274.593	0.432415	-1.20951	3.27558e-09	4.59836e-08	3L	13114271	13118077	+	3365	trn	GO:0007155;GO:0007436;GO:0008045;GO:0016020;GO:0016021;GO:0016477;GO:0035147;GO:0007155;GO:0007436;GO:0008045;GO:0016020;GO:0016021;GO:0016477;GO:0035147;	-	-	-	-	tartan [Source:FlyBase;Acc:FBgn0010452]"	-	-
FBgn0000640	52529.4	76632.9	28425.9	0.370936	-1.43076	4.17423e-09	5.79016e-08	2L	9426784	9427917	+	1074	Fbp2	GO:0004022;GO:0004022;GO:0008152;GO:0016491;GO:0055114;GO:0055114;GO:0004022;GO:0004022;GO:0008152;GO:0016491;GO:0055114;GO:0055114;GO:0004022;GO:0004022;GO:0008150;GO:0008152;GO:0016491;GO:0045735;GO:0055114;GO:0055114;	-	-	-	-	Fat body protein 2 [Source:FlyBase;Acc:FBgn0000640]"	-	-
FBgn0000625	140.374	221.531	59.217	0.267308	-1.90342	4.36583e-09	5.99752e-08	3L	12462537	12468021	-	3148	eyg	GO:0000122;GO:0000977;GO:0001654;GO:0001745;GO:0003677;GO:0003677;GO:0003700;GO:0005634;GO:0005634;GO:0006351;GO:0006355;GO:0006355;GO:0007275;GO:0007435;GO:0007469;GO:0007477;GO:0035214;GO:0043565;GO:0048749;GO:0000122;GO:0000977;GO:0001654;GO:0001745;GO:0003677;GO:0003677;GO:0003700;GO:0005634;GO:0005634;GO:0006351;GO:0006355;GO:0006355;GO:0007275;GO:0007435;GO:0007469;GO:0007477;GO:0035214;GO:…	-	-	-	-	eyegone [Source:FlyBase;Acc:FBgn0000625]"	-	-
FBgn0052699	749.902	1007.35	492.452	0.488857	-1.03252	4.53375e-09	6.20167e-08	X	9571537	9579987	-	3378	LPCAT	GO:0000139;GO:0005509;GO:0005783;GO:0005789;GO:0005794;GO:0005811;GO:0005811;GO:0006629;GO:0006644;GO:0008152;GO:0008654;GO:0016020;GO:0016021;GO:0016740;GO:0016746;GO:0016746;GO:0030258;GO:0047184;GO:0071617;	K13510	-	NOG236173	-	Lysophosphatidylcholine acyltransferase[Source:FlyBase;Acc:FBgn0052699]	-	-
FBgn0035308	749.74	1008.63	490.844	0.486642	-1.03907	4.78977e-09	6.51013e-08	3L	2153201	2163863	-	4713	CG15822	-	-	-	NOG149526	K	-	-	-
FBgn0027660	1362.37	1828.42	896.328	0.490221	-1.0285	5.44129e-09	7.35665e-08	3L	17396031	17421514	-	4601	blot	GO:0002009;GO:0005328;GO:0005328;GO:0006836;GO:0006836;GO:0015293;GO:0016020;GO:0016021;GO:0016021;GO:0016021;GO:0002009;GO:0005328;GO:0005328;GO:0006836;GO:0006836;GO:0015293;GO:0016020;GO:0016021;GO:0016021;GO:0016021;GO:0002009;GO:0005215;GO:0005328;GO:0005328;GO:0005887;GO:0006810;GO:0006836;GO:0006836;GO:0015293;GO:0016020;GO:0016021;GO:0016021;GO:0016021;GO:0002009;GO:0005328;GO:0005328;GO:…	K05336	-	-	-	bloated tubules [Source:FlyBase;Acc:FBgn0027660]"	-	-
FBgn0034443	165.585	256.584	74.5855	0.290686	-1.78246	5.93657e-09	7.97579e-08	2R	19396215	19396772	-	497	cer	GO:0004869;GO:0005764;GO:0006508;GO:0007614;GO:0007616;GO:0008234;GO:0012505;GO:0016787;GO:0097340;	-	-	NOG273186	-	crammer [Source:FlyBase;Acc:FBgn0034443]"	-	-
FBgn0031384	269.478	393.043	145.914	0.371242	-1.42957	6.1166e-09	8.20047e-08	2L	2009859	2030788	+	4668	CG4238	GO:0004842;GO:0004842;GO:0005829;GO:0016020;GO:0016021;GO:0016740;GO:0042787;GO:0004842;GO:0004842;GO:0005829;GO:0016020;GO:0016021;GO:0016740;GO:0042787;GO:0004842;GO:0004842;GO:0005829;GO:0016740;GO:0042787;GO:0004842;GO:0004842;GO:0005829;GO:0016740;GO:0042787;GO:0004842;GO:0004842;GO:0005829;GO:0016740;GO:0042787;GO:0004842;GO:0004842;GO:0005737;GO:0005829;GO:0016740;GO:0042787;GO:0042787;GO:…	K22370	-	COG5021	O	-	-	-
FBgn0034657	442.909	616.072	269.746	0.437848	-1.1915	6.49724e-09	8.6745e-08	2R	21720495	21724055	+	2915	LBR	GO:0003677;GO:0003682;GO:0005521;GO:0005634;GO:0005635;GO:0005637;GO:0005637;GO:0005639;GO:0006997;GO:0016020;GO:0016020;GO:0016021;GO:0016126;GO:0016627;GO:0030176;GO:0055114;	K19532	-	NOG72042	G	Lamin B receptor [Source:FlyBase;Acc:FBgn0034657]"	-	-
FBgn0029114	710.088	954.306	465.87	0.488177	-1.03452	7.18584e-09	9.51456e-08	3L	15235619	15242832	+	7214	Tollo	GO:0002227;GO:0002376;GO:0003401;GO:0005886;GO:0007165;GO:0007399;GO:0010906;GO:0016020;GO:0016021;GO:0016324;GO:0045087;GO:0048935;GO:0060026;GO:0060049;	-	-	-	-	-	-	-
FBgn0015359	465.353	644.85	285.856	0.443291	-1.17368	7.42747e-09	9.81422e-08	3L	2257456	2258922	+	1284	CG2034	GO:0002098;GO:0033588;GO:0002098;GO:0033588;	-	-	NOG86554	S	-	-	-
FBgn0039678	578.867	907.294	250.44	0.27603	-1.8571	7.50479e-09	9.90617e-08	3R	29671657	29672334	+	610	Obp99a	GO:0005549;GO:0005549;GO:0005549;GO:0005576;GO:0005576;GO:0005615;GO:0007606;GO:0007608;GO:0007608;GO:0012505;GO:0019236;GO:0042048;GO:0050896;GO:0005549;GO:0005549;GO:0005549;GO:0005576;GO:0005576;GO:0005615;GO:0007606;GO:0007608;GO:0007608;GO:0012505;GO:0019236;GO:0042048;GO:0050896;	-	-	NOG42256	-	Odorant-binding protein 99a[Source:FlyBase;Acc:FBgn0039678]	-	-
FBgn0037918	740.342	991.684	489	0.493101	-1.02004	8.44249e-09	1.10641e-07	3R	11585354	11590146	-	4451	CG6791	GO:0003676;GO:0003676;	-	-	NOG266817	-	-	-	-
FBgn0005612	2988.57	4191.79	1785.35	0.425917	-1.23136	9.13941e-09	1.1953e-07	2R	23978801	23985177	+	3579	Sox14	GO:0003677;GO:0005634;GO:0005634;GO:0006351;GO:0006355;GO:0006357;GO:0007552;GO:0008301;GO:0016322;GO:0043565;GO:0048813;GO:1904799;GO:0003677;GO:0005634;GO:0005634;GO:0006351;GO:0006355;GO:0006357;GO:0007552;GO:0008301;GO:0016322;GO:0043565;GO:0048813;GO:1904799;GO:0003677;GO:0005634;GO:0005634;GO:0006351;GO:0006355;GO:0006357;GO:0007552;GO:0008301;GO:0016322;GO:0043565;GO:0048813;GO:1904799;	K09268	-	NOG130659	G	Sox box protein 14 [Source:FlyBase;Acc:FBgn0005612]"	-	-
FBgn0037153	629.44	851.416	407.464	0.478572	-1.06319	9.15467e-09	1.19608e-07	3L	22136090	22247702	+	8353	olf413	GO:0003674;GO:0003824;GO:0004497;GO:0004500;GO:0005507;GO:0005507;GO:0005615;GO:0005615;GO:0005829;GO:0006589;GO:0008150;GO:0016020;GO:0016021;GO:0016491;GO:0016715;GO:0030667;GO:0042420;GO:0042421;GO:0055114;GO:0055114;GO:0003674;GO:0003824;GO:0004497;GO:0004500;GO:0005507;GO:0005507;GO:0005615;GO:0005615;GO:0005829;GO:0006589;GO:0008150;GO:0016020;GO:0016021;GO:0016491;GO:0016715;GO:0030667;GO:…	-	-	NOG286384	-	-	-	-
FBgn0037664	134.934	212.89	56.9769	0.267635	-1.90166	9.44e-09	1.23085e-07	3R	9246649	9251431	+	2330	CG8420	GO:0003674;GO:0005615;GO:0032504;GO:0003674;GO:0005615;GO:0032504;	-	-	NOG42396	-	-	-	-
FBgn0005613	110.31	178.461	42.1602	0.236244	-2.08165	1.10893e-08	1.43423e-07	2R	14201390	14212413	-	3651	Sox15	GO:0000122;GO:0003677;GO:0005634;GO:0005634;GO:0006351;GO:0006355;GO:0008285;GO:0022416;GO:0035220;GO:0043066;GO:0045892;	-	-	NOG242943	-	Sox box protein 15 [Source:FlyBase;Acc:FBgn0005613]"	-	-
FBgn0000567	4391.99	5958.56	2825.42	0.474178	-1.0765	1.14231e-08	1.4759e-07	3L	17558672	17619325	-	9332	Eip74EF	GO:0001077;GO:0003677;GO:0003700;GO:0003700;GO:0005634;GO:0005634;GO:0006351;GO:0006355;GO:0006355;GO:0006366;GO:0006914;GO:0007275;GO:0008219;GO:0035071;GO:0040034;GO:0043565;GO:0045944;GO:0048477;GO:0001077;GO:0003677;GO:0003700;GO:0003700;GO:0005634;GO:0005634;GO:0006351;GO:0006355;GO:0006355;GO:0006366;GO:0006914;GO:0007275;GO:0008219;GO:0035071;GO:0040034;GO:0043565;GO:0045944;GO:0048477;GO:…	K09428	-	NOG291231	-	Ecdysone-induced protein 74EF[Source:FlyBase;Acc:FBgn0000567]	-	-
FBgn0016926	4378.48	5914.77	2842.19	0.480525	-1.05732	1.18528e-08	1.52988e-07	2L	1114654	1128953	-	2497	Pino	GO:0007608;GO:0042048;GO:0050896;	-	-	-	-	Pinocchio [Source:FlyBase;Acc:FBgn0016926]"	-	-
FBgn0038398	92.3895	163.762	21.0174	0.128341	-2.96194	1.18938e-08	1.53363e-07	3R	16083878	16087222	+	1829	sxe2	GO:0005575;GO:0005576;GO:0006629;GO:0016787;GO:0052689;GO:0052689;GO:0005575;GO:0005576;GO:0006629;GO:0016787;GO:0052689;GO:0052689;	-	-	NOG280350	-	sex-specific enzyme 2[Source:FlyBase;Acc:FBgn0038398]	-	-
FBgn0027608	603.478	1036.61	170.343	0.164326	-2.60536	1.28142e-08	1.64899e-07	3R	5758680	5781076	-	3429	CG2082	-	-	-	-	-	-	-	-
FBgn0000057	447.24	618.962	275.518	0.445129	-1.1677	1.30172e-08	1.67008e-07	2R	18151704	18154060	+	2291	adp	GO:0003674;GO:0005575;GO:0005975;GO:0006629;GO:0009269;GO:0010883;GO:0010891;GO:0003674;GO:0005575;GO:0005975;GO:0006629;GO:0009269;GO:0010883;GO:0010891;	K11807	-	-	-	adipose [Source:FlyBase;Acc:FBgn0000057]"	-	-
FBgn0261648	242.698	355.662	129.733	0.364766	-1.45496	1.32265e-08	1.69355e-07	2L	11434311	11445614	-	6118	salm	GO:0003676;GO:0000381;GO:0001751;GO:0003676;GO:0003677;GO:0003700;GO:0005634;GO:0005634;GO:0006351;GO:0006355;GO:0006355;GO:0006366;GO:0007165;GO:0007275;GO:0007423;GO:0007424;GO:0007427;GO:0007438;GO:0007525;GO:0007605;GO:0008584;GO:0008586;GO:0021782;GO:0030539;GO:0035155;GO:0035277;GO:0035310;GO:0042659;GO:0043565;GO:0044212;GO:0045465;GO:0045466;GO:0045892;GO:0046845;GO:0046872;GO:0048098;GO:…	K19871	-	NOG293478	-	spalt major [Source:FlyBase;Acc:FBgn0261648]"	-	-
FBgn0038071	896.882	1261.08	532.685	0.422404	-1.24331	1.47352e-08	1.87176e-07	3R	12648058	12652910	+	2464	Dtg	GO:0007369;GO:0009986;GO:0016020;GO:0016021;GO:0031982;	-	-	-	-	Dpp target gene [Source:FlyBase;Acc:FBgn0038071]"	-	-
FBgn0032467	3825.44	5329.1	2321.78	0.43568	-1.19866	1.65718e-08	2.09882e-07	2L	13013276	13019434	-	4759	CG9934	GO:0000151;GO:0000209;GO:0004842;GO:0005634;GO:0005737;GO:0006511;GO:0016567;GO:0016567;GO:0030433;GO:0034450;GO:0034450;GO:0034450;GO:0000151;GO:0000209;GO:0004842;GO:0005634;GO:0005737;GO:0006511;GO:0016567;GO:0016567;GO:0030433;GO:0034450;GO:0034450;GO:0034450;	K10597	-	-	-	-	-	-
FBgn0033225	323.329	459.486	187.171	0.407349	-1.29566	1.65965e-08	2.09988e-07	2R	7810068	7812028	-	1961	CG1550	GO:0003824;GO:0004835;GO:0005524;GO:0006464;GO:0016874;	-	-	NOG309735	-	-	-	-
FBgn0038965	697.362	932.58	462.144	0.495554	-1.01288	1.67011e-08	2.11102e-07	3R	22421161	22423302	+	1716	mats	GO:0005515;GO:0005515;GO:0005634;GO:0005737;GO:0005813;GO:0005815;GO:0005829;GO:0005829;GO:0005856;GO:0005886;GO:0006915;GO:0007059;GO:0007165;GO:0007275;GO:0008283;GO:0016020;GO:0019901;GO:0030707;GO:0046872;GO:0005515;GO:0005515;GO:0005634;GO:0005737;GO:0005813;GO:0005815;GO:0005829;GO:0005829;GO:0005856;GO:0005886;GO:0006915;GO:0007059;GO:0007165;GO:0007275;GO:0008283;GO:0016020;GO:0019901;GO:…	K06685	-	NOG287143	-	mob as tumor suppressor[Source:FlyBase;Acc:FBgn0038965]	-	-
FBgn0033608	322.758	458.154	187.362	0.40895	-1.29	1.68718e-08	2.13051e-07	2R	11284283	11285098	+	816	CG13220	GO:0016020;GO:0016021;GO:0016020;GO:0016021;	-	-	NOG70877	S	-	-	-
FBgn0034606	731.06	975.709	486.412	0.498522	-1.00427	1.76045e-08	2.21647e-07	2R	21217856	21251150	-	5044	ASPP	GO:0005912;GO:0030296;GO:0061098;GO:0005912;GO:0030296;GO:0061098;GO:0005912;GO:0030296;GO:0061098;	K17554	-	NOG283717	-	Ankyrin-repeat, SH3-domain, and Proline-rich-regioncontaining Protein [Source:FlyBase;Acc:FBgn0034606]	-	-
FBgn0051855	220.546	325.687	115.404	0.354341	-1.49679	1.80104e-08	2.26536e-07	2L	13369204	13370329	+	1126	CG31855	GO:0032434;GO:0032434;	K11792	-	NOG264839	-	-	-	-
FBgn0026324	264.326	382.708	145.943	0.381344	-1.39083	1.89398e-08	2.37759e-07	2L	2767286	2767845	-	560	Taf10b	GO:0000124;GO:0001075;GO:0004402;GO:0005515;GO:0005634;GO:0005634;GO:0005634;GO:0005669;GO:0005669;GO:0005737;GO:0005737;GO:0006351;GO:0006352;GO:0006355;GO:0006367;GO:0006367;GO:0043966;GO:0051123;	K03134	-	COG5162	K	TBP-associated factor 10b[Source:FlyBase;Acc:FBgn0026324]	-	-
FBgn0016675	676.705	956.71	396.699	0.414649	-1.27004	2.03813e-08	2.55604e-07	2L	19417447	19418274	+	759	Lectin-galC1	GO:0004872;GO:0005534;GO:0005576;GO:0016339;GO:0030246;GO:0043152;GO:0004872;GO:0005534;GO:0005576;GO:0016339;GO:0030246;GO:0043152;	-	-	-	-	Galactose-specific C-type lectin[Source:FlyBase;Acc:FBgn0016675]	-	-
FBgn0001255	200.635	354.861	46.4084	0.130779	-2.9348	2.06054e-08	2.58162e-07	3R	8028453	8029546	-	1094	ImpE3	GO:0005886;GO:0007561;GO:0019898;	-	-	NOG45623	R	Ecdysone-inducible gene E3[Source:FlyBase;Acc:FBgn0001255]	-	-
FBgn0013717	430.717	594.528	266.906	0.448938	-1.15541	2.22328e-08	2.77466e-07	3L	18618305	18622129	-	2989	not	GO:0000124;GO:0004843;GO:0005515;GO:0005634;GO:0005634;GO:0006325;GO:0006325;GO:0006351;GO:0006355;GO:0006355;GO:0006508;GO:0006511;GO:0006511;GO:0007411;GO:0007412;GO:0008233;GO:0008234;GO:0008270;GO:0008347;GO:0016569;GO:0016578;GO:0016579;GO:0016579;GO:0016787;GO:0021782;GO:0036459;GO:0036459;GO:0045893;GO:0046872;GO:0071819;GO:0000124;GO:0004843;GO:0005515;GO:0005634;GO:0005634;GO:0006325;GO:…	K11366	-	-	-	non-stop [Source:FlyBase;Acc:FBgn0013717]"	-	-
FBgn0000316	507.333	692.233	322.433	0.465787	-1.10226	2.45475e-08	3.03693e-07	X	255674	258469	+	2110	cin	GO:0000166;GO:0001700;GO:0003824;GO:0005524;GO:0005737;GO:0006777;GO:0006777;GO:0006777;GO:0008152;GO:0016740;GO:0018315;GO:0032324;GO:0032324;GO:0046872;GO:0061598;GO:0061598;GO:0061599;GO:0061599;GO:0000166;GO:0001700;GO:0003824;GO:0005524;GO:0005737;GO:0006777;GO:0006777;GO:0006777;GO:0008152;GO:0016740;GO:0018315;GO:0032324;GO:0032324;GO:0046872;GO:0061598;GO:0061598;GO:0061599;GO:0061599;	K15376	-	COG0303	H	cinnamon [Source:FlyBase;Acc:FBgn0000316]"	-	-
FBgn0037127	298.028	425.428	170.628	0.401074	-1.31806	2.49057e-08	3.0753e-07	3L	21739479	21740309	-	710	CG14566	-	-	-	-	-	-	-	-
FBgn0039620	1078.5	1620.64	536.354	0.330952	-1.59531	2.64536e-08	3.26329e-07	3R	28992977	29020406	-	2274	wat	GO:0005737;GO:0005777;GO:0005886;GO:0006629;GO:0010025;GO:0016020;GO:0016021;GO:0016324;GO:0016491;GO:0035002;GO:0035149;GO:0035336;GO:0045177;GO:0050062;GO:0055114;GO:0055114;GO:0080019;GO:0080019;GO:0080019;	K13356	-	NOG325153	-	waterproof [Source:FlyBase;Acc:FBgn0039620]"	-	-
FBgn0039244	299.141	426.456	171.826	0.402917	-1.31145	2.64849e-08	3.26401e-07	3R	24894742	24897613	+	2038	CG11069	GO:0000166;GO:0005524;GO:0005524;GO:0005886;GO:0015918;GO:0016020;GO:0016021;GO:0016021;GO:0016787;GO:0016887;GO:0017127;GO:0030301;GO:0034041;	-	-	COG1131	V	-	-	-
FBgn0030799	123.662	195.165	52.1599	0.26726	-1.90368	2.95133e-08	3.61291e-07	X	16881347	16882790	+	1283	CG4872	GO:0000122;GO:0003714;GO:0005737;GO:0005737;GO:0016639;GO:0042562;GO:0055114;	K18258	-	COG2423	E	-	-	-
FBgn0032517	164.584	250.46	78.7073	0.314251	-1.67001	3.04155e-08	3.7198e-07	2L	13387571	13393959	+	6023	CG7099	GO:0000127;GO:0000995;GO:0001002;GO:0001003;GO:0001007;GO:0006359;GO:0006384;GO:0009304;GO:0042791;	K15199	-	-	-	-	-	-
FBgn0036848	581.835	783.668	380.002	0.484902	-1.04424	3.19307e-08	3.89768e-07	3L	19096399	19097709	-	1233	CG10424	GO:0000166;GO:0005524;GO:0016829;GO:0047453;GO:0052855;	-	-	COG0063	G	-	-	-
FBgn0038815	129.214	202.425	56.0035	0.276664	-1.85379	3.21375e-08	3.91919e-07	3R	20617883	20621269	+	2907	CG5466	-	-	-	-	-	-	-	-
FBgn0051121	559.502	755.824	363.18	0.480509	-1.05736	3.26235e-08	3.97467e-07	3R	24881466	24894605	-	3557	CG31121	GO:0000166;GO:0005524;GO:0005524;GO:0005886;GO:0016020;GO:0016020;GO:0016021;GO:0016021;GO:0016787;GO:0016887;GO:0016887;GO:0042626;GO:0000166;GO:0005524;GO:0005524;GO:0005886;GO:0016020;GO:0016020;GO:0016021;GO:0016021;GO:0016787;GO:0016887;GO:0016887;GO:0042626;	-	-	COG1131	V	-	-	-
FBgn0027546	192.293	286.611	97.9757	0.341842	-1.5486	3.38758e-08	4.11161e-07	X	5997508	6000797	-	2673	CG4766	GO:0003674;GO:0005575;GO:0008150;	-	-	NOG266584	-	-	-	-
FBgn0011653	162.206	247.061	77.3517	0.313088	-1.67536	3.4147e-08	4.1406e-07	3L	4161666	4167464	-	3657	mas	GO:0005615;GO:0005737;GO:0005886;GO:0006508;GO:0007417;GO:0007422;GO:0010976;GO:0016203;GO:0016787;GO:0030424;GO:0043025;GO:0061564;GO:0106030;GO:0005615;GO:0005737;GO:0005886;GO:0006508;GO:0007417;GO:0007422;GO:0010976;GO:0016203;GO:0016787;GO:0030424;GO:0043025;GO:0061564;GO:0106030;	-	-	-	-	masquerade [Source:FlyBase;Acc:FBgn0011653]"	-	-
FBgn0085376	540.699	730.932	350.466	0.479478	-1.06046	3.44404e-08	4.17223e-07	3R	31311157	31371748	+	6905	CG34347	GO:0005200;GO:0005856;GO:0005856;GO:0008092;GO:0031032;GO:0005200;GO:0005856;GO:0005856;GO:0008092;GO:0031032;	-	-	-	-	-	-	-
FBgn0024184	71.7529	121.863	21.6433	0.177604	-2.49326	3.6783e-08	4.43506e-07	X	17768569	17778708	+	2999	unc-4	GO:0003677;GO:0003677;GO:0005634;GO:0006351;GO:0006355;GO:0006355;GO:0007275;GO:0007399;GO:0030154;GO:0043565;GO:0003677;GO:0003677;GO:0005634;GO:0006351;GO:0006355;GO:0006355;GO:0007275;GO:0007399;GO:0030154;GO:0043565;GO:0003677;GO:0003677;GO:0005634;	-	-	NOG283594	-	-	-	-
FBgn0261588	436.185	599.022	273.349	0.456325	-1.13187	4.01718e-08	4.79852e-07	2R	8327490	8396280	+	5381	pdm3	GO:0003677;GO:0003677;GO:0003700;GO:0003700;GO:0005634;GO:0006351;GO:0006355;GO:0006355;GO:0007409;GO:0007411;GO:0007412;GO:0007608;GO:0003677;GO:0003677;GO:0003700;GO:0003700;GO:0005634;GO:0006351;GO:0006355;GO:0006355;GO:0007409;GO:0007411;GO:0007412;GO:0007608;GO:0003677;GO:0003677;GO:0003700;GO:0005634;GO:0006351;GO:0006355;GO:0006355;GO:0007409;GO:0007411;GO:0007412;GO:0007608;GO:0003677;GO:…	-	-	-	-	pou domain motif 3 [Source:FlyBase;Acc:FBgn0261588]"	-	-
FBgn0020644	48.7347	94.9217	2.5476	0.0268389	-5.21953	4.03087e-08	4.8104e-07	3L	6149548	6149960	+	413	Lcp65Ab1	GO:0005576;GO:0008010;GO:0008010;GO:0008363;GO:0031012;GO:0040003;GO:0042302;GO:0042302;GO:0042302;	-	-	NOG250825	-	-	-	-
FBgn0263240	320.31	451.539	189.082	0.41875	-1.25584	4.18273e-08	4.9731e-07	2R	7490836	7492589	-	1690	Coop	GO:0000122;GO:0001106;GO:0003677;GO:0003677;GO:0005634;GO:0005634;GO:0005667;GO:0006351;GO:0006355;GO:0008134;GO:0030178;GO:0000122;GO:0001106;GO:0003677;GO:0003677;GO:0005634;GO:0005634;GO:0005667;GO:0006351;GO:0006355;GO:0008134;GO:0030178;	-	-	NOG121787	S	Corepressor of Pangolin[Source:FlyBase;Acc:FBgn0263240]	-	-
FBgn0051374	2478.01	3699.74	1256.27	0.339556	-1.55828	4.21206e-08	5.00333e-07	3R	11437547	11451791	-	3720	sals	GO:0003779;GO:0005865;GO:0030838;GO:0051015;GO:0060297;GO:0003779;GO:0005865;GO:0030838;GO:0051015;GO:0060297;GO:0003779;GO:0005865;GO:0030838;GO:0051015;GO:0060297;GO:0003779;GO:0005865;GO:0030838;GO:0051015;GO:0060297;GO:0003779;GO:0005865;GO:0030838;GO:0051015;GO:0060297;GO:0003779;GO:0005865;GO:0030838;GO:0051015;GO:0060297;GO:0003779;GO:0005865;GO:0030838;GO:0051015;GO:0060297;GO:0003779;GO:…	-	-	NOG130160	S	sarcomere length short[Source:FlyBase;Acc:FBgn0051374]	-	-
FBgn0020906	17638.7	32105.6	3171.78	0.098792	-3.33946	4.2189e-08	5.00682e-07	2L	4954279	4955144	-	866	Jon25Bi	GO:0004175;GO:0004252;GO:0006508;GO:0006508;GO:0006508;GO:0008233;GO:0008236;GO:0016787;	-	-	-	-	Jonah 25Bi [Source:FlyBase;Acc:FBgn0020906]"	-	-
FBgn0034543	674.238	935.962	412.514	0.440738	-1.18201	4.51572e-08	5.32946e-07	2R	20670636	20673495	+	2414	galla-1	GO:0003674;GO:0005876;GO:0007059;GO:0098813;GO:0003674;GO:0005876;GO:0007059;GO:0098813;GO:0003674;GO:0005876;GO:0007059;GO:0098813;	-	-	COG5133	S	-	-	-
FBgn0024250	430.976	592.353	269.6	0.455133	-1.13564	4.52379e-08	5.33407e-07	X	7307939	7311132	+	3194	brk	GO:0000122;GO:0000980;GO:0001158;GO:0003700;GO:0005515;GO:0005634;GO:0007179;GO:0007399;GO:0007432;GO:0007472;GO:0007476;GO:0010468;GO:0010629;GO:0030510;GO:0030512;GO:0035212;GO:0043565;GO:0046983;GO:0061328;	-	-	-	-	brinker [Source:FlyBase;Acc:FBgn0024250]"	-	-
FBgn0040466	148.355	227.952	68.7587	0.301637	-1.72911	4.53832e-08	5.3463e-07	3R	4644649	4645655	-	903	Dlip2	GO:0003676;GO:0003677;GO:0005515;GO:0005575;GO:0008150;	-	-	-	-	Dorsal interacting protein 2[Source:FlyBase;Acc:FBgn0040466]	-	-
FBgn0003046	3641.58	5735.8	1547.36	0.269771	-1.89019	4.58061e-08	5.39115e-07	2L	7021682	7022470	+	718	Pcp	GO:0008010;GO:0008011;GO:0031012;GO:0040003;GO:0042302;GO:0042302;	-	-	NOG237630	-	Pupal cuticle protein[Source:FlyBase;Acc:FBgn0003046]	-	-
FBgn0039743	562.741	756.825	368.657	0.487109	-1.03768	4.91696e-08	5.76058e-07	3R	30052514	30054697	+	2042	CG7946	-	-	-	NOG316844	-	-	-	-
FBgn0034499	164.03	275.261	52.7996	0.191816	-2.3822	4.92883e-08	5.7692e-07	2R	20288371	20291945	-	1259	Cpr56F	GO:0008010;GO:0031012;GO:0040003;GO:0042302;GO:0042302;	-	-	NOG44081	G	Cuticular protein 56F[Source:FlyBase;Acc:FBgn0034499]	-	-
FBgn0052803	132.207	205.915	58.4989	0.284092	-1.81557	4.94478e-08	5.77732e-07	X	1900699	1901911	-	905	CG32803	GO:0016020;GO:0016021;GO:0016020;GO:0016021;GO:0016020;GO:0016021;	-	-	NOG319197	-	-	-	-
FBgn0003090	492.388	668.504	316.273	0.473106	-1.07976	5.68873e-08	6.61037e-07	2R	7150703	7223378	+	6748	pk	GO:0001736;GO:0001736;GO:0001737;GO:0001738;GO:0005515;GO:0005737;GO:0005829;GO:0005886;GO:0007163;GO:0007164;GO:0007275;GO:0008270;GO:0009948;GO:0016020;GO:0016020;GO:0016348;GO:0030424;GO:0030951;GO:0042067;GO:0045184;GO:0045185;GO:0045746;GO:0045773;GO:0046872;GO:0060071;GO:0098930;GO:1902669;	K04511	-	NOG314122	-	prickle [Source:FlyBase;Acc:FBgn0003090]"	-	-
FBgn0004047	183.353	354.771	11.9351	0.0336417	-4.89361	6.17864e-08	7.13438e-07	X	13759546	13761547	+	1868	Yp3	GO:0005576;GO:0007548;GO:0009617;GO:0009790;GO:0016787;GO:0043186;GO:0045995;GO:0052689;GO:0052689;GO:0005576;GO:0007548;GO:0009617;GO:0009790;GO:0016787;GO:0043186;GO:0045995;GO:0052689;GO:0052689;	-	-	NOG268546	-	Yolk protein 3 [Source:FlyBase;Acc:FBgn0004047]"	-	-
FBgn0031542	522.848	908.147	137.549	0.151461	-2.72298	6.196e-08	7.14799e-07	2L	3480755	3491071	-	1402	CG15414	-	-	-	NOG136753	S	-	-	-
FBgn0263864	242.997	351.439	134.556	0.382871	-1.38507	6.48137e-08	7.46377e-07	2R	17020027	17026703	+	4883	Dark	GO:0002921;GO:0005524;GO:0006915;GO:0006919;GO:0007291;GO:0007423;GO:0008635;GO:0008656;GO:0010332;GO:0012501;GO:0021556;GO:0033353;GO:0034352;GO:0035006;GO:0035070;GO:0035071;GO:0042594;GO:0043065;GO:0043293;GO:0043531;GO:0046668;GO:0046672;GO:0048813;GO:0050700;GO:0051260;GO:0051291;GO:0070050;GO:0070328;GO:0097190;GO:0097199;GO:1901053;GO:0000166;GO:0002921;GO:0005515;GO:0005524;GO:0006915;GO:…	K02084	-	-	-	Death-associated APAF1-related killer[Source:FlyBase;Acc:FBgn0263864]	-	-
FBgn0013275	50.2093	89.1187	11.2999	0.126796	-2.97942	6.61391e-08	7.60956e-07	3R	11954163	11956544	-	2382	Hsp70Aa	GO:0000166;GO:0001666;GO:0005524;GO:0006986;GO:0009408;GO:0009408;GO:0035080;	K03283	-	COG0443	O	Heat-shock-protein-70Aa[Source:FlyBase;Acc:FBgn0013275]	-	-
FBgn0263239	231.519	367.974	95.0634	0.258343	-1.95264	7.01729e-08	8.05198e-07	3L	3626352	3653442	+	3526	dar1	GO:0000122;GO:0003676;GO:0003700;GO:0005634;GO:0005634;GO:0006351;GO:0006355;GO:0006357;GO:0007026;GO:0007399;GO:0043565;GO:0045944;GO:0046872;GO:0050775;GO:1903861;	-	-	COG5048	R	dendritic arbor reduction 1[Source:FlyBase;Acc:FBgn0263239]	-	-
FBgn0050489	165.534	294.408	36.6602	0.124522	-3.00553	7.1518e-08	8.189e-07	2R	11117225	11121884	-	4482	Cyp12d1-p	GO:0004497;GO:0005506;GO:0005739;GO:0016020;GO:0016491;GO:0016705;GO:0017085;GO:0020037;GO:0031966;GO:0046680;GO:0046872;GO:0055114;GO:0055114;GO:0004497;GO:0005506;GO:0005739;GO:0016020;GO:0016491;GO:0016705;GO:0017085;GO:0020037;GO:0031966;GO:0046680;GO:0046872;GO:0055114;GO:0055114;	-	-	COG2124	Q	-	-	-
FBgn0039844	1604.19	2370.56	837.826	0.353429	-1.50051	7.73126e-08	8.82383e-07	3R	31382109	31391893	+	3183	CG1607	GO:0003333;GO:0003333;GO:0015171;GO:0015171;GO:0016020;GO:0016020;GO:0016021;GO:0003333;GO:0003333;GO:0005887;GO:0015171;GO:0015171;GO:0015179;GO:0015297;GO:0016020;GO:0016020;GO:0016021;GO:1902475;GO:0003333;GO:0003333;GO:0015171;GO:0015171;GO:0016020;GO:0016020;GO:0016021;GO:0003333;GO:0003333;GO:0005887;GO:0015171;GO:0015171;GO:0015179;GO:0015297;GO:0016020;GO:0016020;GO:0016021;GO:1902475;	K03450	-	-	-	-	-	-
FBgn0264695	22668.4	34551.7	10785.1	0.312145	-1.67971	7.76374e-08	8.84514e-07	2L	16766566	16788766	+	9058	Mhc	GO:0000166;GO:0003774;GO:0003779;GO:0005524;GO:0005524;GO:0016459;GO:0016459;GO:0016787;GO:0016887;GO:0051015;GO:0000166;GO:0003774;GO:0003779;GO:0005524;GO:0005524;GO:0016459;GO:0016459;GO:0016787;GO:0016887;GO:0051015;GO:0000166;GO:0003774;GO:0003779;GO:0005524;GO:0005524;GO:0016459;GO:0016459;GO:0051015;GO:0000166;GO:0003774;GO:0003779;GO:0005524;GO:0005524;GO:0016459;GO:0016459;GO:0016787;GO:…	K17751	-	-	-	Myosin heavy chain [Source:FlyBase;Acc:FBgn0264695]"	-	-
FBgn0283503	417.814	573.003	262.624	0.45833	-1.12554	7.78972e-08	8.86686e-07	3L	14043694	14049892	-	5722	Neurl4	GO:0005813;GO:0016874;	-	-	-	-	Neuralized E3 ubiquitin protein ligase 4[Source:FlyBase;Acc:FBgn0283503]	-	-
FBgn0032783	413.787	634.646	192.928	0.303993	-1.71789	8.0503e-08	9.12296e-07	2L	19435850	19442727	-	2769	CG10237	-	-	-	-	-	-	-	-
FBgn0035578	90.7017	147.813	33.5908	0.227252	-2.13763	8.07523e-08	9.14313e-07	3L	4837791	4840108	-	2118	CG13707	-	-	-	NOG253772	-	-	-	-
FBgn0043578	226.466	374.436	78.4965	0.209639	-2.25402	8.85758e-08	9.94113e-07	3L	16727299	16727989	-	623	PGRP-SB1	GO:0002376;GO:0005576;GO:0005576;GO:0006955;GO:0008270;GO:0008745;GO:0008745;GO:0008745;GO:0009253;GO:0009253;GO:0009253;GO:0016787;GO:0042834;GO:0042834;GO:0042834;GO:0045087;GO:0045087;GO:0046872;	-	-	COG5479	M	Peptidoglycan recognition protein SB1[Source:FlyBase;Acc:FBgn0043578]	-	-
FBgn0002773	28828.7	44440.1	13217.3	0.297418	-1.74943	9.79184e-08	1.09418e-06	3R	30171438	30174551	-	2286	Mlc2	GO:0003012;GO:0005509;GO:0016459;GO:0016459;GO:0030016;GO:0030239;GO:0046872;GO:0060361;	-	-	COG5126	DTZ	Myosin light chain 2[Source:FlyBase;Acc:FBgn0002773]	-	-
FBgn0003423	1791.05	2429.69	1152.41	0.474306	-1.07611	9.86736e-08	1.1007e-06	X	21374002	21385159	+	4305	slgA	GO:0004657;GO:0006560;GO:0006562;GO:0016491;GO:0055114;GO:0004657;GO:0006560;GO:0006562;GO:0016491;GO:0055114;GO:0004657;GO:0004657;GO:0005739;GO:0005739;GO:0005759;GO:0005759;GO:0006537;GO:0006560;GO:0006562;GO:0006562;GO:0007626;GO:0010133;GO:0010133;GO:0016491;GO:0042331;GO:0055114;GO:0071949;GO:0071949;GO:0004657;GO:0006560;GO:0006562;GO:0016491;GO:0055114;GO:0004657;GO:0006560;GO:0006562;GO:…	K00318	-	COG0506	E	sluggish A [Source:FlyBase;Acc:FBgn0003423]"	-	-
FBgn0285879	359.339	498.08	220.599	0.442898	-1.17495	1.01345e-07	1.12853e-06	X	16118067	16148977	-	7442	disco-r	GO:0001837;GO:0003674;GO:0003676;GO:0005575;GO:0007472;GO:0048526;GO:0060232;GO:0001837;GO:0003674;GO:0003676;GO:0005575;GO:0007472;GO:0048526;GO:0060232;GO:0001837;GO:0003674;GO:0003676;GO:0005575;GO:0007472;GO:0048526;GO:0060232;GO:0001837;GO:0003674;GO:0003676;GO:0005575;GO:0007472;GO:0048526;GO:0060232;	-	-	-	-	disco-related [Source:FlyBase;Acc:FBgn0285879]"	-	-
FBgn0033521	78.3074	134.379	22.2355	0.165468	-2.59537	1.06129e-07	1.17873e-06	2R	10426880	10427915	-	848	CG12896	GO:0004601;GO:0004601;GO:0005737;GO:0006979;GO:0007498;GO:0016209;GO:0016491;GO:0016491;GO:0045454;GO:0051920;GO:0055114;GO:0055114;GO:0070062;GO:0098869;	-	-	COG0450	O	-	-	-
FBgn0000463	535.222	718.773	351.67	0.489265	-1.03131	1.09464e-07	1.20948e-06	3R	19302731	19326217	-	5278	Dl	GO:0001708;GO:0001736;GO:0005102;GO:0005112;GO:0005509;GO:0005515;GO:0005515;GO:0005768;GO:0005886;GO:0005886;GO:0005912;GO:0007015;GO:0007154;GO:0007155;GO:0007219;GO:0007219;GO:0007219;GO:0007275;GO:0007275;GO:0007298;GO:0007314;GO:0007398;GO:0007399;GO:0007399;GO:0007419;GO:0007422;GO:0007423;GO:0007424;GO:0007451;GO:0007460;GO:0007464;GO:0007474;GO:0007475;GO:0007476;GO:0007480;GO:0007498;GO:…	K06051	-	NOG249767	-	dorsal [Source:FlyBase;Acc:FBgn0000463]"	-	-
FBgn0052279	150.271	298.331	2.21205	0.00741476	-7.07538	1.10382e-07	1.21704e-06	3L	3314349	3314681	+	333	Drsl2	GO:0003674;GO:0005576;GO:0005576;GO:0006952;GO:0042832;GO:0050832;	-	-	-	-	Drosomycin-like 2 [Source:FlyBase;Acc:FBgn0052279]"	-	-
FBgn0034903	4830.67	8870.49	790.857	0.089156	-3.48753	1.13604e-07	1.24984e-06	2R	23753477	23798395	-	5550	sona	GO:0004222;GO:0005615;GO:0005768;GO:0005798;GO:0006508;GO:0008237;GO:0016787;GO:0030177;GO:0031012;GO:0046872;GO:0048737;GO:0061357;GO:0004222;GO:0005768;GO:0005798;GO:0006508;GO:0008237;GO:0016787;GO:0030177;GO:0031012;GO:0046872;GO:0048737;GO:0004222;GO:0005768;GO:0005798;GO:0006508;GO:0008237;GO:0016787;GO:0030177;GO:0031012;GO:0046872;GO:0048737;GO:0004222;GO:0005768;GO:0005798;GO:0006508;GO:…	-	-	NOG296658	-	sol narae [Source:FlyBase;Acc:FBgn0034903]"	-	-
FBgn0038302	64.9398	110.344	19.5358	0.177045	-2.49781	1.27576e-07	1.39161e-06	3R	15213974	15214845	+	682	CG4210	GO:0008080;GO:0008080;GO:0016740;GO:0016746;	-	-	-	-	-	-	-
FBgn0039690	1383.01	1878.64	887.374	0.472349	-1.08208	1.30906e-07	1.4243e-06	3R	29738275	29741952	+	1564	CG1969	GO:0008080;GO:0016740;GO:0016746;GO:0008080;GO:0016740;GO:0016746;GO:0008080;GO:0016740;GO:0016746;GO:0008080;GO:0016740;GO:0016746;GO:0004343;GO:0004343;GO:0006048;GO:0006048;GO:0008080;GO:0016740;GO:0016746;GO:0008080;GO:0016740;GO:0016746;GO:0008080;GO:0016740;GO:0016746;	-	-	COG0454	K	-	-	-
FBgn0267337	254.211	362.892	145.531	0.401031	-1.31821	1.33925e-07	1.45467e-06	3R	7272617	7309629	-	6273	rn	GO:0000122;GO:0000977;GO:0000981;GO:0001708;GO:0003676;GO:0003705;GO:0005634;GO:0005634;GO:0006351;GO:0006355;GO:0007480;GO:0022416;GO:0045892;GO:0046872;GO:0048749;GO:0003676;GO:0003676;GO:0000122;GO:0000977;GO:0000981;GO:0001708;GO:0003676;GO:0003705;GO:0005634;GO:0005634;GO:0006351;GO:0006355;GO:0007480;GO:0022416;GO:0045892;GO:0046872;GO:0048749;	-	-	-	-	rotund [Source:FlyBase;Acc:FBgn0267337]"	-	-
FBgn0029970	75.0281	125.005	25.0515	0.200404	-2.31901	1.34858e-07	1.46356e-06	X	7889066	7891646	-	2581	Nek2	GO:0004672;GO:0004674;GO:0004697;GO:0004702;GO:0005524;GO:0005813;GO:0006468;GO:0006468;GO:0007088;GO:0016740;GO:0023014;GO:0030177;GO:0030496;GO:0031647;	K20872	-	COG0515	T	-	-	-
FBgn0032538	2183.69	2940.45	1426.94	0.485279	-1.04311	1.36476e-07	1.47737e-06	2L	13932559	13934692	-	1333	CG16885	-	-	-	-	-	-	-	-
FBgn0250869	777.231	1039.7	514.765	0.495111	-1.01418	1.3765e-07	1.48848e-06	X	6330842	6333028	+	2187	CG42240	GO:0003674;GO:0005575;GO:0008150;GO:0003674;GO:0005575;GO:0008150;GO:0003674;GO:0005575;GO:0008150;	-	-	NOG297135	-	-	-	-
FBgn0001089	82.8884	135.957	29.8198	0.219333	-2.18881	1.38406e-07	1.49448e-06	2L	6003574	6006827	-	2345	Gal	GO:0004553;GO:0004565;GO:0004565;GO:0004565;GO:0005773;GO:0005975;GO:0006012;GO:0008152;GO:0016020;GO:0016021;GO:0016787;GO:0016798;GO:0042803;GO:0004553;GO:0004565;GO:0004565;GO:0004565;GO:0005975;GO:0006012;GO:0008152;GO:0016020;GO:0016021;GO:0016787;GO:0016798;GO:0042803;	K12309	-	COG1874	G	beta galactosidase [Source:FlyBase;Acc:FBgn0001089]"	-	-
FBgn0000179	378.165	520.093	236.238	0.454223	-1.13853	1.39849e-07	1.50879e-06	X	4412856	4485647	+	6095	bi	GO:0000122;GO:0000978;GO:0001745;GO:0003677;GO:0003677;GO:0003700;GO:0003700;GO:0005515;GO:0005634;GO:0005634;GO:0005634;GO:0006351;GO:0006355;GO:0006355;GO:0006355;GO:0007472;GO:0007476;GO:0035265;GO:0048066;GO:0048100;GO:0003677;GO:0003700;GO:0003723;GO:0005634;GO:0005634;GO:0006351;GO:0006355;GO:0006355;GO:0003677;GO:0003700;GO:0005634;GO:0005634;GO:0006351;GO:0006355;GO:0006355;GO:0000122;GO:…	K10176	-	-	-	bifid [Source:FlyBase;Acc:FBgn0000179]"	-	-
FBgn0259697	41.8808	75.6117	8.1499	0.107786	-3.21376	1.47109e-07	1.58445e-06	3L	24324866	24401655	+	1722	nvd	GO:0002168;GO:0007552;GO:0016020;GO:0016021;GO:0016491;GO:0016491;GO:0035264;GO:0045456;GO:0051537;GO:0055114;GO:0055114;	K14938	-	COG4638	P	neverland [Source:FlyBase;Acc:FBgn0259697]"	-	-
FBgn0003149	15561.1	23038.9	8083.25	0.350853	-1.51106	1.62244e-07	1.73435e-06	3L	8732858	8745310	-	5356	Prm	GO:0003774;GO:0003774;GO:0005737;GO:0007498;GO:0016459;GO:0016459;GO:0030016;GO:0030239;GO:0032982;GO:0003774;GO:0003774;GO:0005737;GO:0007498;GO:0016459;GO:0016459;GO:0030016;GO:0030239;GO:0032982;GO:0003774;GO:0003774;GO:0005737;GO:0007498;GO:0016459;GO:0016459;GO:0030016;GO:0030239;GO:0032982;GO:0003774;GO:0003774;GO:0005737;GO:0007498;GO:0016459;GO:0016459;GO:0030016;GO:0030239;GO:0032982;	-	-	NOG12793	-	Paramyosin [Source:FlyBase;Acc:FBgn0003149]"	-	-
FBgn0039897	3540.3	4907.11	2173.49	0.442927	-1.17486	1.66856e-07	1.77919e-06	4	230730	245903	+	4385	CG1674	GO:0030018;GO:0030018;GO:0030018;GO:0030018;GO:0003779;GO:0005634;GO:0015629;GO:0030018;GO:0032233;GO:0030018;GO:0030018;GO:0030018;GO:0030018;GO:0030018;	-	-	-	-	-	-	-
FBgn0036587	316.264	499.914	132.614	0.265274	-1.91445	1.71599e-07	1.82673e-06	3L	16265797	16268156	-	2360	CG4950	GO:0016020;GO:0016021;GO:0016020;GO:0016021;	-	-	-	-	-	-	-
FBgn0052237	18.0036	35.688	0.319147	0.0089427	-6.80507	1.73899e-07	1.84968e-06	3L	4849438	4852461	-	2948	CG32237	-	-	-	-	-	-	-	-
FBgn0034943	221.587	320.3	122.875	0.383625	-1.38223	1.77791e-07	1.88171e-06	2R	23962956	23964641	+	1454	Fmo-1	GO:0004497;GO:0004497;GO:0004499;GO:0005739;GO:0005829;GO:0016491;GO:0043231;GO:0050660;GO:0050661;GO:0055114;GO:0055114;	-	-	-	-	Flavin-containing monooxygenase 1[Source:FlyBase;Acc:FBgn0034943]	-	-
FBgn0000046	6004.16	8226.67	3781.64	0.45968	-1.1213	1.79351e-07	1.89353e-06	3R	13425983	13428375	+	1989	Act87E	GO:0000166;GO:0005200;GO:0005524;GO:0005737;GO:0005856;GO:0005884;GO:0007010;GO:0016573;GO:0035267;GO:0043486;GO:0000166;GO:0005200;GO:0005524;GO:0005737;GO:0005856;GO:0005884;GO:0007010;GO:0016573;GO:0035267;GO:0043486;GO:0000166;GO:0005200;GO:0005524;GO:0005737;GO:0005856;GO:0005884;GO:0007010;GO:0016573;GO:0035267;GO:0043486;	K05692	-	-	-	Actin 87E [Source:FlyBase;Acc:FBgn0000046]"	-	-
FBgn0000153	794.528	1513.03	76.0309	0.0502509	-4.31471	1.8659e-07	1.96349e-06	2L	13821248	13823979	+	2135	b	GO:0003824;GO:0004068;GO:0004068;GO:0006212;GO:0007632;GO:0016829;GO:0016831;GO:0019483;GO:0019752;GO:0030170;GO:0048066;GO:0003824;GO:0004068;GO:0004068;GO:0006212;GO:0007632;GO:0016829;GO:0016831;GO:0019483;GO:0019752;GO:0030170;GO:0048066;GO:0003824;GO:0004068;GO:0004068;GO:0006212;GO:0007632;GO:0016829;GO:0016831;GO:0019483;GO:0019752;GO:0030170;GO:0048066;	K01580	-	COG0076	E	black [Source:FlyBase;Acc:FBgn0000153]"	-	-
FBgn0034356	2636.46	3865.42	1407.49	0.364124	-1.4575	1.89148e-07	1.98856e-06	2R	18527430	18535749	+	3516	CG10924	GO:0004611;GO:0004613;GO:0004613;GO:0004613;GO:0005525;GO:0005739;GO:0006094;GO:0006094;GO:0016829;GO:0017076;GO:0004611;GO:0004613;GO:0004613;GO:0004613;GO:0005525;GO:0005739;GO:0006094;GO:0006094;GO:0016301;GO:0016310;GO:0016829;GO:0017076;	-	-	COG1274	C	-	-	-
FBgn0002577	42.8111	76.8863	8.7359	0.113621	-3.1377	1.89283e-07	1.98856e-06	X	11754273	11769508	+	3405	m	GO:0000902;GO:0003383;GO:0005214;GO:0007015;GO:0007160;GO:0007476;GO:0009913;GO:0016020;GO:0016021;GO:0016021;GO:0016324;GO:0016476;GO:0035017;	-	-	NOG70740	S	miniature [Source:FlyBase;Acc:FBgn0002577]"	-	-
FBgn0083978	202.031	295.152	108.909	0.368992	-1.43834	1.9014e-07	1.99592e-06	3L	13028962	13036504	+	1483	CG17672	GO:0003674;GO:0003735;GO:0005575;GO:0005622;GO:0005840;GO:0006412;GO:0008150;	-	-	-	-	-	-	-
FBgn0041711	2317.07	3196.09	1438.05	0.44994	-1.1522	1.98844e-07	2.08217e-06	3R	13409543	13415286	-	1844	yellow-e	GO:0042438;GO:0048067;	-	-	NOG296347	-	-	-	-
FBgn0262484	32.7338	64.8261	0.641385	0.00989393	-6.65924	2.09568e-07	2.1891e-06	3L	3483832	3484653	-	677	CG43074	GO:0016020;GO:0016021;	-	-	-	-	-	-	-
FBgn0043792	176.633	261.882	91.3845	0.348953	-1.5189	2.19291e-07	2.28138e-06	2R	24928747	24937477	-	3771	CG30427	GO:0006629;GO:0006909;GO:0008340;GO:0016020;GO:0016021;GO:0016491;GO:0055114;GO:0080019;GO:0080019;GO:0102965;GO:0005777;GO:0006629;GO:0006909;GO:0008340;GO:0010025;GO:0016020;GO:0016021;GO:0016491;GO:0035336;GO:0055114;GO:0080019;GO:0080019;GO:0080019;GO:0102965;GO:0005777;GO:0006629;GO:0006909;GO:0008340;GO:0010025;GO:0016020;GO:0016021;GO:0016491;GO:0035336;GO:0055114;GO:0080019;GO:0080019;GO:…	K13356	-	NOG325153	-	-	-	-
FBgn0050377	132.579	203.178	61.9794	0.30505	-1.71288	2.22847e-07	2.31482e-06	2R	7890025	7915032	+	4078	CG30377	GO:0016020;GO:0016021;GO:0055070;GO:0016020;GO:0016021;GO:0055070;	-	-	NOG40928	R	-	-	-
FBgn0265102	96.1263	153.666	38.587	0.25111	-1.99361	2.31871e-07	2.39476e-06	3L	8407268	8412825	-	4766	Oseg1	GO:0003674;GO:0030991;GO:0030991;GO:0035721;GO:0060271;GO:0061512;GO:0097730;GO:1905515;GO:0003674;GO:0030991;GO:0030991;GO:0035721;GO:0060271;GO:0061512;GO:0097730;GO:1905515;	K19656	-	-	-	Outer segment 1 [Source:FlyBase;Acc:FBgn0265102]"	-	-
FBgn0001112	1189.02	1851.87	526.178	0.284134	-1.81536	2.32773e-07	2.40058e-06	3R	7252063	7265703	-	2899	Gld	GO:0016614;GO:0050660;GO:0055114;GO:0005576;GO:0006006;GO:0008364;GO:0016491;GO:0016614;GO:0046693;GO:0050660;GO:0055114;GO:0055114;	K00115	-	-	-	Glucose dehydrogenase[Source:FlyBase;Acc:FBgn0001112]	-	-
FBgn0065035	93.5411	150.07	37.0123	0.246634	-2.01956	2.32865e-07	2.40058e-06	X	15858134	15859487	-	1241	AlkB	GO:0005719;GO:0005739;GO:0006281;GO:0006281;GO:0008198;GO:0016491;GO:0016491;GO:0035552;GO:0042245;GO:0043734;GO:0055114;GO:0055114;GO:0070579;GO:0005719;GO:0005739;GO:0006281;GO:0006281;GO:0008198;GO:0016491;GO:0016491;GO:0035552;GO:0042245;GO:0043734;GO:0055114;GO:0055114;GO:0070579;	K10765	-	COG3145	L	-	-	-
FBgn0004117	9909.42	14156.7	5662.11	0.399958	-1.32208	2.40926e-07	2.47431e-06	3R	15310193	15315197	+	2613	Tm2	GO:0003779;GO:0005862;GO:0005884;GO:0006936;GO:0007015;GO:0007507;GO:0008307;GO:0051015;GO:0060298;	K10374	-	NOG304012	-	Tropomyosin 2 [Source:FlyBase;Acc:FBgn0004117]"	-	-
FBgn0030876	59.2262	102.138	16.314	0.159725	-2.64634	2.60929e-07	2.66905e-06	X	17856974	17858610	+	1140	CG6762	GO:0000166;GO:0005524;GO:0016209;GO:0016491;GO:0032542;GO:0032542;GO:0055114;GO:0055114;GO:0098869;GO:0000166;GO:0005524;GO:0016209;GO:0016491;GO:0032542;GO:0032542;GO:0055114;GO:0055114;GO:0098869;GO:0000166;GO:0003674;GO:0005524;GO:0005575;GO:0005737;GO:0008150;GO:0016209;GO:0016491;GO:0032542;GO:0032542;GO:0032542;GO:0034599;GO:0055114;GO:0055114;GO:0098869;GO:0000166;GO:0005524;GO:0016209;GO:…	K12260	-	COG5119	R	-	-	-
FBgn0023528	1493.33	2086	900.669	0.431769	-1.21167	2.72459e-07	2.78255e-06	X	2264657	2270761	-	3064	CG2924	GO:0004842;GO:0005575;GO:0070936;GO:0004842;GO:0005575;GO:0070936;GO:0004842;GO:0005575;GO:0070936;GO:0004842;GO:0005575;GO:0070936;	K10582	-	-	-	-	-	-
FBgn0031479	110.959	173.519	48.3997	0.278931	-1.84202	2.9283e-07	2.97873e-06	2L	2877091	2878232	-	861	Prx6005	GO:0004601;GO:0004601;GO:0005623;GO:0005829;GO:0016209;GO:0016491;GO:0016491;GO:0042744;GO:0045454;GO:0051920;GO:0051920;GO:0055114;GO:0055114;GO:0098869;	K11188	-	-	-	Peroxiredoxin 6005 [Source:FlyBase;Acc:FBgn0031479]"	-	-
FBgn0035146	405.505	550.846	260.163	0.472298	-1.08223	3.16445e-07	3.19864e-06	3L	599094	604008	-	2198	CG13893	-	-	-	NOG309458	-	-	-	-
FBgn0004360	109.9	171.779	48.0212	0.279552	-1.83881	3.21645e-07	3.24608e-06	2R	9494166	9503188	+	2240	Wnt2	GO:0005102;GO:0005576;GO:0005576;GO:0005578;GO:0007275;GO:0007275;GO:0016055;GO:0016055;GO:0005102;GO:0005102;GO:0005109;GO:0005576;GO:0005576;GO:0005576;GO:0005578;GO:0005615;GO:0007275;GO:0007275;GO:0007367;GO:0007424;GO:0007517;GO:0016055;GO:0016055;GO:0016055;GO:0016055;GO:0045165;GO:0048675;GO:0060070;	-	-	NOG284879	-	Wnt oncogene analog 2[Source:FlyBase;Acc:FBgn0004360]	-	-
FBgn0035088	389.174	529.664	248.683	0.469512	-1.09077	3.32938e-07	3.35477e-06	2R	24969678	24970855	+	1006	CG3776	GO:0005515;GO:0005739;GO:0005743;GO:0007007;GO:0032979;GO:0043022;GO:0097033;GO:0097034;GO:0005515;GO:0005739;GO:0005743;GO:0007007;GO:0032979;GO:0043022;GO:0097033;GO:0097034;GO:0005515;GO:0005739;	-	-	NOG77851	S	-	-	-
FBgn0002734	50.3236	87.8202	12.8269	0.146059	-2.77538	3.35659e-07	3.37896e-06	3R	25997621	25998633	+	1013	E(spl)mdelta-HLH	GO:0000122;GO:0003677;GO:0003677;GO:0003700;GO:0005515;GO:0005634;GO:0006351;GO:0006355;GO:0006355;GO:0007219;GO:0007275;GO:0007399;GO:0007525;GO:0030154;GO:0043565;GO:0045466;GO:0046983;GO:0048052;GO:0048749;GO:1902692;GO:1990837;	-	-	NOG253790	-	Enhancer of split mdelta, helix-loop-helix[Source:FlyBase;Acc:FBgn0002734]	-	-
FBgn0040759	534.907	888.951	180.863	0.203456	-2.29721	3.50592e-07	3.51332e-06	2R	12163675	12164896	+	1099	CG13177	-	-	-	NOG252937	-	-	-	-
FBgn0031992	349.542	479.878	219.207	0.456797	-1.13037	3.5216e-07	3.52628e-06	2L	8161796	8162452	-	525	CG8498	GO:0000062;GO:0000062;	-	-	COG4281	I	-	-	-
FBgn0026190	892.522	1417.76	367.284	0.259059	-1.94865	3.7108e-07	3.71283e-06	3R	30491813	30496153	-	1882	PH4alphaMP	GO:0004656;GO:0004656;GO:0005506;GO:0005783;GO:0016491;GO:0016491;GO:0016702;GO:0016705;GO:0019511;GO:0031418;GO:0055114;GO:0055114;	K00472	-	-	-	prolyl-4-hydroxylase-alpha MP[Source:FlyBase;Acc:FBgn0026190]	-	-
FBgn0035469	203.393	294.534	112.251	0.381115	-1.3917	3.75497e-07	3.74241e-06	3L	3896900	3897498	+	543	CG14977	GO:0032008;GO:0071230;GO:0071986;GO:0005085;GO:0005764;GO:0008361;GO:0032008;GO:0032008;GO:0032947;GO:0061462;GO:0065009;GO:0071230;GO:0071230;GO:0071986;GO:0071986;	K20399	-	NOG70902	O	-	-	-
FBgn0033132	316.465	438.378	194.552	0.4438	-1.17202	3.76923e-07	3.75371e-06	2R	7040136	7042762	+	1116	Tsp42Ej	GO:0003674;GO:0005764;GO:0005887;GO:0006897;GO:0007166;GO:0016020;GO:0016021;GO:0016021;GO:0016021;GO:0071486;	-	-	NOG287567	-	Tetraspanin 42Ej [Source:FlyBase;Acc:FBgn0033132]"	-	-
FBgn0263117	184.605	269.964	99.2452	0.367623	-1.4437	3.8161e-07	3.79449e-06	3R	22308663	22324094	-	5288	CG34377	GO:0003674;GO:0005575;GO:0008150;GO:0003674;GO:0005575;GO:0008150;GO:0003674;GO:0005575;GO:0008150;GO:0003674;GO:0005575;GO:0008150;GO:0003674;GO:0005575;GO:0008150;	-	-	NOG329289	-	-	-	-
FBgn0004897	34.518	63.2775	5.75855	0.0910048	-3.45791	3.87481e-07	3.8469e-06	3R	25082684	25084878	+	2195	fd96Ca	GO:0000981;GO:0003677;GO:0003700;GO:0005634;GO:0005634;GO:0006351;GO:0006355;GO:0006355;GO:0006357;GO:0007275;GO:0009653;GO:0030154;GO:0043565;GO:0000981;GO:0003677;GO:0003700;GO:0005634;GO:0005634;GO:0006351;GO:0006355;GO:0006355;GO:0006357;GO:0007275;GO:0009653;GO:0030154;GO:0043565;	K09411	-	COG5025	K	forkhead domain 96Ca[Source:FlyBase;Acc:FBgn0004897]	-	-
FBgn0020907	364.875	500.886	228.864	0.456918	-1.12999	3.93007e-07	3.89874e-06	3R	16574543	16583663	-	1283	Scp2	GO:0003924;GO:0005509;	-	-	NOG69852	S	Sarcoplasmic calcium-binding protein 2[Source:FlyBase;Acc:FBgn0020907]	-	-
FBgn0039269	387.862	527.203	248.52	0.471394	-1.085	4.05902e-07	4.01114e-06	3R	25064418	25065591	-	1047	veli	GO:0005515;GO:0007163;GO:0007298;GO:0008582;GO:0035003;GO:0045211;GO:0007163;GO:0007269;GO:0007298;GO:0008582;GO:0016323;GO:0035003;GO:0045199;GO:0045211;GO:0098793;GO:1903361;	K19931	-	-	-	-	-	-
FBgn0028743	492.781	663.346	322.216	0.485743	-1.04174	4.1131e-07	4.06144e-06	2R	17792870	17800677	+	4771	Dhit	GO:0001965;GO:0005092;GO:0005096;GO:0005737;GO:0005886;GO:0043547;GO:0001965;GO:0005092;GO:0005096;GO:0043547;	K16449	-	-	-	Double hit [Source:FlyBase;Acc:FBgn0028743]"	-	-
FBgn0035625	256.846	375.143	138.55	0.369325	-1.43704	4.12886e-07	4.07387e-06	3L	5630983	5652094	+	8461	Blimp-1	GO:0000122;GO:0001078;GO:0003676;GO:0005634;GO:0035074;GO:0035152;GO:0071390;GO:0000122;GO:0001078;GO:0003676;GO:0005634;GO:0035074;GO:0035152;GO:0071390;GO:0000122;GO:0001078;GO:0003676;GO:0005634;GO:0035074;GO:0035152;GO:0071390;GO:0000122;GO:0001078;GO:0003676;GO:0005634;GO:0035074;GO:0035152;GO:0071390;GO:0000122;GO:0001078;GO:0003676;GO:0005634;GO:0035074;GO:0035152;GO:0071390;GO:0000122;GO:…	-	-	COG5048	R	-	-	-
FBgn0023520	88.5433	142.266	34.8206	0.244757	-2.03058	4.13298e-07	4.0748e-06	X	1937700	1940040	-	2341	CG3857	GO:0000184;GO:0005622;GO:0042332;	K18735	-	NOG255645	-	-	-	-
FBgn0261041	252.767	357.164	148.369	0.41541	-1.26739	4.2446e-07	4.17522e-06	2R	13805794	13819571	+	6273	stj	GO:0005622;GO:0007274;GO:0007528;GO:0045202;GO:0045886;GO:0048488;GO:0048786;GO:0050965;GO:0097352;GO:0005622;GO:0007274;GO:0007528;GO:0045202;GO:0045886;GO:0048488;GO:0048786;GO:0050965;GO:0097352;GO:0005245;GO:0005622;GO:0006816;GO:0007274;GO:0007528;GO:0045202;GO:0045886;GO:0048488;GO:0048786;GO:0050965;GO:0070588;GO:0097352;	K04860	-	NOG307080	-	straightjacket [Source:FlyBase;Acc:FBgn0261041]"	-	-
FBgn0035040	426.323	574.437	278.209	0.484316	-1.04598	4.26895e-07	4.19273e-06	2R	24610801	24615158	-	1691	CG4741	GO:0016020;GO:0016021;GO:0016020;GO:0016021;	-	-	-	-	-	-	-
FBgn0085382	154.952	231.123	78.7811	0.340862	-1.55274	4.34169e-07	4.25114e-06	3R	27767966	27905843	-	5049	CG34353	GO:0005918;GO:0019991;GO:0042332;GO:0042332;GO:0042332;	-	-	NOG283018	-	-	-	-
FBgn0014092	163.548	242.312	84.7839	0.349895	-1.515	4.7386e-07	4.61861e-06	2L	16327069	16328131	+	1063	CG4278	GO:0003674;GO:0005739;GO:0008150;GO:0042802;	-	-	COG0327	S	-	-	-
FBgn0052255	14.7863	29.5726	0	0	-Inf	5.02965e-07	4.88371e-06	3L	4035799	4037575	+	1446	Gr64f	GO:0001582;GO:0004871;GO:0005886;GO:0007165;GO:0007165;GO:0008527;GO:0008527;GO:0016020;GO:0016021;GO:0016021;GO:0033041;GO:0050909;GO:0050912;GO:0050912;GO:0050916;	K08471	-	NOG254590	-	Gustatory receptor 64f[Source:FlyBase;Acc:FBgn0052255]	-	-
FBgn0050289	59.1359	100.275	17.9964	0.17947	-2.47819	5.12202e-07	4.96964e-06	2R	21520413	21521848	-	1164	CG30289	GO:0004252;GO:0006508;GO:0006508;GO:0008233;GO:0008236;GO:0016787;	-	-	-	-	-	-	-
FBgn0033639	1740.17	2391.5	1088.84	0.455298	-1.13512	5.37427e-07	5.19864e-06	2R	11641477	11651616	-	4682	CG9003	GO:0004842;GO:0016567;GO:0019005;GO:0031146;GO:0034976;GO:0004842;GO:0016567;GO:0019005;GO:0031146;GO:0034976;GO:0004842;GO:0016567;GO:0019005;GO:0031146;GO:0034976;GO:0004842;GO:0016567;GO:0019005;GO:0031146;GO:0034976;GO:0004842;GO:0016567;GO:0019005;GO:0031146;GO:0034976;GO:0004842;GO:0016020;GO:0016021;GO:0016567;GO:0019005;GO:0031146;GO:0034976;GO:0004842;GO:0016567;GO:0019005;GO:0031146;GO:…	K10268	-	NOG300245	-	-	-	-
FBgn0001981	243.495	344.333	142.656	0.414297	-1.27126	5.48064e-07	5.29754e-06	2L	15333866	15336138	+	2273	esg	GO:0000122;GO:0000122;GO:0000977;GO:0001078;GO:0001227;GO:0001708;GO:0001709;GO:0003676;GO:0003677;GO:0005634;GO:0005634;GO:0006351;GO:0006355;GO:0007275;GO:0007399;GO:0007417;GO:0007422;GO:0007424;GO:0007427;GO:0007489;GO:0007489;GO:0030154;GO:0030718;GO:0032876;GO:0035019;GO:0035094;GO:0035147;GO:0035147;GO:0035156;GO:0035215;GO:0035220;GO:0036335;GO:0042048;GO:0042332;GO:0045892;GO:0045893;GO:…	K05706	-	COG5048	R	escargot [Source:FlyBase;Acc:FBgn0001981]"	-	-
FBgn0039257	2098.24	3001.21	1195.27	0.398263	-1.32821	5.58488e-07	5.38206e-06	3R	24984384	25022867	+	10448	tnc	GO:0005201;GO:0005615;GO:0007476;GO:0031012;GO:0035296;GO:0048619;GO:0048803;GO:0060562;GO:0005201;GO:0005615;GO:0007476;GO:0031012;GO:0035296;GO:0048619;GO:0048803;GO:0060562;	-	-	-	-	tenectin [Source:FlyBase;Acc:FBgn0039257]"	-	-
FBgn0030519	2954.38	4171.55	1737.21	0.416441	-1.26382	5.58917e-07	5.38215e-06	X	13739744	13741952	+	1104	CG11151	GO:0005777;GO:0005777;GO:0005777;GO:0005777;	-	-	NOG87475	-	-	-	-
FBgn0004594	14.6964	29.3927	0	0	-Inf	5.69322e-07	5.47001e-06	3L	15657628	15658149	+	413	Eig71Eg	GO:0005576;GO:0042742;	-	-	-	-	Ecdysone-induced gene 71Eg[Source:FlyBase;Acc:FBgn0004594]	-	-
FBgn0037677	462.13	830.231	94.0284	0.113256	-3.14234	5.88267e-07	5.63936e-06	3R	9329223	9330331	-	857	CG12951	GO:0004252;GO:0004252;GO:0004252;GO:0005737;GO:0006508;GO:0006508;GO:0006508;GO:0008233;GO:0008236;GO:0016787;	-	-	COG5640	O	-	-	-
FBgn0036481	235.144	382.337	87.9518	0.230038	-2.12006	6.05436e-07	5.79095e-06	3L	15119878	15125321	-	2292	CG16959	-	-	-	NOG46669	S	-	-	-
FBgn0035781	5586.04	7775.02	3397.05	0.436919	-1.19456	6.19876e-07	5.91409e-06	3L	7402332	7404181	-	1566	CG8560	GO:0004180;GO:0004180;GO:0004181;GO:0004181;GO:0005615;GO:0006508;GO:0006508;GO:0008233;GO:0008237;GO:0008270;GO:0016787;GO:0046872;GO:0004180;GO:0004180;GO:0004181;GO:0004181;GO:0005615;GO:0006508;GO:0006508;GO:0008233;GO:0008237;GO:0008270;GO:0016787;GO:0046872;	-	-	COG2866	E	-	-	-
FBgn0002440	393.77	685.443	102.097	0.148951	-2.74709	6.35086e-07	6.04298e-06	3L	6123934	6128807	-	2321	l(3)mbn	GO:0005737;GO:0005886;GO:0008010;GO:0022416;GO:0031012;GO:0035220;GO:0040003;GO:0042302;GO:0048471;GO:0005737;GO:0005886;GO:0008010;GO:0022416;GO:0031012;GO:0035220;GO:0040003;GO:0042302;GO:0042302;GO:0048471;GO:0042302;GO:0042302;	-	-	NOG47863	S	lethal (3) malignant blood neoplasm[Source:FlyBase;Acc:FBgn0002440]	-	-
FBgn0038180	1049.18	1458.52	639.83	0.438683	-1.18875	7.0148e-07	6.6158e-06	3R	13767549	13770732	+	2122	Cht5	GO:0004553;GO:0004568;GO:0004568;GO:0005576;GO:0005615;GO:0005737;GO:0005975;GO:0006030;GO:0006032;GO:0008061;GO:0008061;GO:0008152;GO:0016787;GO:0016798;GO:0018990;GO:0040003;GO:0042060;	K01183	-	COG3325	G	Chitinase 5 [Source:FlyBase;Acc:FBgn0038180]"	-	-
FBgn0038511	352.899	481.021	224.777	0.46729	-1.09761	7.03463e-07	6.62963e-06	3R	17425768	17446499	+	3081	cysu	GO:0004601;GO:0004601;GO:0004601;GO:0006979;GO:0016491;GO:0020037;GO:0055114;GO:0055114;GO:0098869;	K19511	-	-	-	Curly Su [Source:FlyBase;Acc:FBgn0038511]"	-	-
FBgn0036436	213.77	365.286	62.2544	0.170426	-2.55278	7.63915e-07	7.14157e-06	3L	14674538	14678147	-	1657	CG4914	GO:0004252;GO:0004252;GO:0006508;GO:0006508;GO:0006508;GO:0008233;GO:0008236;GO:0016787;	-	-	COG5640	O	-	-	-
FBgn0034403	80.5254	130.094	30.9565	0.237955	-2.07124	8.08887e-07	7.54001e-06	2R	18851907	18853043	-	1077	CG18190	GO:0005874;GO:0008017;	K10436	-	COG5217	Z	-	-	-
FBgn0004913	1149.98	1708.15	591.818	0.346467	-1.52921	8.14076e-07	7.57735e-06	3R	4906622	4910081	+	3274	Gnf1	GO:0000166;GO:0003677;GO:0003677;GO:0003677;GO:0003689;GO:0005524;GO:0005524;GO:0005634;GO:0005634;GO:0005663;GO:0005663;GO:0006260;GO:0006260;GO:0006260;GO:0006281;GO:0006351;GO:0006355;GO:0046331;GO:0048813;	K10754	-	COG5275	R	Germ line transcription factor 1[Source:FlyBase;Acc:FBgn0004913]	-	-
FBgn0263246	36.7403	66.302	7.17855	0.10827	-3.20729	8.61767e-07	7.99802e-06	3L	3248015	3249044	+	923	CG43389	GO:0016020;GO:0016021;	-	-	-	-	-	-	-
FBgn0030511	44.2583	77.6743	10.8423	0.139587	-2.84076	8.92623e-07	8.27241e-06	X	13682952	13684616	+	1608	CG11158	GO:0005829;GO:0006152;GO:0008477;	-	-	COG1957	F	-	-	-
FBgn0035204	625.183	966.595	283.772	0.293579	-1.76818	9.98721e-07	9.18264e-06	3L	1304850	1307418	-	2569	CG2277	GO:0008253;GO:0016311;GO:0008253;GO:0016311;	-	-	NOG267860	-	-	-	-
FBgn0052750	128.186	193.761	62.6115	0.323139	-1.62977	1.02217e-06	9.38479e-06	X	6194737	6196439	-	1645	CG32750	GO:0005575;GO:0006807;GO:0008150;GO:0008150;GO:0016020;GO:0016021;GO:0016787;GO:0016810;GO:0016810;GO:0016811;	-	-	NOG270742	-	-	-	-
FBgn0052506	89.5235	141.984	37.063	0.261036	-1.93768	1.02416e-06	9.39633e-06	X	20449331	20467065	+	5559	CG32506	GO:0005096;GO:0005096;GO:0005622;GO:0006886;GO:0012505;GO:0017137;GO:0031338;GO:0043087;GO:0090630;GO:0005096;GO:0005096;GO:0005622;GO:0006886;GO:0012505;GO:0016020;GO:0016021;GO:0017137;GO:0031338;GO:0043087;GO:0090630;	K21847	-	COG5210	R	-	-	-
FBgn0003089	110.493	170.256	50.73	0.297964	-1.74679	1.03701e-06	9.50744e-06	3L	19298623	19337609	-	11219	pip	GO:0000139;GO:0004394;GO:0005515;GO:0005634;GO:0005694;GO:0005794;GO:0005794;GO:0007275;GO:0008146;GO:0008146;GO:0009880;GO:0009950;GO:0016020;GO:0016021;GO:0016021;GO:0016485;GO:0016740;GO:0030173;GO:0040014;GO:0048477;	-	-	NOG285774	-	pipe [Source:FlyBase;Acc:FBgn0003089]"	-	-
FBgn0034428	269.974	533.343	6.6043	0.0123828	-6.33551	1.0381e-06	9.5106e-06	2R	19287983	19288995	+	1013	CG18606	GO:0005737;GO:0006807;GO:0008080;	-	-	NOG322753	-	-	-	-
FBgn0035056	49.9863	86.0078	13.9648	0.162366	-2.62268	1.10885e-06	1.01226e-05	2R	24757378	24760466	+	1647	spz6	GO:0005121;GO:0005576;GO:0008063;	-	-	-	-	spatzle 6 [Source:FlyBase;Acc:FBgn0035056]"	-	-
FBgn0041160	375.944	507.803	244.085	0.480669	-1.05689	1.11205e-06	1.01446e-05	3L	15697594	15699850	-	1516	comm2	GO:0003674;GO:0005575;GO:0005886;GO:0007411;GO:0008150;GO:0016020;GO:0016021;	-	-	NOG241342	-	-	-	-
FBgn0003326	131.135	197.232	65.0382	0.329755	-1.60053	1.2502e-06	1.12764e-05	2R	12780541	12802010	+	3796	sca	GO:0004871;GO:0005576;GO:0005768;GO:0005770;GO:0007219;GO:0007275;GO:0007399;GO:0007399;GO:0007460;GO:0008407;GO:0008587;GO:0016318;GO:0016321;GO:0030154;GO:0045468;GO:0046331;GO:0048749;GO:0097305;GO:0004871;GO:0005576;GO:0005768;GO:0005770;GO:0007219;GO:0007275;GO:0007399;GO:0007399;GO:0007460;GO:0008407;GO:0008587;GO:0016318;GO:0016321;GO:0030154;GO:0045468;GO:0046331;GO:0048749;GO:0097305;	-	-	NOG309384	-	scabrous [Source:FlyBase;Acc:FBgn0003326]"	-	-
FBgn0037913	149.381	221.08	77.6812	0.351371	-1.50893	1.2877e-06	1.16065e-05	3R	11559896	11567054	-	2302	fabp	GO:0005654;GO:0005829;GO:0007616;GO:0008289;GO:0005654;GO:0005829;GO:0007616;GO:0008289;GO:0005654;GO:0005829;GO:0007616;GO:0008289;	K08752	-	-	-	fatty acid binding protein[Source:FlyBase;Acc:FBgn0037913]	-	-
FBgn0027790	471.359	710.708	232.01	0.326449	-1.61507	1.3003e-06	1.17037e-05	3L	1810588	1822903	+	1311	GV1	GO:0003677;GO:0005634;GO:0008150;GO:0031965;GO:0003677;GO:0005634;GO:0008150;GO:0031965;	-	-	NOG308998	-	-	-	-
FBgn0039795	121.388	227.183	15.5922	0.0686327	-3.86496	1.31024e-06	1.17848e-05	3R	30690642	30692768	+	2038	Spn100A	GO:0005615;GO:0005615;GO:0005615;GO:0032504;	-	-	-	-	Serpin 100A [Source:FlyBase;Acc:FBgn0039795]"	-	-
FBgn0261437	240.912	337.791	144.034	0.426398	-1.22973	1.34168e-06	1.20591e-05	2L	8364855	8365663	+	641	CSN8	GO:0000338;GO:0000338;GO:0001745;GO:0005634;GO:0005737;GO:0007095;GO:0007275;GO:0007476;GO:0008180;GO:0008180;GO:0009790;GO:0010387;GO:0019781;GO:0019784;GO:0030154;GO:0042461;GO:0042742;GO:0048477;GO:0048477;GO:0050821;GO:0051726;GO:0060625;	K12181	-	NOG321945	-	COP9 signalosome subunit 8[Source:FlyBase;Acc:FBgn0261437]	-	-
FBgn0261239	1091.55	1468.01	715.093	0.487117	-1.03766	1.40102e-06	1.25749e-05	2L	21237250	21259675	+	4984	Hr39	GO:0000978;GO:0003677;GO:0003677;GO:0003682;GO:0003700;GO:0003707;GO:0004879;GO:0005515;GO:0005515;GO:0005634;GO:0005634;GO:0005634;GO:0006351;GO:0006355;GO:0006355;GO:0006355;GO:0008270;GO:0009755;GO:0009888;GO:0010906;GO:0016321;GO:0030522;GO:0035211;GO:0043401;GO:0043565;GO:0045433;GO:0045944;GO:0046872;GO:0060968;GO:0090575;GO:0000978;GO:0003677;GO:0003677;GO:0003682;GO:0003700;GO:0003707;GO:…	K08705	-	NOG240365	-	Hormone receptor-like in 39[Source:FlyBase;Acc:FBgn0261239]	-	-
FBgn0031632	408.716	551.239	266.193	0.4829	-1.0502	1.41215e-06	1.26658e-05	2L	4821774	4828945	+	3932	CG15628	GO:0008080;GO:0016740;GO:0016746;GO:0016747;GO:0008080;GO:0016740;GO:0016746;GO:0016747;	-	-	NOG40286	S	-	-	-
FBgn0030362	12747.5	19298.1	6196.83	0.32111	-1.63886	1.42744e-06	1.27941e-05	X	12012377	12017375	+	1708	regucalcin	GO:0005576;GO:0005615;GO:0032504;GO:0005576;GO:0005615;GO:0032504;GO:0004341;GO:0005509;GO:0005576;GO:0005615;GO:0019853;GO:0032504;GO:0005576;GO:0005615;GO:0032504;	-	-	-	-	-	-	-
FBgn0261649	372.227	501.126	243.329	0.485564	-1.04227	1.51039e-06	1.35092e-05	3R	17811541	17872507	+	7148	tinc	GO:0003674;GO:0003677;GO:0006355;GO:0007275;GO:0016020;GO:0016021;GO:0030154;GO:0042478;GO:0003674;GO:0003677;GO:0006355;GO:0007275;GO:0016020;GO:0016021;GO:0030154;GO:0042478;GO:0003674;GO:0003677;GO:0006355;GO:0007275;GO:0016020;GO:0016021;GO:0030154;GO:0042478;GO:0003674;GO:0003677;GO:0006355;GO:0007275;GO:0016020;GO:0016021;GO:0030154;GO:0042478;	-	-	NOG73732	S	tincar [Source:FlyBase;Acc:FBgn0261649]"	-	-
FBgn0262112	603.065	818.008	388.122	0.474472	-1.0756	1.65384e-06	1.46795e-05	3R	29794597	29795805	+	1154	sro	GO:0006697;GO:0016491;GO:0016491;GO:0055114;GO:0055114;	K00019	-	COG1028	IQ	shroud [Source:FlyBase;Acc:FBgn0262112]"	-	-
FBgn0001230	2816.02	4903.43	728.599	0.14859	-2.7506	1.79491e-06	1.5833e-05	3R	24055080	24057310	-	2231	Hsp68	GO:0000166;GO:0005524;GO:0005739;GO:0006457;GO:0008340;GO:0042594;GO:0051082;	K03283	-	COG0443	O	Heat shock protein 68[Source:FlyBase;Acc:FBgn0001230]	-	-
FBgn0031560	202.198	295.751	108.645	0.367352	-1.44477	1.92955e-06	1.69739e-05	2L	3695032	3695411	-	325	CG16713	GO:0004867;GO:0010951;GO:0046331;	-	-	NOG330012	-	-	-	-
FBgn0004132	290.804	398.923	182.685	0.457946	-1.12675	1.97865e-06	1.73701e-05	2R	7565873	7566738	-	704	boca	GO:0005737;GO:0005783;GO:0005783;GO:0005788;GO:0006457;GO:0006612;GO:0006888;GO:0012505;GO:0016055;GO:0016055;GO:0032799;GO:0042802;GO:0045177;GO:0048477;GO:0048728;	-	-	NOG286690	-	-	-	-
FBgn0035859	196.749	333.677	59.8209	0.179278	-2.47973	2.03984e-06	1.78462e-05	3L	8222141	8222953	+	561	CG13678	-	-	-	NOG245182	-	-	-	-
FBgn0259168	1833.72	2498.21	1169.22	0.468021	-1.09536	2.08733e-06	1.82367e-05	X	17862697	17887222	-	6945	mnb	GO:0004672;GO:0004712;GO:0005524;GO:0006468;GO:0016740;GO:0046777;GO:0000166;GO:0004672;GO:0004672;GO:0004674;GO:0004674;GO:0004712;GO:0004712;GO:0005515;GO:0005524;GO:0005524;GO:0005634;GO:0006468;GO:0006468;GO:0007275;GO:0007399;GO:0007399;GO:0007611;GO:0007623;GO:0007632;GO:0008355;GO:0016301;GO:0016310;GO:0016740;GO:0030154;GO:0035332;GO:0043195;GO:0045666;GO:0045786;GO:0045887;GO:0045927;GO:…	K08825	-	COG0515	T	minibrain [Source:FlyBase;Acc:FBgn0259168]"	-	-
FBgn0037473	259.526	359.113	159.939	0.445372	-1.16692	2.40198e-06	2.08437e-05	3R	7126271	7128027	-	1657	CG10068	GO:0000281;GO:0090175;	-	-	NOG317117	-	-	-	-
FBgn0039207	1696.5	2342.82	1050.18	0.448256	-1.1576	2.52434e-06	2.18022e-05	3R	24536204	24543914	-	5283	CG5789	GO:0000166;GO:0005524;GO:0005524;GO:0016020;GO:0016020;GO:0016021;GO:0016021;GO:0016787;GO:0016887;GO:0016887;GO:0042626;GO:0042626;GO:0055085;GO:0055085;GO:0000166;GO:0005524;GO:0005524;GO:0016020;GO:0016020;GO:0016021;GO:0016021;GO:0016787;GO:0016887;GO:0016887;GO:0042626;GO:0042626;GO:0055085;GO:0055085;	-	-	-	-	-	-	-
FBgn0046689	226.503	317.594	135.412	0.426368	-1.22983	2.55845e-06	2.20523e-05	3R	20770828	20772601	-	1323	Takl1	GO:0000165;GO:0000166;GO:0000186;GO:0004672;GO:0004672;GO:0004672;GO:0004674;GO:0004709;GO:0004713;GO:0004871;GO:0005524;GO:0005524;GO:0005622;GO:0005737;GO:0006468;GO:0006468;GO:0016301;GO:0016310;GO:0016740;GO:0018108;GO:0035556;GO:0046872;	K04427	-	COG0515	T	Tak1-like 1 [Source:FlyBase;Acc:FBgn0046689]"	-	-
FBgn0283471	10479.5	14351.4	6607.59	0.460413	-1.119	2.77215e-06	2.37029e-05	X	18105568	18116922	-	1978	wupA	GO:0005861;GO:0005861;GO:0000280;GO:0003779;GO:0005634;GO:0005861;GO:0005861;GO:0005861;GO:0006936;GO:0007399;GO:0007507;GO:0007517;GO:0007519;GO:0007629;GO:0030239;GO:0045214;GO:0046716;GO:0046872;GO:0048738;GO:0060047;GO:0005861;GO:0005861;GO:0005861;GO:0000280;GO:0003779;GO:0005634;GO:0005861;GO:0005861;GO:0005861;GO:0006936;GO:0007399;GO:0007507;GO:0007517;GO:0007519;GO:0007629;GO:0030239;GO:…	-	-	-	-	wings up A [Source:FlyBase;Acc:FBgn0283471]"	-	-
FBgn0000568	4233.7	5646.55	2820.85	0.499572	-1.00124	2.86389e-06	2.43573e-05	3L	17950953	18064696	-	13451	Eip75B	GO:0000122;GO:0003677;GO:0003677;GO:0003677;GO:0003700;GO:0003707;GO:0004879;GO:0004887;GO:0005634;GO:0005634;GO:0005634;GO:0006351;GO:0006355;GO:0006355;GO:0007275;GO:0007553;GO:0007591;GO:0008270;GO:0010468;GO:0010906;GO:0018990;GO:0019730;GO:0020037;GO:0030522;GO:0035075;GO:0043401;GO:0043565;GO:0046872;GO:0048477;GO:0000122;GO:0003677;GO:0003677;GO:0003677;GO:0003700;GO:0003707;GO:0004879;GO:…	K08701	-	NOG324222	-	Ecdysone-induced protein 75B[Source:FlyBase;Acc:FBgn0000568]	-	-
FBgn0016660	72.2372	116.452	28.0228	0.240639	-2.05506	2.89554e-06	2.45939e-05	2L	5404280	5416593	+	3282	H15	GO:0003015;GO:0003677;GO:0003700;GO:0005634;GO:0005634;GO:0006351;GO:0006355;GO:0006355;GO:0007507;GO:0030381;GO:0035050;GO:0035223;GO:0042659;GO:0042684;GO:0045944;GO:0003015;GO:0003677;GO:0003700;GO:0005634;GO:0005634;GO:0006351;GO:0006355;GO:0006355;GO:0007507;GO:0030381;GO:0035050;GO:0035223;GO:0042659;GO:0042684;GO:0045944;	-	-	NOG272513	-	-	-	-
FBgn0035529	483.137	650.64	315.633	0.485112	-1.04361	3.19837e-06	2.69694e-05	3L	4292482	4293432	+	863	Fdx2	GO:0005759;GO:0009055;GO:0009055;GO:0022900;GO:0035073;GO:0045998;GO:0051536;GO:0051537;	K22070	-	COG0633	C	Ferredoxin 2 [Source:FlyBase;Acc:FBgn0035529]"	-	-
FBgn0264443	281.777	386.177	177.377	0.459316	-1.12244	3.26443e-06	2.74903e-05	2L	19968684	20017282	-	3707	CG43861	-	-	-	NOG39929	-	-	-	-
FBgn0030105	704.981	949.225	460.737	0.485382	-1.04281	3.35939e-06	2.81973e-05	X	9216872	9217466	+	542	CG15369	GO:0004869;GO:0010951;GO:0004869;GO:0010951;	-	-	-	-	-	-	-
FBgn0031568	292.189	398.192	186.187	0.467579	-1.09672	3.46085e-06	2.89164e-05	2L	3730466	3754617	+	6367	CG10019	GO:0005215;GO:0016020;GO:0016021;GO:0016021;GO:0016021;GO:0034220;GO:0055085;GO:0005215;GO:0016020;GO:0016021;GO:0016021;GO:0016021;GO:0034220;GO:0055085;	-	-	NOG270679	-	-	-	-
FBgn0031036	203.609	287.537	119.681	0.416228	-1.26455	3.52778e-06	2.94181e-05	X	19599803	19601851	-	1817	CG14220	GO:0000122;GO:0004407;GO:0016575;GO:0042826;GO:0070822;GO:0000122;GO:0004407;GO:0016575;GO:0042826;GO:0070822;	K19201	-	-	-	-	-	-
FBgn0014863	6891.6	10654.8	3128.42	0.293616	-1.768	3.62425e-06	3.0105e-05	3R	7112850	7117732	-	3136	Mlp84B	GO:0005634;GO:0005634;GO:0005737;GO:0007275;GO:0007517;GO:0008307;GO:0015629;GO:0030018;GO:0030154;GO:0045214;GO:0046872;GO:0060537;GO:0090175;GO:0005634;GO:0005634;GO:0005737;GO:0007275;GO:0007517;GO:0008307;GO:0015629;GO:0030018;GO:0030154;GO:0045214;GO:0046872;GO:0060537;GO:0090175;GO:0005634;GO:0005634;GO:0005737;GO:0007275;GO:0007517;GO:0008307;GO:0015629;GO:0030018;GO:0030154;GO:0045214;GO:…	-	-	NOG281414	-	Muscle LIM protein at 84B[Source:FlyBase;Acc:FBgn0014863]	-	-
FBgn0013435	109.574	166.195	52.9535	0.318622	-1.65008	3.81357e-06	3.16161e-05	2R	10067217	10068702	-	1251	Cdc2rk	GO:0000166;GO:0000398;GO:0004672;GO:0004674;GO:0004674;GO:0004693;GO:0004693;GO:0004693;GO:0005524;GO:0005524;GO:0006468;GO:0006468;GO:0007346;GO:0016301;GO:0016310;GO:0016592;GO:0016740;GO:0051726;GO:0071011;GO:0071013;	K02449	-	COG0515	T	Cdc2-related kinase[Source:FlyBase;Acc:FBgn0013435]	-	-
FBgn0039117	304.652	413.157	196.146	0.47475	-1.07476	3.83701e-06	3.17899e-05	3R	23768399	23772859	-	4332	tst	GO:0000381;GO:0003676;GO:0003723;GO:0003724;GO:0004004;GO:0004386;GO:0005524;GO:0005634;GO:0006401;GO:0016740;GO:0016779;GO:0055087;GO:0070478;GO:0000381;GO:0003676;GO:0003723;GO:0003724;GO:0004004;GO:0004386;GO:0004386;GO:0005524;GO:0005634;GO:0006401;GO:0016740;GO:0016779;GO:0055087;GO:0070478;	K12599	-	-	-	twister [Source:FlyBase;Acc:FBgn0039117]"	-	-
FBgn0034430	220.87	308.598	133.142	0.431442	-1.21276	3.9694e-06	3.28228e-05	2R	19291105	19292196	-	1092	mip40	GO:0000122;GO:0003674;GO:0007049;GO:0007283;GO:0007307;GO:0017053;GO:0031523;GO:0048477;	K21774	-	NOG43346	K	Myb-interacting protein 40[Source:FlyBase;Acc:FBgn0034430]	-	-
FBgn0261803	144.676	211.886	77.4649	0.365597	-1.45168	4.01643e-06	3.31692e-05	X	5296066	5306288	+	1812	CG42749	GO:0016020;GO:0016021;GO:0016020;GO:0016021;	-	-	-	-	-	-	-
FBgn0032358	333.414	448.818	218.01	0.485743	-1.04173	4.11217e-06	3.3938e-05	2L	11280298	11281920	+	1191	Ppt2	GO:0005764;GO:0005764;GO:0008474;GO:0008474;GO:0016787;GO:0016790;GO:0098599;GO:0098599;GO:0098734;	K01074	-	COG1075	R	Palmitoyl-protein Thioesterase 2[Source:FlyBase;Acc:FBgn0032358]	-	-
FBgn0013531	84.1748	132.245	36.105	0.273017	-1.87294	4.16353e-06	3.43176e-05	2L	8071812	8072848	-	1037	MED20	GO:0001104;GO:0001104;GO:0003713;GO:0005515;GO:0005515;GO:0005634;GO:0005634;GO:0006351;GO:0006355;GO:0006357;GO:0006357;GO:0006367;GO:0016592;GO:0016592;GO:0001104;GO:0006357;GO:0016592;	K13528	-	NOG268717	-	Mediator complex subunit 20[Source:FlyBase;Acc:FBgn0013531]	-	-
FBgn0041626	19.606	37.6609	1.55118	0.041188	-4.60163	4.41187e-06	3.62713e-05	X	20141819	20143188	-	1164	Or19a	GO:0004871;GO:0004984;GO:0004984;GO:0005549;GO:0005549;GO:0005886;GO:0005886;GO:0007165;GO:0007608;GO:0007608;GO:0016020;GO:0016020;GO:0016021;GO:0016021;GO:0032590;GO:0050896;GO:0050911;	K22984	-	NOG248103	-	Odorant receptor 19a[Source:FlyBase;Acc:FBgn0041626]	-	-
FBgn0039851	88.168	141.439	34.8971	0.246729	-2.019	4.57139e-06	3.73909e-05	3R	31499235	31506992	+	3385	mey	GO:0003383;GO:0016020;GO:0016021;GO:0016021;GO:0016476;GO:0003383;GO:0016020;GO:0016021;GO:0016021;GO:0016476;	-	-	-	-	morpheyus [Source:FlyBase;Acc:FBgn0039851]"	-	-
FBgn0039595	451.615	745.607	157.623	0.211402	-2.24194	4.63317e-06	3.78433e-05	3R	28737109	28744782	-	2356	AstA-R2	GO:0004871;GO:0004930;GO:0004930;GO:0004930;GO:0004983;GO:0005887;GO:0007165;GO:0007186;GO:0007186;GO:0007186;GO:0007218;GO:0008188;GO:0008261;GO:0016020;GO:0016021;GO:0016021;GO:0016021;GO:0004871;GO:0004930;GO:0004930;GO:0004930;GO:0004983;GO:0005887;GO:0007165;GO:0007186;GO:0007186;GO:0007186;GO:0007218;GO:0008188;GO:0008261;GO:0016020;GO:0016021;GO:0016021;GO:0016021;GO:0004871;GO:0004930;GO:…	-	-	NOG315693	-	Allatostatin A receptor 2[Source:FlyBase;Acc:FBgn0039595]	-	-
FBgn0036264	2374.56	4510.41	238.704	0.0529229	-4.23996	4.73799e-06	3.85812e-05	3L	12197791	12199030	+	1240	CG11529	GO:0004252;GO:0004252;GO:0006508;GO:0006508;GO:0006508;GO:0008233;GO:0008236;GO:0016787;	-	-	COG5640	O	-	-	-
FBgn0034750	306.702	414.433	198.971	0.480103	-1.05858	4.78335e-06	3.88765e-05	2R	22638807	22640201	-	1262	CG3732	GO:0003723;GO:0005634;GO:0046872;	-	-	NOG275779	-	-	-	-
FBgn0040367	48.0927	84.4865	11.6989	0.13847	-2.85235	4.79949e-06	3.89829e-05	X	1209970	1211853	+	1884	CG11382	-	-	-	-	-	-	-	-
FBgn0032843	33.1947	59.509	6.88043	0.11562	-3.11254	4.95572e-06	4.00741e-05	2L	20070081	20072195	-	2000	CG10730	GO:0003824;GO:0005615;GO:0008152;GO:0032504;	-	-	-	-	-	-	-
FBgn0034075	1707.61	2605.22	810.006	0.310917	-1.6854	4.96648e-06	4.01358e-05	2R	16110331	16116996	+	4157	Asph	GO:0004597;GO:0012505;GO:0016020;GO:0016021;GO:0016491;GO:0018193;GO:0055114;GO:0004597;GO:0012505;GO:0016020;GO:0016021;GO:0016491;GO:0055114;GO:0004597;GO:0012505;GO:0016020;GO:0016021;GO:0016491;GO:0018193;GO:0055114;GO:0004597;GO:0012505;GO:0016020;GO:0016021;GO:0016491;GO:0018193;GO:0055114;GO:0004597;GO:0012505;GO:0016020;GO:0016021;GO:0016491;GO:0055114;GO:0004597;GO:0012505;GO:0016020;GO:…	K00476	-	COG3555	O	Aspartyl beta-hydroxylase[Source:FlyBase;Acc:FBgn0034075]	-	-
FBgn0037181	3299.89	4418.17	2181.6	0.49378	-1.01806	5.08384e-06	4.09808e-05	3L	22712155	22713660	+	1323	CG11370	-	-	-	NOG42724	-	-	-	-
FBgn0035249	119.062	178.204	59.9194	0.336241	-1.57243	5.09876e-06	4.10753e-05	3L	1645931	1647464	-	1534	CG17249	GO:0003674;GO:0005634;GO:0007093;	K13105	-	NOG283173	-	-	-	-
FBgn0031619	36.817	72.3857	1.24843	0.0172469	-5.85752	5.3944e-06	4.32125e-05	2L	4651403	4652892	+	1414	CG3355	GO:0004252;GO:0004252;GO:0006508;GO:0006508;GO:0016787;GO:0004252;GO:0004252;GO:0006508;GO:0006508;GO:0006508;GO:0008233;GO:0008236;GO:0016787;	-	-	COG5640	O	-	-	-
FBgn0033153	1243.24	1727.12	759.361	0.439669	-1.18551	5.4318e-06	4.34578e-05	2R	7249161	7250655	+	1495	Gadd45	GO:0000185;GO:0005634;GO:0005634;GO:0005737;GO:0006950;GO:0007254;GO:0046662;GO:0051726;GO:0051726;	K04402	-	NOG79725	S	Growth arrest and DNA damage-inducible 45[Source:FlyBase;Acc:FBgn0033153]	-	-
FBgn0259722	118.929	177.638	60.2196	0.339002	-1.56063	5.58134e-06	4.45707e-05	X	254876	255524	+	649	CG42376	GO:0004129;GO:0005739;GO:0016491;GO:0022900;GO:0055114;GO:1902600;GO:0004129;GO:0005739;GO:0016491;GO:0022900;GO:0055114;GO:1902600;	K18179	-	NOG80742	S	-	-	-
FBgn0015904	238.442	329.143	147.741	0.448865	-1.15565	5.70023e-06	4.53788e-05	3L	12580672	12596018	+	2942	ara	GO:0003677;GO:0003677;GO:0005634;GO:0005634;GO:0006355;GO:0043565;GO:0001745;GO:0003677;GO:0003677;GO:0003705;GO:0005634;GO:0005634;GO:0005634;GO:0006351;GO:0006355;GO:0006355;GO:0007275;GO:0007474;GO:0007476;GO:0035310;GO:0042693;GO:0043565;GO:0045317;GO:0045893;GO:0045926;GO:0045944;GO:0048813;	-	-	NOG310996	-	araucan [Source:FlyBase;Acc:FBgn0015904]"	-	-
FBgn0001091	14336.3	20089.9	8582.64	0.427212	-1.22698	5.70702e-06	4.54046e-05	2R	7791901	7793380	-	1480	Gapdh1	GO:0004365;GO:0004365;GO:0005737;GO:0006006;GO:0006096;GO:0006096;GO:0007520;GO:0007525;GO:0016491;GO:0016620;GO:0030018;GO:0031430;GO:0050661;GO:0051287;GO:0055114;GO:0055114;GO:0004365;GO:0004365;GO:0005737;GO:0006006;GO:0006096;GO:0006096;GO:0007520;GO:0007525;GO:0016491;GO:0016620;GO:0030018;GO:0031430;GO:0050661;GO:0051287;GO:0055114;GO:0055114;	K00134	-	COG0057	G	Glyceraldehyde 3 phosphate dehydrogenase 1[Source:FlyBase;Acc:FBgn0001091]	-	-
FBgn0004554	107.056	162.391	51.7213	0.318499	-1.65064	5.73001e-06	4.55593e-05	3R	17610856	17611511	-	604	Edg91	GO:0008011;GO:0042302;	-	-	-	-	Ecdysone-dependent gene 91[Source:FlyBase;Acc:FBgn0004554]	-	-
FBgn0046253	361.032	701.541	20.5234	0.0292548	-5.09518	5.82735e-06	4.62758e-05	2R	23343405	23347641	-	3171	CG3502	GO:0004177;GO:0005737;GO:0006508;GO:0006508;GO:0006508;GO:0008233;GO:0008237;GO:0008237;GO:0008270;GO:0008270;GO:0008270;GO:0016787;GO:0042277;GO:0043171;GO:0046872;GO:0070006;	K11140	-	-	-	-	-	-
FBgn0039696	139.356	203.817	74.8949	0.367461	-1.44434	5.87945e-06	4.66317e-05	3R	29795697	29799354	-	3158	CG7837	GO:0005829;GO:0042752;	-	-	NOG39191	S	-	-	-
FBgn0051698	2337.64	3530.37	1144.92	0.324306	-1.62457	5.92543e-06	4.69165e-05	2L	3173205	3173840	-	569	CG31698	GO:0003674;GO:0005575;GO:0008150;GO:0003674;GO:0005575;GO:0008150;	-	-	NOG249160	-	-	-	-
FBgn0040842	62.7573	102.286	23.2282	0.22709	-2.13866	6.01523e-06	4.75322e-05	3L	5131545	5132127	+	445	CG15212	-	-	-	NOG273749	-	-	-	-
FBgn0039270	106.481	161.114	51.8485	0.321813	-1.63571	6.46914e-06	5.08058e-05	3R	25065791	25066718	+	868	PQBP1	GO:0000398;GO:0005634;GO:0005791;GO:0008355;GO:0032528;GO:0042052;GO:0045727;GO:0071011;GO:0071013;	K12865	-	NOG286845	-	Poly-glutamine tract binding protein 1[Source:FlyBase;Acc:FBgn0039270]	-	-
FBgn0032684	1634.02	2847.06	420.976	0.147863	-2.75766	6.48501e-06	5.08992e-05	2L	18509560	18513512	+	1987	CG10178	GO:0008152;GO:0015020;GO:0015020;GO:0016020;GO:0016021;GO:0016740;GO:0016757;GO:0016758;GO:0043231;GO:0008152;GO:0015020;GO:0015020;GO:0016020;GO:0016021;GO:0016740;GO:0016757;GO:0016758;GO:0043231;	-	-	-	-	-	-	-
FBgn0053208	4732.91	6687	2778.82	0.415555	-1.26689	6.52065e-06	5.11476e-05	3R	10001554	10042895	-	16335	Mical	GO:0016491;GO:0046872;GO:0055114;GO:0016491;GO:0046872;GO:0055114;GO:0016491;GO:0046872;GO:0055114;GO:0003779;GO:0003779;GO:0004497;GO:0005737;GO:0005829;GO:0005886;GO:0007015;GO:0007411;GO:0007411;GO:0016322;GO:0016491;GO:0016709;GO:0030042;GO:0030042;GO:0030047;GO:0030240;GO:0043195;GO:0045214;GO:0046872;GO:0048813;GO:0055114;GO:0060386;GO:0071949;GO:1904799;GO:0016491;GO:0046872;GO:0055114;GO:…	K19947	-	-	-	Molecule interacting with CasL[Source:FlyBase;Acc:FBgn0053208]	-	-
FBgn0038819	572.357	971.736	172.978	0.178009	-2.48998	6.81258e-06	5.32745e-05	3R	20669571	20672821	+	1858	Cpr92F	GO:0008010;GO:0031012;GO:0040003;GO:0042302;GO:0042302;	-	-	-	-	Cuticular protein 92F[Source:FlyBase;Acc:FBgn0038819]	-	-
FBgn0261801	159.923	229.875	89.9707	0.391389	-1.35332	7.08809e-06	5.52603e-05	3L	6400590	6485964	+	2857	CG42747	GO:0016020;GO:0016021;	-	-	NOG115404	S	-	-	-
FBgn0000241	229.947	363.596	96.2984	0.26485	-1.91675	7.28591e-06	5.66647e-05	2R	23527805	23538499	-	2738	bw	GO:0000166;GO:0005275;GO:0005524;GO:0005524;GO:0005886;GO:0006727;GO:0006810;GO:0006856;GO:0007605;GO:0015842;GO:0015918;GO:0016020;GO:0016020;GO:0016021;GO:0016021;GO:0016021;GO:0016787;GO:0016887;GO:0016887;GO:0017127;GO:0030301;GO:0031409;GO:0034041;GO:0042626;GO:0055085;GO:0098793;GO:0000166;GO:0005275;GO:0005524;GO:0005524;GO:0005886;GO:0006727;GO:0006810;GO:0006856;GO:0007605;GO:0015842;GO:…	-	-	COG1131	V	brown [Source:FlyBase;Acc:FBgn0000241]"	-	-
FBgn0000233	66.6865	107.502	25.8712	0.240659	-2.05494	7.66443e-06	5.92491e-05	X	9694186	9697558	+	2934	btd	GO:0000122;GO:0003676;GO:0003677;GO:0003700;GO:0003705;GO:0005634;GO:0005634;GO:0006351;GO:0006355;GO:0007376;GO:0007480;GO:0008134;GO:0035288;GO:0035289;GO:0043565;GO:0045664;GO:0045944;GO:0046872;GO:1902692;	K09200	-	COG5048	R	buttonhead [Source:FlyBase;Acc:FBgn0000233]"	-	-
FBgn0015781	213.597	297.418	129.777	0.436346	-1.19646	7.71812e-06	5.96282e-05	3R	19028931	19030159	+	1168	P5cr	GO:0004735;GO:0004735;GO:0006561;GO:0006561;GO:0008652;GO:0016491;GO:0055114;GO:0055114;GO:0055129;	K00286	-	-	-	Pyrroline 5-carboyxlate reductase[Source:FlyBase;Acc:FBgn0015781]	-	-
FBgn0003141	675.894	982.306	369.481	0.376136	-1.41067	7.8746e-06	6.08005e-05	2L	20073719	20075458	-	1073	pr	GO:0003874;GO:0003874;GO:0006728;GO:0006729;GO:0006729;GO:0016829;GO:0046872;	K01737	-	COG0720	H	purple [Source:FlyBase;Acc:FBgn0003141]"	-	-
FBgn0038886	21.8611	41.2403	2.482	0.060184	-4.05448	7.92262e-06	6.11344e-05	3R	21397781	21399742	-	1683	CG6475	GO:0008152;GO:0015020;GO:0015020;GO:0016020;GO:0016021;GO:0016740;GO:0016757;GO:0016758;GO:0043231;	-	-	-	-	-	-	-
FBgn0034795	338.198	451.078	225.317	0.499507	-1.00142	7.95663e-06	6.1323e-05	2R	22888928	22894425	+	4682	MED23	GO:0001104;GO:0001104;GO:0005515;GO:0005634;GO:0006351;GO:0006355;GO:0006357;GO:0006367;GO:0016592;GO:0016592;	K15166	-	NOG305557	-	Mediator complex subunit 23[Source:FlyBase;Acc:FBgn0034795]	-	-
FBgn0033936	1323.32	2635.16	11.4823	0.00435734	-7.84234	8.39878e-06	6.44208e-05	2R	14420324	14424764	+	4441	Achl	GO:0003674;GO:0003676;GO:0003723;GO:0005575;GO:0010629;GO:0003674;GO:0003676;GO:0003723;GO:0005575;GO:0010629;	K18733	-	NOG239004	-	Achilles [Source:FlyBase;Acc:FBgn0033936]"	-	-
FBgn0032505	15.2921	29.9608	0.623441	0.0208086	-5.58668	8.44928e-06	6.47694e-05	2L	13347773	13349020	+	1248	CG16826	GO:0003674;GO:0005575;GO:0008150;GO:0003674;GO:0005575;GO:0008150;	-	-	-	-	-	-	-
FBgn0037369	217.193	301.052	133.335	0.442897	-1.17496	9.06035e-06	6.87345e-05	3R	5734698	5736355	-	1597	CG2100	GO:0003723;GO:0003723;GO:0006396;GO:0016740;GO:0016779;GO:0016779;GO:0003723;GO:0003723;GO:0006396;GO:0016740;GO:0016779;GO:0016779;	K00974	-	-	-	-	-	-
FBgn0028387	278.042	376.142	179.942	0.47839	-1.06374	9.42219e-06	7.12894e-05	2L	7412417	7422736	+	3569	chm	GO:0003700;GO:0003713;GO:0004402;GO:0004402;GO:0004402;GO:0005634;GO:0005634;GO:0005634;GO:0006355;GO:0006355;GO:0008134;GO:0008270;GO:0009996;GO:0010484;GO:0010485;GO:0010906;GO:0016360;GO:0016458;GO:0016573;GO:0016573;GO:0016740;GO:0016746;GO:0022416;GO:0043966;GO:0043967;GO:0045892;GO:0045893;GO:0045944;GO:0046529;GO:0048190;GO:0048666;GO:0048813;GO:0003700;GO:0003713;GO:0004402;GO:0004402;GO:…	K11307	-	-	-	chameau [Source:FlyBase;Acc:FBgn0028387]"	-	-
FBgn0000022	25.6724	47.3117	4.03318	0.085247	-3.55221	9.53574e-06	7.2021e-05	X	370031	370947	+	917	ac	GO:0000977;GO:0002805;GO:0003677;GO:0003677;GO:0003677;GO:0003700;GO:0003700;GO:0005634;GO:0005667;GO:0006355;GO:0006357;GO:0006357;GO:0007275;GO:0007346;GO:0007399;GO:0007399;GO:0007400;GO:0007417;GO:0007419;GO:0007422;GO:0007423;GO:0008407;GO:0010906;GO:0030154;GO:0043565;GO:0045893;GO:0046982;GO:0046983;GO:0048477;GO:0050767;GO:0061331;GO:0061382;GO:0090575;	K09067	-	NOG318915	-	achaete [Source:FlyBase;Acc:FBgn0000022]"	-	-
FBgn0038959	37.7191	68.252	7.18627	0.10529	-3.24756	1.00968e-05	7.58565e-05	3R	22402655	22405059	+	943	CG13856	-	-	-	NOG309599	-	-	-	-
FBgn0036422	8831.4	12120	5542.75	0.457322	-1.12872	1.02955e-05	7.72134e-05	3L	14400769	14402725	-	1181	CG3868	GO:0005615;	-	-	-	-	-	-	-
FBgn0035553	2437.01	4590.9	283.114	0.0616685	-4.01932	1.12162e-05	8.39221e-05	3L	4485159	4490963	-	2603	CG13722	-	-	-	NOG318406	-	-	-	-
FBgn0011555	2279.86	3425.07	1134.65	0.331276	-1.59389	1.23265e-05	9.14812e-05	2R	11341714	11342760	-	1047	thetaTry	GO:0004252;GO:0004252;GO:0004252;GO:0005576;GO:0005615;GO:0005737;GO:0006508;GO:0006508;GO:0006508;GO:0008233;GO:0008236;GO:0016787;	K01312	-	COG5640	O	thetaTrypsin [Source:FlyBase;Acc:FBgn0011555]"	-	-
FBgn0266450	299.133	400.55	197.715	0.493609	-1.01856	1.28128e-05	9.48163e-05	2L	6082603	6096498	+	5306	Kr-h1	GO:0003676;GO:0003677;GO:0003700;GO:0005634;GO:0006355;GO:0007275;GO:0007552;GO:0010977;GO:0035075;GO:0045316;GO:0046872;	-	-	-	-	Kruppel homolog 1 [Source:FlyBase;Acc:FBgn0266450]"	-	-
FBgn0031558	240.036	328.28	151.793	0.462389	-1.11282	1.29225e-05	9.5573e-05	2L	3692123	3692587	-	350	CG16704	GO:0004867;GO:0010951;GO:0004867;GO:0010951;	-	-	-	-	-	-	-
FBgn0034061	310.68	414.415	206.945	0.499367	-1.00183	1.33311e-05	9.83678e-05	2R	16006893	16007667	-	656	Ufc1	GO:0005737;GO:0046331;GO:0071568;GO:1990592;	K12165	-	NOG318908	-	Ubiquitin-fold modifier conjugating enzyme 1[Source:FlyBase;Acc:FBgn0034061]	-	-
FBgn0002789	11180.4	15760.9	6599.86	0.418749	-1.25584	1.45892e-05	0.00010679	2R	13246670	13248880	+	948	Mp20	GO:0003779;GO:0007520;GO:1901739;GO:0003779;GO:0007520;GO:1901739;	K20526	-	COG5199	Z	Muscle protein 20 [Source:FlyBase;Acc:FBgn0002789]"	-	-
FBgn0031053	216.332	298.076	134.588	0.451521	-1.14713	1.47091e-05	0.000107545	X	19659442	19663971	-	3444	CG14223	GO:0016020;GO:0016021;GO:0016020;GO:0016021;GO:0016020;GO:0016021;	-	-	NOG46724	L	-	-	-
FBgn0085480	52.6666	86.6612	18.6721	0.215461	-2.2145	1.54337e-05	0.00011233	3L	15688517	15692047	-	1481	CG34451	GO:0005575;GO:0006486;GO:0008378;GO:0016263;GO:0016267;GO:0016740;GO:0016757;GO:0005575;GO:0006486;GO:0008378;GO:0016740;GO:0016757;GO:0005575;GO:0006486;GO:0008378;GO:0016020;GO:0016021;GO:0016263;GO:0016267;GO:0016740;GO:0016757;	K00731	-	-	-	-	-	-
FBgn0031253	144.235	207.599	80.8706	0.389552	-1.36011	1.5688e-05	0.000113987	2L	420895	421450	-	556	CG11885	GO:0000502;GO:0005515;	-	-	NOG294292	-	-	-	-
FBgn0036973	125.702	183.877	67.5282	0.367247	-1.44518	1.61221e-05	0.000116942	3L	20345736	20347942	-	1853	Rbbp5	GO:0005634;GO:0006351;GO:0006355;GO:0016569;GO:0044665;GO:0044666;GO:0048188;GO:0051568;	K14961	-	COG2319	R	Retinoblastoma binding protein 5[Source:FlyBase;Acc:FBgn0036973]	-	-
FBgn0036493	2966.49	3968.92	1964.05	0.494856	-1.01492	1.63799e-05	0.000118678	3L	15304255	15311195	+	5047	CG7255	GO:0003333;GO:0003333;GO:0015171;GO:0015171;GO:0016020;GO:0016020;GO:0016021;GO:0003333;GO:0003333;GO:0015171;GO:0015171;GO:0016020;GO:0016020;GO:0016021;GO:0003333;GO:0003333;GO:0015171;GO:0015171;GO:0016020;GO:0016020;GO:0016021;GO:0003333;GO:0003333;GO:0015171;GO:0015171;GO:0016020;GO:0016020;GO:0016021;GO:0003333;GO:0003333;GO:0015171;GO:0015171;GO:0016020;GO:0016020;GO:0016021;	-	-	COG0531	E	-	-	-
FBgn0035703	223.793	306.42	141.165	0.460691	-1.11813	1.90139e-05	0.000136222	3L	6488681	6491210	+	2170	CG8270	-	-	-	-	-	-	-	-
FBgn0036819	95.2351	143.843	46.6272	0.324153	-1.62525	1.9814e-05	0.000140852	3L	18867771	18869219	+	1391	Dysb	GO:0005515;GO:0005737;GO:0007614;GO:0007616;GO:0008021;GO:0008057;GO:0008057;GO:0008344;GO:0008355;GO:0030672;GO:0031083;GO:0031083;GO:0031175;GO:0036466;GO:0045963;GO:0048047;GO:0048167;GO:0050807;GO:0051968;GO:0098527;GO:1900073;GO:0005515;GO:0005737;GO:0007614;GO:0007616;GO:0008021;GO:0008057;GO:0008057;GO:0008344;GO:0008355;GO:0030672;GO:0031083;GO:0031083;GO:0031175;GO:0036466;GO:0045963;GO:…	K20189	-	NOG81712	S	Dysbindin [Source:FlyBase;Acc:FBgn0036819]"	-	-
FBgn0036620	26.849	50.8703	2.82776	0.0555878	-4.16909	2.07761e-05	0.000147282	3L	16368389	16369518	+	934	CG4842	GO:0004022;GO:0004022;GO:0008152;GO:0016491;GO:0016491;GO:0048812;GO:0055114;GO:0055114;	-	-	COG1028	IQ	-	-	-
FBgn0035985	3801.07	6234.73	1367.4	0.219319	-2.1889	2.17302e-05	0.000153284	3L	9404797	9406174	+	1010	Cpr67B	GO:0008010;GO:0030431;GO:0031012;GO:0040003;GO:0042302;GO:0042302;	-	-	NOG43716	-	Cuticular protein 67B[Source:FlyBase;Acc:FBgn0035985]	-	-
FBgn0013276	253.66	465.231	42.0886	0.0904681	-3.46645	2.23252e-05	0.00015679	3R	11958535	11960909	+	2375	Hsp70Ab	GO:0000166;GO:0001666;GO:0005524;GO:0006986;GO:0009408;GO:0009408;GO:0035080;	K03283	-	COG0443	O	Heat-shock-protein-70Ab[Source:FlyBase;Acc:FBgn0013276]	-	-
FBgn0259986	117.536	172.736	62.3359	0.360874	-1.47043	2.26415e-05	0.000158664	3L	4153618	4160932	-	2470	nab	GO:0005634;GO:0045892;GO:0005634;GO:0045892;GO:0003712;GO:0005634;GO:0005634;GO:0006351;GO:0006355;GO:0007626;GO:0008283;GO:0014019;GO:0035222;GO:0045892;GO:0048666;	K22388	-	NOG307377	-	-	-	-
FBgn0053307	292.479	390.074	194.884	0.499606	-1.00114	2.41144e-05	0.000168158	2L	13839262	13841520	-	1832	CG33307	GO:0003674;GO:0005575;GO:0008150;GO:0003674;GO:0005575;GO:0008150;	-	-	NOG307951	-	-	-	-
FBgn0032871	131.364	189.765	72.9636	0.384495	-1.37896	2.45952e-05	0.000170675	2L	20650189	20650898	+	634	CG2611	GO:0016020;GO:0016021;	-	-	NOG329976	-	-	-	-
FBgn0085334	352.091	553.955	150.228	0.271191	-1.88262	2.62801e-05	0.000181581	3R	4242785	4243146	-	300	CG34305	GO:0003674;GO:0005575;GO:0008150;	-	-	-	-	-	-	-
FBgn0039241	11739.4	16125.5	7353.31	0.456003	-1.13288	2.68059e-05	0.000184716	3R	24877045	24881478	+	2285	CG11089	GO:0003824;GO:0003937;GO:0003937;GO:0004643;GO:0004643;GO:0006164;GO:0016740;GO:0016787;GO:0042060;GO:0003824;GO:0003937;GO:0003937;GO:0004643;GO:0004643;GO:0006164;GO:0016740;GO:0016787;GO:0042060;	K00602	-	-	-	-	-	-
FBgn0032449	55.804	90.123	21.485	0.238397	-2.06856	2.77658e-05	0.000191142	2L	12698918	12700746	-	1765	CG17036	GO:0016020;GO:0016021;GO:0016021;GO:0022857;GO:0051180;GO:0055085;GO:0016020;GO:0016021;GO:0016021;GO:0022857;GO:0051180;GO:0055085;	K14610	-	-	-	-	-	-
FBgn0026411	147.285	209.684	84.8863	0.40483	-1.30461	2.77682e-05	0.000191142	X	8756539	8805804	-	3972	Lim1	GO:0003677;GO:0003677;GO:0005634;GO:0006355;GO:0007479;GO:0007480;GO:0010468;GO:0043565;GO:0045892;GO:0045893;GO:0048749;GO:0003677;GO:0003677;GO:0005515;GO:0005634;GO:0006355;GO:0007479;GO:0007480;GO:0010468;GO:0043565;GO:0045892;GO:0045893;GO:0046872;GO:0048749;	K09372	-	NOG257130	-	LIM homeobox 1 [Source:FlyBase;Acc:FBgn0026411]"	-	-
FBgn0036090	204.655	280.511	128.799	0.459159	-1.12293	2.90981e-05	0.000199225	3L	10638146	10639678	+	863	CG8009	GO:0003674;GO:0005575;GO:0005634;GO:0005737;GO:0006629;GO:0008150;GO:0010867;GO:0016020;GO:0016021;GO:0031965;GO:0035307;GO:0035307;GO:0071595;GO:0071595;GO:0016020;GO:0016021;GO:0035307;GO:0071595;	-	-	NOG241470	-	-	-	-
FBgn0050360	1543.52	2094.78	992.265	0.473685	-1.078	2.98482e-05	0.000203817	2R	8465158	8467595	+	2291	Mal-A6	GO:0003824;GO:0005975;GO:0003824;GO:0005975;	-	-	COG0366	G	Maltase A6 [Source:FlyBase;Acc:FBgn0050360]"	-	-
FBgn0031519	17.17	32.7592	1.58088	0.0482576	-4.3731	3.06122e-05	0.0002087	2L	3316794	3319872	-	2364	Fign	GO:0000070;GO:0000166;GO:0000287;GO:0005524;GO:0005524;GO:0005634;GO:0005694;GO:0005813;GO:0008568;GO:0008568;GO:0009611;GO:0010569;GO:0016787;GO:0031114;GO:0046034;GO:0046872;GO:0051013;GO:0051013;GO:0000070;GO:0000166;GO:0000287;GO:0005524;GO:0005524;GO:0005634;GO:0005694;GO:0005813;GO:0008568;GO:0008568;GO:0009611;GO:0010569;GO:0016787;GO:0031114;GO:0046034;GO:0046872;GO:0051013;GO:0051013;	K22766	-	COG0464	O	Fidgetin [Source:FlyBase;Acc:FBgn0031519]"	-	-
FBgn0263109	64.6904	102.441	26.9398	0.262978	-1.92698	3.09852e-05	0.000211018	2R	5893895	5931363	+	7712	CG43366	GO:0005615;GO:0005615;GO:0008150;	-	-	-	-	-	-	-
FBgn0031483	152.903	216.441	89.3643	0.41288	-1.27621	3.16175e-05	0.000215096	2L	2974859	2976862	-	1933	CG9641	-	-	-	NOG240426	-	-	-	-
FBgn0028382	152.354	215.464	89.2444	0.414197	-1.27161	3.22923e-05	0.000219106	2R	17545222	17546400	+	986	cyp33	GO:0000398;GO:0000413;GO:0000974;GO:0003676;GO:0003723;GO:0003723;GO:0003729;GO:0003755;GO:0003755;GO:0003755;GO:0005515;GO:0005634;GO:0006457;GO:0006909;GO:0016853;GO:0071011;GO:0071013;	K09564	-	COG0724	R	cyclophilin-33 [Source:FlyBase;Acc:FBgn0028382]"	-	-
FBgn0029913	273.533	364.811	182.256	0.49959	-1.00118	3.28203e-05	0.000222217	X	6847877	6849517	-	1576	Cht11	GO:0004553;GO:0004568;GO:0004568;GO:0005576;GO:0005737;GO:0005975;GO:0006032;GO:0008061;GO:0008061;GO:0008152;GO:0016020;GO:0016021;GO:0016787;GO:0016798;	K01183	-	COG3325	G	Chitinase 11 [Source:FlyBase;Acc:FBgn0029913]"	-	-
FBgn0037140	161.72	227.109	96.3309	0.424162	-1.23731	3.28579e-05	0.000222355	3L	21934704	21938636	+	2085	SLC22A	GO:0005887;GO:0007613;GO:0008514;GO:0015220;GO:0015711;GO:0015870;GO:0015871;GO:0016020;GO:0016021;GO:0016021;GO:0022857;GO:0032223;GO:0055085;GO:0090328;	-	-	COG0477	G	SLC22A family member[Source:FlyBase;Acc:FBgn0037140]	-	-
FBgn0019650	246.008	331.473	160.543	0.484332	-1.04593	3.30082e-05	0.000223254	4	989725	1007922	+	3921	toy	GO:0000977;GO:0003677;GO:0003677;GO:0003705;GO:0005634;GO:0006351;GO:0006355;GO:0006355;GO:0006357;GO:0007275;GO:0008056;GO:0010628;GO:0016319;GO:0035214;GO:0045944;GO:0048749;GO:0048854;GO:0000977;GO:0003677;GO:0003677;GO:0003705;GO:0005634;GO:0006351;GO:0006355;GO:0006355;GO:0006357;GO:0007275;GO:0008056;GO:0010628;GO:0016319;GO:0035214;GO:0043565;GO:0045944;GO:0048749;GO:0048854;	K08031	-	-	-	twin of eyeless [Source:FlyBase;Acc:FBgn0019650]"	-	-
FBgn0034706	813.051	1121.91	504.191	0.449403	-1.15392	3.3055e-05	0.000223452	2R	22179695	22182642	+	1664	CG11275	GO:0005515;GO:0005634;GO:0005737;GO:0019005;GO:0030162;GO:0031625;GO:0042787;GO:0043161;	-	-	-	-	-	-	-
FBgn0002939	349.39	579.033	119.746	0.206804	-2.27367	3.31734e-05	0.000224017	2L	18081628	18083608	+	1788	ninaD	GO:0005044;GO:0006898;GO:0007602;GO:0007603;GO:0007604;GO:0016020;GO:0016020;GO:0016021;GO:0016063;GO:0046867;GO:0005044;GO:0006898;GO:0007602;GO:0007603;GO:0007604;GO:0016020;GO:0016020;GO:0016021;GO:0016063;GO:0046867;	-	-	-	-	neither inactivation nor afterpotential D[Source:FlyBase;Acc:FBgn0002939]	-	-
FBgn0028878	48.0331	79.2342	16.832	0.212433	-2.23492	3.51489e-05	0.000236361	2L	15109405	15113092	+	2122	CG15269	GO:0003676;	-	-	-	-	-	-	-
FBgn0053993	52.7561	85.6901	19.8222	0.231324	-2.11201	3.61264e-05	0.000242425	3L	5933036	5950658	-	2523	CG33993	GO:0003674;GO:0005575;GO:0008150;GO:0003674;GO:0005575;GO:0008150;	-	-	NOG151321	S	-	-	-
FBgn0037324	43.6402	72.768	14.5124	0.199434	-2.32602	3.93623e-05	0.000263038	3R	5407183	5412406	-	1941	Orco	GO:0004871;GO:0004984;GO:0004984;GO:0005515;GO:0005516;GO:0005549;GO:0005549;GO:0005886;GO:0005886;GO:0005929;GO:0007165;GO:0007608;GO:0007608;GO:0007608;GO:0007610;GO:0015278;GO:0016020;GO:0016020;GO:0016021;GO:0016021;GO:0019236;GO:0030425;GO:0032590;GO:0032880;GO:0042048;GO:0042803;GO:0048149;GO:0050896;GO:0050911;GO:0051209;GO:0051291;GO:0004871;GO:0004984;GO:0004984;GO:0005515;GO:0005516;GO:…	K22984	-	NOG42486	S	Odorant receptor co-receptor[Source:FlyBase;Acc:FBgn0037324]	-	-
FBgn0033528	200.508	274.866	126.15	0.458951	-1.12359	4.01844e-05	0.000267599	2R	10479011	10480111	-	864	trsn	GO:0003697;GO:0003723;GO:0004521;GO:0005515;GO:0005634;GO:0005829;GO:0016020;GO:0016021;GO:0016070;GO:0016246;GO:0042321;GO:0042595;GO:0042802;GO:0042803;GO:0043565;GO:0050821;GO:0090502;	-	-	-	-	translin [Source:FlyBase;Acc:FBgn0033528]"	-	-
FBgn0033742	380.798	543.471	218.124	0.401354	-1.31705	4.13833e-05	0.000274681	2R	12471915	12474021	+	2107	CG8550	GO:0004222;GO:0006508;GO:0008237;GO:0016787;	-	-	COG3590	O	-	-	-
FBgn0039809	201.125	275.439	126.812	0.460399	-1.11904	4.1465e-05	0.000275081	3R	30881792	30883503	-	1601	CG15547	GO:0003674;GO:0004550;GO:0004550;GO:0004550;GO:0005575;GO:0005622;GO:0006165;GO:0006183;GO:0006228;GO:0006241;GO:0008150;GO:0016740;GO:1902176;	K00940	-	-	-	-	-	-
FBgn0028533	9464.37	13393.4	5535.33	0.413288	-1.27478	4.25432e-05	0.000280926	2L	13847925	13849223	+	1154	CG7953	GO:0016765;	-	-	-	-	-	-	-
FBgn0028434	40.6265	68.4613	12.7917	0.186845	-2.42009	4.29928e-05	0.000283456	2R	14852941	14853948	+	950	Ercc1	GO:0000014;GO:0000014;GO:0000110;GO:0000710;GO:0000712;GO:0003684;GO:0003684;GO:0003697;GO:0004519;GO:0005515;GO:0005634;GO:0006281;GO:0006289;GO:0006296;GO:0006296;GO:0006312;GO:0007131;GO:0043234;GO:0046982;GO:0048812;GO:0070522;GO:0070914;	K10849	-	COG5241	L	-	-	-
FBgn0031512	1138.11	1737.2	539.03	0.310287	-1.68832	4.31062e-05	0.000284058	2L	3173972	3174504	+	468	CG15404	GO:0003674;GO:0005575;GO:0008150;GO:0003674;GO:0005575;GO:0008150;	-	-	-	-	-	-	-
FBgn0013732	117.585	170.246	64.9243	0.381357	-1.39079	4.35619e-05	0.000286766	2R	6657326	6660624	+	3299	sced	GO:0005813;GO:0030037;GO:0030589;GO:0005813;GO:0030037;GO:0030589;	-	-	NOG44453	S	scrambled [Source:FlyBase;Acc:FBgn0013732]"	-	-
FBgn0032169	118.412	171.971	64.8531	0.377116	-1.40692	4.38929e-05	0.0002885	2L	9954325	9956176	+	1731	CG4709	GO:0003676;GO:0003677;GO:0005634;GO:0006351;GO:0006355;GO:0030431;GO:0046872;GO:0046872;GO:0003676;GO:0003677;GO:0005634;GO:0006351;GO:0006355;GO:0030431;GO:0046872;GO:0046872;	-	-	NOG241375	-	-	-	-
FBgn0038034	282.14	393.467	170.813	0.434122	-1.20383	4.62016e-05	0.00030228	3R	12396007	12398929	-	2039	Cyp9f3	-	-	-	-	-	-	-	-
FBgn0003227	33.9191	58.6658	9.17233	0.156349	-2.67716	4.89275e-05	0.000318165	3R	15823019	15832632	-	4131	rec	GO:0000166;GO:0003677;GO:0003677;GO:0004003;GO:0005515;GO:0005524;GO:0005524;GO:0005634;GO:0006270;GO:0006270;GO:0006310;GO:0007049;GO:0007131;GO:0007131;GO:0008094;GO:0016887;GO:0032508;GO:0046872;GO:0051301;GO:0051321;GO:0000166;GO:0003677;GO:0003677;GO:0004003;GO:0005515;GO:0005524;GO:0005524;GO:0005634;GO:0006270;GO:0006270;GO:0006310;GO:0007049;GO:0007131;GO:0007131;GO:0008094;GO:0016887;GO:…	-	-	COG1241	L	recombination-defective[Source:FlyBase;Acc:FBgn0003227]	-	-
FBgn0036553	1481.41	2007.54	955.276	0.475844	-1.07144	5.10419e-05	0.000331243	3L	15980100	15981888	+	1558	CG17027	GO:0005737;GO:0006020;GO:0006021;GO:0007165;GO:0008934;GO:0008934;GO:0008934;GO:0008934;GO:0016311;GO:0016787;GO:0046854;GO:0046855;GO:0046855;GO:0046855;GO:0046872;GO:0052832;GO:0052833;GO:0052834;GO:0005737;GO:0006020;GO:0006021;GO:0007165;GO:0008934;GO:0008934;GO:0008934;GO:0008934;GO:0016311;GO:0016787;GO:0046854;GO:0046855;GO:0046855;GO:0046855;GO:0046872;GO:0052832;GO:0052833;GO:0052834;	K01092	-	COG0483	G	-	-	-
FBgn0036254	125.101	179.939	70.2635	0.390485	-1.35666	5.1605e-05	0.000334558	3L	12133771	12136706	-	2745	CG5645	GO:0000447;GO:0003674;GO:0005575;GO:0005730;GO:0008150;GO:0030686;	K14786	-	NOG242579	-	-	-	-
FBgn0029795	920.902	1269.31	572.498	0.451032	-1.1487	5.66643e-05	0.000364775	X	5732740	5734614	+	1786	CG15773	-	-	-	-	-	-	-	-
FBgn0021776	212.059	287.707	136.411	0.47413	-1.07665	5.67683e-05	0.00036526	3R	19931799	19935120	-	3322	mira	GO:0003779;GO:0005515;GO:0005737;GO:0005813;GO:0005818;GO:0005938;GO:0007317;GO:0007400;GO:0007402;GO:0007405;GO:0007419;GO:0008298;GO:0008595;GO:0009925;GO:0016324;GO:0017022;GO:0045167;GO:0045177;GO:0045178;GO:0045179;GO:0045180;GO:0048477;GO:0055059;GO:0072697;GO:0003779;GO:0005515;GO:0005737;GO:0005813;GO:0005818;GO:0005938;GO:0007317;GO:0007400;GO:0007402;GO:0007405;GO:0007419;GO:0008298;GO:…	-	-	-	-	miranda [Source:FlyBase;Acc:FBgn0021776]"	-	-
FBgn0036811	181.537	249.571	113.502	0.454789	-1.13673	5.95809e-05	0.000381633	3L	18745856	18746623	+	713	MED11	GO:0001104;GO:0001104;GO:0001104;GO:0003713;GO:0005515;GO:0005634;GO:0005634;GO:0006351;GO:0006355;GO:0006357;GO:0006357;GO:0006366;GO:0007406;GO:0007517;GO:0016592;GO:0016592;GO:0016592;GO:0048813;	K15131	-	NOG298510	-	Mediator complex subunit 11[Source:FlyBase;Acc:FBgn0036811]	-	-
FBgn0035148	240.344	321.847	158.841	0.493528	-1.0188	6.09174e-05	0.000389416	3L	651542	652881	-	1035	CG3402	GO:0005622;GO:0007266;GO:0030111;	-	-	NOG236405	-	-	-	-
FBgn0000055	15.9473	31.574	0.320692	0.0101569	-6.6214	6.16642e-05	0.000393014	2L	14615552	14618902	+	2254	Adh	GO:0004022;GO:0004022;GO:0004022;GO:0005829;GO:0006066;GO:0006066;GO:0006067;GO:0006069;GO:0006117;GO:0008152;GO:0008774;GO:0016491;GO:0016491;GO:0042803;GO:0043234;GO:0046164;GO:0048149;GO:0055114;GO:0055114;GO:0004022;GO:0004022;GO:0006066;GO:0007165;GO:0008152;GO:0016491;GO:0016491;GO:0055114;GO:0055114;	K00001	-	-	-	Alcohol dehydrogenase[Source:FlyBase;Acc:FBgn0000055]	-	-
FBgn0261963	151.26	212.305	90.2151	0.424932	-1.2347	6.57682e-05	0.000416684	2L	5461639	5467610	+	2920	mid	GO:0000122;GO:0000977;GO:0001226;GO:0001227;GO:0003015;GO:0003677;GO:0003700;GO:0005634;GO:0005634;GO:0006351;GO:0006355;GO:0006355;GO:0007402;GO:0007409;GO:0007411;GO:0007417;GO:0007507;GO:0008406;GO:0010629;GO:0014018;GO:0014019;GO:0030381;GO:0035050;GO:0035223;GO:0042659;GO:0042684;GO:0045944;GO:0048665;GO:0051890;GO:0051960;GO:0097156;GO:0000122;GO:0000977;GO:0001226;GO:0001227;GO:0003015;GO:…	-	-	-	-	midline [Source:FlyBase;Acc:FBgn0261963]"	-	-
FBgn0038492	443.326	704.764	181.887	0.258083	-1.9541	6.72538e-05	0.000425886	3R	17152995	17202130	-	7334	Mur89F	GO:0005201;GO:0005576;GO:0006030;GO:0008061;GO:0031012;GO:0005201;GO:0005576;GO:0006030;GO:0008061;GO:0031012;	-	-	NOG12793	-	Mucin related 89F [Source:FlyBase;Acc:FBgn0038492]"	-	-
FBgn0043362	1169.12	1644.38	693.851	0.421951	-1.24485	6.75164e-05	0.00042688	2L	5907169	5922776	+	12155	bchs	GO:0001578;GO:0005737;GO:0005764;GO:0007420;GO:0022416;GO:0031396;GO:0031594;GO:0032418;GO:0046622;GO:0046872;GO:0046872;GO:0048666;GO:0048749;GO:0048786;GO:0050807;GO:0097156;	K22262	-	-	-	blue cheese [Source:FlyBase;Acc:FBgn0043362]"	-	-
FBgn0050342	218.604	294.808	142.4	0.483027	-1.04982	6.81825e-05	0.00043049	2R	9143956	9145151	+	1196	Prp38	GO:0000398;GO:0005515;GO:0005634;GO:0005681;GO:0006397;GO:0008380;GO:0010389;GO:0043234;GO:0071011;GO:0071013;	K12849	-	NOG241318	-	pre-mRNA processing factor 38[Source:FlyBase;Acc:FBgn0050342]	-	-
FBgn0000287	234.458	313.773	155.144	0.494448	-1.01611	6.8888e-05	0.000434303	2L	11358873	11373636	+	5536	salr	GO:0000122;GO:0000977;GO:0003676;GO:0003700;GO:0005634;GO:0006355;GO:0006366;GO:0007165;GO:0007423;GO:0007605;GO:0008584;GO:0008586;GO:0030539;GO:0043565;GO:0044212;GO:0048098;GO:0000122;GO:0000977;GO:0003676;GO:0003700;GO:0005634;GO:0006355;GO:0006366;GO:0007165;GO:0007423;GO:0007605;GO:0008584;GO:0008586;GO:0030539;GO:0043565;GO:0044212;GO:0048098;GO:0000122;GO:0000977;GO:0003676;GO:0003700;GO:…	K19871	-	-	-	spalt-related [Source:FlyBase;Acc:FBgn0000287]"	-	-
FBgn0039688	2014.22	2878.24	1150.21	0.39962	-1.3233	6.93987e-05	0.000436877	3R	29725830	29735360	+	7696	Kul	GO:0004222;GO:0004222;GO:0006508;GO:0006509;GO:0008237;GO:0008593;GO:0016020;GO:0016021;GO:0016021;GO:0016787;GO:0046872;GO:0004222;GO:0004222;GO:0006508;GO:0006509;GO:0008237;GO:0008593;GO:0016020;GO:0016021;GO:0016021;GO:0016787;GO:0046872;GO:0004222;GO:0004222;GO:0006508;GO:0006508;GO:0006509;GO:0008233;GO:0008237;GO:0008237;GO:0008593;GO:0016020;GO:0016021;GO:0016021;GO:0016787;GO:0046872;	K06704	-	-	-	Kuzbanian-like [Source:FlyBase;Acc:FBgn0039688]"	-	-
FBgn0031654	22223.4	32632.3	11814.4	0.362046	-1.46575	6.97747e-05	0.000438863	2L	4952243	4953136	-	894	Jon25Bii	GO:0004252;GO:0004252;GO:0006508;GO:0006508;GO:0006508;GO:0008233;GO:0008236;GO:0016787;GO:0004252;GO:0004252;GO:0006508;GO:0006508;GO:0006508;GO:0008233;GO:0008236;GO:0016787;	-	-	-	-	Jonah 25Bii [Source:FlyBase;Acc:FBgn0031654]"	-	-
FBgn0030629	40.3032	67.579	13.0273	0.192771	-2.37504	6.9876e-05	0.000439235	X	15340373	15342117	-	1592	CG9123	GO:0003674;GO:0005730;GO:0006364;GO:0008283;GO:0042273;	K14830	-	-	-	-	-	-
FBgn0026755	43.8782	72.2396	15.5169	0.214798	-2.21895	7.6103e-05	0.000475347	2L	6225048	6226842	+	1740	Ugt37b1	GO:0006011;GO:0008152;GO:0008194;GO:0015020;GO:0016020;GO:0016021;GO:0016021;GO:0016740;GO:0016757;GO:0016758;GO:0043231;	-	-	NOG326467	-	UDP-glycosyltransferase 37b1[Source:FlyBase;Acc:FBgn0026755]	-	-
FBgn0003374	6716.81	10031.2	3402.45	0.339188	-1.55984	7.67219e-05	0.000478746	X	3250089	3251040	+	952	Sgs4	-	-	-	-	-	Salivary gland secretion 4[Source:FlyBase;Acc:FBgn0003374]	-	-
FBgn0086446	152.853	213.383	92.3233	0.432664	-1.20868	7.71215e-05	0.000481005	2L	19132323	19133097	+	708	DCTN6-p27	GO:0005869;GO:0005869;GO:0007018;	-	-	NOG149720	S	Dynactin 6, p27 subunit[Source:FlyBase;Acc:FBgn0086446]	-	-
FBgn0085222	583.896	1163.4	4.39688	0.00377936	-8.04764	8.00285e-05	0.000497683	2R	17508995	17511394	+	2333	CG34193	-	-	-	NOG307755	-	-	-	-
FBgn0260964	182.906	250.206	115.606	0.462042	-1.1139	8.21709e-05	0.000510017	2R	13513132	13534251	-	8134	Vmat	GO:0006855;GO:0008021;GO:0015238;GO:0015872;GO:0015893;GO:0016020;GO:0016021;GO:0016021;GO:0051608;GO:0055085;GO:1904340;GO:1904647;GO:0006855;GO:0008021;GO:0015238;GO:0015872;GO:0015893;GO:0016020;GO:0016021;GO:0016021;GO:0051608;GO:0055085;GO:1904340;GO:1904647;GO:0006855;GO:0008021;GO:0015238;GO:0015872;GO:0015893;GO:0016020;GO:0016021;GO:0016021;GO:0051608;GO:0055085;GO:1904340;GO:1904647;GO:…	K08155	-	NOG255549	-	Vesicular monoamine transporter[Source:FlyBase;Acc:FBgn0260964]	-	-
FBgn0036899	95.7202	141.157	50.2834	0.356223	-1.48915	8.29889e-05	0.000514595	3L	19650506	19664104	-	3431	tey	GO:0016567;GO:0090263;GO:0016567;GO:0090263;GO:0016567;GO:0090263;GO:0005634;GO:0005634;GO:0008039;GO:0016567;GO:0045892;GO:0090263;	-	-	NOG44709	S	teyrha-meyrha [Source:FlyBase;Acc:FBgn0036899]"	-	-
FBgn0031434	53.8074	86.0575	21.5573	0.250498	-1.99713	8.34365e-05	0.000516871	2L	2575280	2576997	-	1654	insv	GO:0003677;GO:0003714;GO:0005515;GO:0005515;GO:0005634;GO:0005634;GO:0006351;GO:0006355;GO:0043035;GO:0043565;GO:0045746;GO:0045746;GO:0045892;GO:0003677;GO:0003714;GO:0005515;GO:0005515;GO:0005634;GO:0005634;GO:0006351;GO:0006355;GO:0043035;GO:0043565;GO:0045746;GO:0045746;GO:0045892;	-	-	-	-	insensitive [Source:FlyBase;Acc:FBgn0031434]"	-	-
FBgn0264562	772.825	1515.83	29.8167	0.0196702	-5.66785	8.55163e-05	0.000527968	X	1941940	2007956	+	13899	Hr4	GO:0003677;GO:0003677;GO:0003700;GO:0003707;GO:0005634;GO:0005634;GO:0006351;GO:0006355;GO:0006355;GO:0008270;GO:0043401;GO:0043565;GO:0046872;GO:0003677;GO:0003677;GO:0003700;GO:0003707;GO:0005634;GO:0005634;GO:0006351;GO:0006355;GO:0006355;GO:0008270;GO:0043401;GO:0043565;GO:0046872;GO:0003677;GO:0003677;GO:0003700;GO:0003707;GO:0005634;GO:0005634;GO:0006351;GO:0006355;GO:0006355;GO:0008270;GO:…	K09185	-	NOG253308	-	Hormone receptor 4 [Source:FlyBase;Acc:FBgn0264562]"	-	-
FBgn0037069	15.9158	30.2938	1.53787	0.0507652	-4.30002	8.63244e-05	0.000532701	3L	21300580	21301171	+	522	Cpr78Cc	GO:0008010;GO:0031012;GO:0040003;GO:0042302;GO:0042302;GO:0042302;	-	-	NOG256618	-	Cuticular protein 78Cc[Source:FlyBase;Acc:FBgn0037069]	-	-
FBgn0038126	316.209	529.296	103.122	0.194829	-2.35972	8.64633e-05	0.000533301	3R	13208754	13214465	-	1869	CG8483	GO:0003674;GO:0005576;GO:0005576;GO:0008150;GO:0046983;	K19919	-	COG2340	S	-	-	-
FBgn0034535	62.7742	97.9995	27.549	0.281113	-1.83078	9.15571e-05	0.000561937	2R	20641742	20642558	+	752	CG11110	GO:0006465;GO:0006508;GO:0006627;GO:0008236;GO:0016020;GO:0033108;GO:0042720;	K09648	-	COG0681	U	-	-	-
FBgn0037377	187.57	255.669	119.47	0.467286	-1.09762	9.30202e-05	0.000570177	3R	5791879	5793383	+	1505	CG1218	GO:0005575;GO:0008150;GO:0008270;GO:0072572;	-	-	NOG306873	-	-	-	-
FBgn0038717	472.265	665.956	278.573	0.418306	-1.25737	9.61516e-05	0.000587125	3R	19607254	19609322	+	1666	CG17751	GO:0005887;GO:0008514;GO:0015711;GO:0016020;GO:0016021;GO:0016021;GO:0055085;	-	-	-	-	-	-	-
FBgn0037122	39.2308	68.0762	10.3855	0.152557	-2.71258	9.68902e-05	0.000591072	3L	21729675	21730454	-	780	CG14570	GO:0003674;GO:0005575;GO:0008150;	-	-	NOG319933	-	-	-	-
FBgn0035542	7743.73	10550.7	4936.75	0.467906	-1.09571	9.93636e-05	0.000605296	3L	4406943	4420648	+	3058	DOR	GO:0005634;GO:0010506;GO:0030374;GO:0035076;GO:0035258;GO:0045944;GO:0005634;GO:0010506;GO:0030374;GO:0035076;GO:0035258;GO:0045944;GO:0000045;GO:0005634;GO:0005634;GO:0005776;GO:0010506;GO:0030374;GO:0035076;GO:0035258;GO:0045944;GO:0005634;GO:0010506;GO:0030374;GO:0035076;GO:0035258;GO:0045944;GO:0000045;GO:0005634;GO:0005634;GO:0005776;GO:0010506;GO:0030374;GO:0035076;GO:0035258;GO:0045944;GO:…	K21247	-	NOG281711	-	Diabetes and obesity regulated[Source:FlyBase;Acc:FBgn0035542]	-	-
FBgn0052187	54.3162	86.3268	22.3057	0.258387	-1.95239	0.000101242	0.000615568	3L	17804916	17806365	-	1326	CG32187	-	-	-	NOG330321	-	-	-	-
FBgn0040609	1181.51	1971.74	391.275	0.198442	-2.33321	0.000105141	0.000637761	3R	27291535	27292209	-	561	CG3348	GO:0005576;GO:0006030;GO:0008061;GO:0005576;GO:0006030;GO:0008061;	-	-	NOG280993	-	-	-	-
FBgn0010015	315.041	447.608	182.475	0.407667	-1.29454	0.000106346	0.000644461	3R	31039374	31046821	+	3064	CanA1	GO:0004721;GO:0006470;GO:0016787;GO:0016787;GO:0004721;GO:0004722;GO:0004723;GO:0005516;GO:0005955;GO:0006470;GO:0006470;GO:0007269;GO:0008021;GO:0016192;GO:0016787;GO:0016787;GO:0030431;GO:0045088;GO:0046872;GO:0071731;GO:0072375;GO:0004721;GO:0004722;GO:0004723;GO:0005516;GO:0005955;GO:0006470;GO:0006470;GO:0007269;GO:0008021;GO:0016192;GO:0016787;GO:0016787;GO:0030431;GO:0045088;GO:0046872;GO:…	K04348	-	COG0639	T	Calcineurin A1 [Source:FlyBase;Acc:FBgn0010015]"	-	-
FBgn0014869	4901.12	6883.51	2918.72	0.424016	-1.23781	0.00010818	0.000654954	3R	29148248	29149901	+	1136	Pglym78	GO:0003824;GO:0004082;GO:0004619;GO:0005829;GO:0006094;GO:0006096;GO:0006096;GO:0006096;GO:0007520;GO:0007525;GO:0008152;GO:0010906;GO:0016853;GO:0016868;GO:0030018;GO:0031430;GO:0043456;GO:0046538;GO:0003824;GO:0004082;GO:0004619;GO:0005829;GO:0006094;GO:0006096;GO:0006096;GO:0006096;GO:0007520;GO:0007525;GO:0008152;GO:0010906;GO:0016853;GO:0016868;GO:0030018;GO:0031430;GO:0043456;GO:0046538;GO:…	K01834	-	-	-	Phosphoglyceromutase[Source:FlyBase;Acc:FBgn0014869]	-	-
FBgn0039291	138.239	194.171	82.3081	0.423896	-1.23822	0.000108711	0.000657862	3R	25214325	25215188	-	802	CG13663	GO:0016020;GO:0016021;	-	-	-	-	-	-	-
FBgn0270928	95.3831	139.937	50.8296	0.363233	-1.46103	0.000109131	0.00066009	3R	18705501	18718916	+	7098	VAChT	GO:0005277;GO:0005887;GO:0006836;GO:0006855;GO:0015238;GO:0015695;GO:0015893;GO:0016020;GO:0016021;GO:0016021;GO:0030121;GO:0030122;GO:0042166;GO:0055085;GO:0072488;GO:1901374;	K14636	-	-	-	Vesicular acetylcholine transporter[Source:FlyBase;Acc:FBgn0270928]	-	-
FBgn0037513	463.49	620.577	306.403	0.493739	-1.01818	0.000110911	0.000670227	3R	7747913	7750079	-	1361	pyd3	GO:0003837;GO:0003837;GO:0006207;GO:0006208;GO:0006807;GO:0016787;GO:0016810;	K01431	-	-	-	-	-	-
FBgn0031791	574.207	946.92	201.493	0.212788	-2.23251	0.000113719	0.000685941	2L	6255859	6256822	+	964	AANATL2	GO:0004059;GO:0004059;GO:0005737;GO:0006807;GO:0008080;GO:0016740;GO:0016746;GO:0019186;GO:0004059;GO:0004059;GO:0005737;GO:0006807;GO:0008080;GO:0016740;GO:0016746;GO:0019186;	-	-	-	-	Arylalkylamine N-acyltransferase-like 2[Source:FlyBase;Acc:FBgn0031791]	-	-
FBgn0034623	649.106	1292.55	5.6648	0.00438267	-7.83398	0.000114462	0.000690056	2R	21346875	21347883	-	883	CG9822	GO:0003674;GO:0005576;GO:0008150;	-	-	-	-	-	-	-
FBgn0051475	201.465	271.531	131.399	0.483918	-1.04717	0.000117987	0.000709973	3R	19180659	19201096	+	2688	CG31475	GO:0005509;GO:0016020;GO:0016021;GO:0048812;GO:0005509;GO:0016020;GO:0016021;GO:0048812;	K19934	-	NOG277464	-	-	-	-
FBgn0044020	218.466	292.087	144.845	0.495898	-1.01188	0.000119911	0.000720195	2R	11652756	11679354	-	758	Roc2	GO:0005737;GO:0005829;GO:0008270;GO:0008270;GO:0016567;GO:0019788;GO:0031146;GO:0031462;GO:0031463;GO:0031466;GO:0031467;GO:0042787;GO:0043224;GO:0045116;GO:0061630;GO:0080008;GO:0097602;GO:0005737;GO:0005829;GO:0008270;GO:0008270;GO:0016567;GO:0019788;GO:0031146;GO:0031462;GO:0031463;GO:0031466;GO:0031467;GO:0042787;GO:0043224;GO:0045116;GO:0061630;GO:0080008;GO:0097602;	K10611	-	COG5194	O	Regulator of cullins 2[Source:FlyBase;Acc:FBgn0044020]	-	-
FBgn0037635	372.43	505.722	239.137	0.472863	-1.08051	0.000124576	0.000745419	3R	8807679	8813579	-	2642	CG9837	-	-	-	NOG237627	-	-	-	-
FBgn0036416	1146.97	2286.07	7.87222	0.00344356	-8.18188	0.000128523	0.000765463	3L	14233469	14234609	+	1079	CG7924	-	-	-	NOG264102	-	-	-	-
FBgn0052115	283.089	383.572	182.606	0.476068	-1.07076	0.000129069	0.000767649	3L	12912027	12913646	-	1560	CG32115	GO:0003674;GO:0005575;GO:0008150;	-	-	NOG319102	-	-	-	-
FBgn0032693	201.823	321.509	82.1369	0.255473	-1.96876	0.000133194	0.000791078	2L	18651058	18653010	-	1658	Cyp310a1	GO:0004497;GO:0005506;GO:0005783;GO:0005789;GO:0016020;GO:0016491;GO:0016491;GO:0016705;GO:0020037;GO:0030178;GO:0031090;GO:0043231;GO:0046872;GO:0055114;GO:0055114;	-	-	COG2124	Q	-	-	-
FBgn0030897	115.699	164.717	66.6817	0.404826	-1.30463	0.000138632	0.000820717	X	18155369	18174744	+	5732	Frq1	GO:0005509;GO:0005509;GO:0005623;GO:0007268;GO:0007269;GO:0007528;GO:0008048;GO:0016020;GO:0031284;GO:0045202;GO:0046872;GO:0046928;GO:0098793;GO:0005509;GO:0005509;GO:0005623;GO:0007268;GO:0007269;GO:0007528;GO:0008048;GO:0016020;GO:0031284;GO:0045202;GO:0046872;GO:0046928;GO:0098793;GO:0005509;GO:0005509;GO:0005623;GO:0007268;GO:0007269;GO:0007528;GO:0008048;GO:0016020;GO:0031284;GO:0045202;GO:…	K19932	-	COG5126	DTZ	Frequenin 1 [Source:FlyBase;Acc:FBgn0030897]"	-	-
FBgn0266723	190.982	257.937	124.028	0.480845	-1.05635	0.000139242	0.000823948	2R	14757064	14757846	-	666	Trs31	GO:0005737;GO:0006888;GO:0016192;GO:0017112;GO:0030008;GO:0030008;GO:0048193;GO:0065009;	K20280	-	-	-	TRAPP subunit 31 [Source:FlyBase;Acc:FBgn0266723]"	-	-
FBgn0041713	24.6331	46.7334	2.53274	0.0541956	-4.20568	0.000142331	0.000840284	2L	15035394	15037841	+	1600	yellow-c	GO:0042438;GO:0048067;GO:0042438;GO:0048067;	-	-	COG3386	G	-	-	-
FBgn0265726	4561.18	7794.63	1327.74	0.17034	-2.55351	0.000148948	0.000875717	X	13692292	13717835	+	8748	Nna1	GO:0004180;GO:0004181;GO:0006508;GO:0008270;GO:0016787;GO:0004180;GO:0004181;GO:0006508;GO:0008270;GO:0016787;GO:0004180;GO:0004181;GO:0006508;GO:0008270;GO:0016787;GO:0004180;GO:0004181;GO:0006508;GO:0008270;GO:0016787;GO:0004180;GO:0004181;GO:0006508;GO:0008270;GO:0016787;GO:0002164;GO:0003407;GO:0004180;GO:0004181;GO:0005739;GO:0006508;GO:0006508;GO:0007005;GO:0008233;GO:0008237;GO:0008270;GO:…	K23437	-	-	-	Nna1 carboxypeptidase[Source:FlyBase;Acc:FBgn0265726]	-	-
FBgn0013279	48.3948	92.1314	4.65817	0.05056	-4.30586	0.000156402	0.000915764	3R	12509076	12511461	+	2386	Hsp70Bc	GO:0000166;GO:0001666;GO:0005524;GO:0006986;GO:0009408;GO:0009408;GO:0009636;GO:0035080;	K03283	-	COG0443	O	Heat-shock-protein-70Bc[Source:FlyBase;Acc:FBgn0013279]	-	-
FBgn0030474	206.282	276.093	136.471	0.494295	-1.01656	0.000157117	0.00091911	X	13338318	13341009	+	2626	CG15747	GO:0000398;GO:0071011;GO:0071013;GO:0000398;GO:0071011;GO:0071013;	K13206	-	-	-	-	-	-
FBgn0039210	171.036	233.147	108.925	0.467195	-1.0979	0.000159836	0.000933313	3R	24583067	24585160	-	2094	CG13625	GO:0000398;GO:0003723;GO:0071013;	K13106	-	NOG317350	-	-	-	-
FBgn0266429	23.2937	41.5327	5.05467	0.121703	-3.03856	0.000165534	0.000962148	X	3574536	3666724	+	3704	AstA-R1	GO:0004871;GO:0004930;GO:0004930;GO:0004930;GO:0005887;GO:0007165;GO:0007186;GO:0007186;GO:0007186;GO:0007218;GO:0008188;GO:0008261;GO:0016020;GO:0016021;GO:0016021;GO:0016021;GO:0004871;GO:0004930;GO:0004930;GO:0004930;GO:0005887;GO:0007165;GO:0007186;GO:0007186;GO:0007186;GO:0007218;GO:0008188;GO:0008261;GO:0016020;GO:0016021;GO:0016021;GO:0016021;	-	-	-	-	Allatostatin A receptor 1[Source:FlyBase;Acc:FBgn0266429]	-	-
FBgn0037017	77.5094	116.21	38.8083	0.333949	-1.5823	0.000167077	0.000969409	3L	20768207	20769482	-	1157	CG4074	GO:0005768;GO:0005768;GO:0005829;GO:0006886;GO:0008565;GO:0008565;GO:0030906;GO:0042147;GO:0005768;GO:0005768;GO:0005829;GO:0006886;GO:0008565;GO:0008565;GO:0030906;GO:0042147;	-	-	NOG321080	-	-	-	-
FBgn0085242	27.5154	47.7789	7.25187	0.15178	-2.71995	0.000180681	0.00104503	2R	23967124	23967745	-	518	CG34213	GO:0003674;GO:0005575;GO:0008150;	-	-	NOG80371	S	-	-	-
FBgn0031907	2295.91	4444.19	147.626	0.0332177	-4.9119	0.000183685	0.00106001	2L	7401335	7404727	+	1730	CG5171	GO:0003824;GO:0004805;GO:0004805;GO:0005737;GO:0005992;GO:0005992;GO:0005992;GO:0016311;GO:0016787;GO:0070413;GO:0003824;GO:0004805;GO:0004805;GO:0005992;GO:0005992;GO:0016311;GO:0016787;GO:0003824;GO:0004805;GO:0004805;GO:0005992;GO:0005992;GO:0016311;GO:0016787;GO:0003824;GO:0004805;GO:0004805;GO:0005992;GO:0005992;GO:0016311;GO:0016787;GO:0003824;GO:0004805;GO:0004805;GO:0005992;GO:0005992;GO:…	K01087	-	-	-	-	-	-
FBgn0003295	49.7172	78.9037	20.5307	0.260199	-1.94231	0.000186709	0.0010765	3L	1370628	1387437	+	1798	ru	GO:0001745;GO:0001752;GO:0003015;GO:0004252;GO:0004252;GO:0005783;GO:0005887;GO:0006508;GO:0006508;GO:0007427;GO:0007479;GO:0008233;GO:0016020;GO:0016021;GO:0016021;GO:0016021;GO:0016485;GO:0016787;GO:0042676;GO:0045177;GO:0048085;GO:0050714;	K02857	-	NOG282518	-	roughoid [Source:FlyBase;Acc:FBgn0003295]"	-	-
FBgn0052249	9435.92	13136.5	5735.29	0.43659	-1.19565	0.000191531	0.00110083	3L	4470001	4471012	+	951	CG32249	GO:0016020;GO:0016021;	-	-	NOG41752	R	-	-	-
FBgn0003460	211.459	281.994	140.923	0.499738	-1.00076	0.000192528	0.00110591	2R	7419350	7434872	+	2786	so	GO:0001744;GO:0001745;GO:0001746;GO:0003677;GO:0003677;GO:0003700;GO:0003705;GO:0005515;GO:0005634;GO:0005634;GO:0006355;GO:0007275;GO:0007283;GO:0007455;GO:0007623;GO:0008134;GO:0008347;GO:0009649;GO:0035271;GO:0043565;GO:0043565;GO:0045944;GO:0048749;	K15614	-	NOG289502	-	sine oculis [Source:FlyBase;Acc:FBgn0003460]"	-	-
FBgn0039870	98.8926	142.954	54.8315	0.383562	-1.38247	0.000192588	0.00110591	3R	31744282	31745178	+	835	CG1896	-	-	-	NOG252930	-	-	-	-
FBgn0034264	136.846	190.569	83.1241	0.43619	-1.19697	0.00019519	0.00111885	2R	17723309	17725056	+	1402	Dlish	GO:0001736;GO:0005515;GO:0005737;GO:0005938;GO:0016327;GO:0035332;GO:0045179;GO:0045296;GO:0090163;GO:0090251;	-	-	NOG150777	S	Dachs ligand with SH3s[Source:FlyBase;Acc:FBgn0034264]	-	-
FBgn0032734	30.4249	51.9741	8.87576	0.170773	-2.54985	0.00019592	0.00112253	2L	18991020	18992409	+	1390	CG15169	-	-	-	-	-	-	-	-
FBgn0035791	20.4078	37.0391	3.77653	0.101961	-3.29391	0.000196212	0.00112371	3L	7497211	7498831	-	1538	CG8539	GO:0004180;GO:0004181;GO:0004181;GO:0005615;GO:0006508;GO:0008270;GO:0016787;GO:0004180;GO:0004181;GO:0004181;GO:0005615;GO:0006508;GO:0008270;GO:0016787;	-	-	-	-	-	-	-
FBgn0032446	32.0298	54.3007	9.75894	0.17972	-2.47618	0.000199454	0.00114023	2L	12693872	12694988	-	881	CG5780	GO:0003674;GO:0005929;GO:0030991;GO:0030991;GO:0035721;GO:0060271;	-	-	-	-	-	-	-
FBgn0034010	340.366	489.82	190.912	0.38976	-1.35934	0.000204495	0.00116519	2R	15325503	15326386	-	824	CG8157	-	-	-	-	-	-	-	-
FBgn0008651	98.4301	142.533	54.3272	0.381156	-1.39155	0.000204547	0.00116519	3R	21409979	21434133	-	2744	lbl	GO:0003677;GO:0003677;GO:0005634;GO:0005634;GO:0006355;GO:0006355;GO:0007417;GO:0007480;GO:0007483;GO:0007501;GO:0007507;GO:0007517;GO:0007519;GO:0007520;GO:0008544;GO:0016477;GO:0042659;GO:0043565;GO:0045664;GO:0051450;GO:0003677;GO:0003677;GO:0005634;GO:0005634;GO:0006355;GO:0006355;GO:0007417;GO:0007480;GO:0007483;GO:0007501;GO:0007507;GO:0007517;GO:0007519;GO:0007520;GO:0008544;GO:0016477;GO:…	K09353	-	-	-	ladybird late [Source:FlyBase;Acc:FBgn0008651]"	-	-
FBgn0035816	45.6017	73.3586	17.8448	0.243254	-2.03946	0.000207336	0.00117898	3L	7747344	7750552	+	3209	CG13685	GO:0003674;GO:0005575;GO:0008150;GO:0003674;GO:0005575;GO:0008150;GO:0003674;GO:0005575;GO:0008150;GO:0003674;GO:0005575;GO:0008150;	-	-	NOG238879	-	-	-	-
FBgn0039732	71.3048	107.576	35.0333	0.32566	-1.61856	0.000211247	0.00119909	3R	29996961	29997676	-	654	CG15525	GO:0003674;GO:0005575;GO:0008150;	K12871	-	-	-	-	-	-
FBgn0037550	90.8066	132.481	49.1324	0.370864	-1.43104	0.000211471	0.00119983	3R	8125290	8126357	-	883	CG9667	GO:0000350;GO:0000350;GO:0000384;GO:0000389;GO:0000398;GO:0000974;GO:0003723;GO:0071011;GO:0071012;GO:0071013;GO:0071014;GO:0071020;GO:0000350;GO:0000398;GO:0000974;GO:0003723;GO:0071011;GO:0071013;	K12870	-	NOG265652	-	-	-	-
FBgn0036529	135.189	188.077	82.3004	0.437589	-1.19235	0.000216637	0.00122752	3L	15683872	15686598	+	2199	pgant8	GO:0000139;GO:0004653;GO:0004653;GO:0005794;GO:0005795;GO:0005795;GO:0006486;GO:0009312;GO:0009312;GO:0016020;GO:0016021;GO:0016740;GO:0016757;GO:0030246;GO:0046872;	-	-	NOG259651	-	polypeptide GalNAc transferase 8[Source:FlyBase;Acc:FBgn0036529]	-	-
FBgn0032713	946.866	1437.34	456.395	0.317528	-1.65504	0.000217896	0.00123302	2L	18823548	18826716	+	2275	CG17323	GO:0002121;GO:0008152;GO:0015020;GO:0015020;GO:0016020;GO:0016021;GO:0016740;GO:0016757;GO:0016758;GO:0043231;GO:0002121;GO:0008152;GO:0015020;GO:0015020;GO:0016020;GO:0016021;GO:0016740;GO:0016757;GO:0016758;GO:0043231;GO:0002121;GO:0008152;GO:0015020;GO:0015020;GO:0016020;GO:0016021;GO:0016740;GO:0016757;GO:0016758;GO:0043231;GO:0002121;GO:0008152;GO:0015020;GO:0015020;GO:0016020;GO:0016021;GO:…	-	-	COG1819	CG	-	-	-
FBgn0035199	273.807	458.169	89.4448	0.195222	-2.35681	0.000219551	0.00124073	3L	1256449	1274498	+	2634	tfc	GO:0030246;GO:0048085;GO:0030246;GO:0048085;GO:0030246;GO:0048085;	-	-	NOG265562	-	triforce [Source:FlyBase;Acc:FBgn0035199]"	-	-
FBgn0039742	101.998	147.221	56.776	0.385652	-1.37463	0.000223415	0.00126146	3R	30048635	30052112	-	1032	CG15528	GO:0004725;GO:0005575;GO:0006470;GO:0006470;GO:0008138;GO:0008138;GO:0016311;GO:0016787;GO:0016791;GO:0035335;	K14165	-	-	-	-	-	-
FBgn0031391	195.931	262.024	129.837	0.495516	-1.013	0.000226411	0.00127389	2L	2145297	2147275	-	1907	CG11723	GO:0003677;GO:0003677;GO:0005634;GO:0006351;GO:0006355;GO:0003677;GO:0003677;GO:0005634;GO:0006351;GO:0006355;	-	-	NOG329608	-	-	-	-
FBgn0003861	13.6969	26.1766	1.21718	0.0464987	-4.42667	0.000236474	0.00132585	3R	29914521	29920289	-	4149	trp	GO:0001895;GO:0005216;GO:0005262;GO:0005262;GO:0005262;GO:0005515;GO:0005515;GO:0005515;GO:0005516;GO:0005886;GO:0005886;GO:0005887;GO:0006811;GO:0006811;GO:0006816;GO:0006816;GO:0006828;GO:0007005;GO:0007601;GO:0007602;GO:0007603;GO:0007605;GO:0007608;GO:0008104;GO:0008355;GO:0008377;GO:0009416;GO:0009416;GO:0010461;GO:0016020;GO:0016020;GO:0016021;GO:0016021;GO:0016027;GO:0016028;GO:0016028;GO:…	K04967	-	NOG311539	-	transient receptor potential[Source:FlyBase;Acc:FBgn0003861]	-	-
FBgn0036022	25.8415	45.1006	6.58232	0.145948	-2.77648	0.000236951	0.00132794	3L	9638112	9639021	+	910	CG8329	GO:0004252;GO:0004252;GO:0006508;GO:0006508;GO:0006508;GO:0008233;GO:0008236;GO:0016787;GO:0030431;	-	-	-	-	-	-	-
FBgn0039864	85.9278	126.906	44.9493	0.354193	-1.49739	0.000244435	0.0013662	3R	31678147	31679880	-	1060	CG11550	-	-	-	-	-	-	-	-
FBgn0035865	59.948	92.1406	27.7553	0.301228	-1.73107	0.00025099	0.00139989	3L	8290286	8295327	-	1662	CG7201	-	-	-	-	-	-	-	-
FBgn0039107	141.042	194.669	87.4155	0.449048	-1.15506	0.000252093	0.00140481	3R	23711527	23713313	+	1484	CG10300	-	-	-	-	-	-	-	-
FBgn0030057	185.924	249.394	122.453	0.491003	-1.0262	0.000257757	0.00143326	X	8688627	8690227	-	1314	Ppt1	GO:0002084;GO:0002084;GO:0005764;GO:0005764;GO:0006897;GO:0008340;GO:0008474;GO:0008474;GO:0008474;GO:0016020;GO:0016021;GO:0016787;GO:0048665;GO:0098599;GO:0098599;GO:0098734;GO:1900244;GO:1902667;GO:0002084;GO:0002084;GO:0005764;GO:0005764;GO:0006897;GO:0008340;GO:0008474;GO:0008474;GO:0008474;GO:0016020;GO:0016021;GO:0016787;GO:0048665;GO:0098599;GO:0098599;GO:0098734;GO:1900244;GO:1902667;	K01074	-	COG1075	R	Palmitoyl-protein thioesterase 1[Source:FlyBase;Acc:FBgn0030057]	-	-
FBgn0050042	8.51199	17.024	0	0	-Inf	0.00026101	0.00144946	2R	12378440	12379396	+	852	Cpr49Ab	GO:0008010;GO:0031012;GO:0040003;GO:0042302;GO:0042302;GO:0042302;	-	-	NOG43475	-	Cuticular protein 49Ab[Source:FlyBase;Acc:FBgn0050042]	-	-
FBgn0032280	1046.17	1905.9	186.434	0.0978194	-3.35374	0.000262778	0.00145676	2L	10681030	10681775	+	746	CG17105	-	-	-	-	-	-	-	-
FBgn0037749	181.743	244.148	119.338	0.488793	-1.0327	0.000271338	0.00149838	3R	9770532	9771542	-	956	CG9471	GO:0032504;GO:0032504;	-	-	-	-	-	-	-
FBgn0032076	1944.53	2658.36	1230.69	0.462949	-1.11107	0.000279486	0.00153807	2L	8939725	8942105	-	1982	CG9510	GO:0003824;GO:0004056;GO:0004056;GO:0004056;GO:0005737;GO:0016829;GO:0042450;GO:0042450;GO:0003824;GO:0004056;GO:0004056;GO:0004056;GO:0005737;GO:0016829;GO:0042450;GO:0042450;GO:0003824;GO:0004056;GO:0004056;GO:0004056;GO:0005737;GO:0016829;GO:0042450;GO:0042450;	-	-	-	-	-	-	-
FBgn0030029	77.6404	114.959	40.3216	0.350747	-1.5115	0.000279983	0.00153949	X	8272324	8273806	-	948	CG15343	GO:0004733;GO:0004733;GO:0008615;GO:0010181;GO:0016491;GO:0042823;GO:0048037;GO:0055114;	-	-	COG0259	H	-	-	-
FBgn0030539	325.497	520.224	130.771	0.251374	-1.99209	0.000284073	0.00155797	X	14174756	14175670	+	774	CG1368	-	-	-	-	-	-	-	-
FBgn0029123	542.407	734.069	350.746	0.47781	-1.06549	0.000291596	0.00159649	2L	8825645	8829670	+	4026	SoxN	GO:0003677;GO:0003705;GO:0005515;GO:0005634;GO:0005634;GO:0006355;GO:0007399;GO:0007411;GO:0007417;GO:0030111;GO:0031490;GO:0045944;GO:0003677;GO:0003705;GO:0005515;GO:0005634;GO:0005634;GO:0006355;GO:0007399;GO:0007411;GO:0007417;GO:0030111;GO:0031490;GO:0045944;	K09267	-	-	-	SoxNeuro [Source:FlyBase;Acc:FBgn0029123]"	-	-
FBgn0035295	158.304	215.103	101.505	0.47189	-1.08348	0.000308075	0.00167811	3L	1947565	1950262	+	2453	Cnb	GO:0003674;GO:0005814;GO:0007099;GO:0031024;GO:0071539;GO:0003674;GO:0005814;GO:0007099;GO:0031024;GO:0071539;	-	-	-	-	Centrobin [Source:FlyBase;Acc:FBgn0035295]"	-	-
FBgn0040778	72.3669	107.867	36.8667	0.341779	-1.54886	0.000315312	0.00171289	2R	8066274	8067655	-	966	CG17977	-	-	-	-	-	-	-	-
FBgn0038294	13230.6	17734.4	8726.89	0.492088	-1.02301	0.000346944	0.00187233	3R	15170625	15181510	-	5296	Mf	GO:0022416;GO:0031672;GO:0035220;GO:0022416;GO:0031672;GO:0035220;GO:0022416;GO:0031672;GO:0035220;GO:0022416;GO:0031672;GO:0035220;GO:0022416;GO:0031672;GO:0035220;GO:0022416;GO:0031672;GO:0035220;GO:0022416;GO:0031672;GO:0035220;GO:0022416;GO:0031672;GO:0035220;GO:0022416;GO:0031672;GO:0035220;GO:0022416;GO:0031672;GO:0035220;GO:0022416;GO:0031672;GO:0035220;GO:0022416;GO:0031672;GO:0035220;GO:…	-	-	-	-	Myofilin [Source:FlyBase;Acc:FBgn0038294]"	-	-
FBgn0033668	624.154	864.885	383.422	0.443321	-1.17358	0.000348359	0.0018776	2R	11939557	11967435	+	4532	exp	GO:0005622;GO:0005737;GO:0006031;GO:0006035;GO:0006355;GO:0007185;GO:0016020;GO:0045177;GO:0060439;GO:0005622;GO:0005737;GO:0006031;GO:0006035;GO:0006355;GO:0007185;GO:0016020;GO:0045177;GO:0060439;	-	-	NOG82238	-	expansion [Source:FlyBase;Acc:FBgn0033668]"	-	-
FBgn0040682	526.399	1044.55	8.24983	0.00789798	-6.9843	0.000348797	0.00187916	3R	5224139	5225542	+	1404	CG14664	-	-	-	-	-	-	-	-
FBgn0036417	1385.16	2748.58	21.7304	0.00790604	-6.98283	0.000350735	0.00188802	3L	14236635	14238272	+	1351	CG7906	-	-	-	NOG285384	-	-	-	-
FBgn0046876	300.25	436.264	164.236	0.37646	-1.40943	0.000366445	0.00196434	3R	6109642	6111034	-	901	Obp83ef	GO:0005549;GO:0005549;GO:0005576;GO:0005615;GO:0007606;GO:0007608;	-	-	-	-	Odorant-binding protein 83ef[Source:FlyBase;Acc:FBgn0046876]	-	-
FBgn0039568	118.076	228.075	8.07658	0.035412	-4.81962	0.000369172	0.0019773	3R	27989699	27990751	-	1053	CG4815	GO:0004252;GO:0004252;GO:0005615;GO:0006508;GO:0006508;GO:0016787;GO:0032504;	-	-	COG5640	O	-	-	-
FBgn0039531	89.4292	129.499	49.3592	0.381154	-1.39155	0.000370641	0.00198434	3R	27634625	27636060	-	1375	CG5611	GO:0003824;GO:0008152;GO:0003824;GO:0008152;	-	-	COG1024	I	-	-	-
FBgn0034712	360.364	533.863	186.865	0.350024	-1.51447	0.000371727	0.00198849	2R	22208464	22210765	-	2182	CG3264	GO:0003824;GO:0004035;GO:0004035;GO:0008152;GO:0009986;GO:0016311;GO:0016787;GO:0016791;GO:0003824;GO:0004035;GO:0004035;GO:0008152;GO:0009986;GO:0016311;GO:0016787;GO:0016791;	-	-	COG1785	P	-	-	-
FBgn0040397	674.947	910.331	439.563	0.48286	-1.05032	0.00038052	0.00203298	X	1073041	1134896	-	6593	CG3655	GO:0016020;GO:0016021;GO:0006491;GO:0016020;GO:0016021;GO:0035250;GO:0043229;GO:0016020;GO:0016021;GO:0016020;GO:0016021;	-	-	-	-	-	-	-
FBgn0004577	3551.12	5182.41	1919.82	0.370449	-1.43265	0.000407543	0.00215757	3R	17014576	17027987	+	2630	Pxd	GO:0004601;GO:0004601;GO:0004601;GO:0004601;GO:0005576;GO:0006909;GO:0006979;GO:0007306;GO:0016491;GO:0020037;GO:0042600;GO:0042600;GO:0042744;GO:0045471;GO:0046872;GO:0055114;GO:0055114;GO:0098869;GO:0004601;GO:0004601;GO:0006979;GO:0016491;GO:0020037;GO:0042600;GO:0055114;GO:0055114;GO:0098869;GO:0004601;GO:0004601;GO:0004601;GO:0004601;GO:0005576;GO:0006909;GO:0006979;GO:0007306;GO:0016491;GO:…	K19511	-	NOG271029	-	Peroxidase [Source:FlyBase;Acc:FBgn0004577]"	-	-
FBgn0039086	140.332	191.915	88.7486	0.462437	-1.11267	0.000414003	0.00218816	3R	23534900	23536710	-	1758	CG16732	GO:0008152;GO:0016020;GO:0016021;GO:0016740;GO:0016757;GO:0016758;GO:0008152;GO:0015020;GO:0016020;GO:0016021;GO:0016740;GO:0016757;GO:0016758;GO:0043231;	-	-	NOG327256	-	-	-	-
FBgn0034217	27.1429	46.4673	7.81839	0.168255	-2.57127	0.000414776	0.00218953	2R	17431032	17432219	+	1188	Lhr	GO:0000070;GO:0000723;GO:0000775;GO:0000792;GO:0003677;GO:0005515;GO:0005634;GO:0010369;GO:0010528;GO:0010529;GO:0035012;GO:0070868;	-	-	-	-	Lethal hybrid rescue[Source:FlyBase;Acc:FBgn0034217]	-	-
FBgn0030586	397.441	635.523	159.36	0.250754	-1.99566	0.000422712	0.00222867	X	14842617	14844757	-	2085	CG12539	GO:0016491;GO:0016491;GO:0016614;GO:0045455;GO:0050660;GO:0055114;GO:0055114;	-	-	COG2303	E	-	-	-
FBgn0030598	57.4427	87.8693	27.0162	0.307459	-1.70154	0.000427487	0.00225014	X	14919252	14923493	-	2524	CG9503	GO:0016491;GO:0016491;GO:0016614;GO:0045455;GO:0050660;GO:0055114;GO:0055114;	-	-	-	-	-	-	-
FBgn0038268	136.027	186.75	85.3029	0.456776	-1.13044	0.000433274	0.00227687	3R	14879457	14882631	+	2776	CG3631	GO:0000166;GO:0004672;GO:0005524;GO:0005783;GO:0005783;GO:0005794;GO:0005794;GO:0006468;GO:0016301;GO:0016310;GO:0016740;GO:0046872;GO:0000166;GO:0004672;GO:0005524;GO:0005783;GO:0005783;GO:0005794;GO:0005794;GO:0006468;GO:0016301;GO:0016310;GO:0016740;GO:0046872;GO:0000166;GO:0004672;GO:0005524;GO:0005783;GO:0005783;GO:0005794;GO:0005794;GO:0006468;GO:0016301;GO:0016310;GO:0016740;GO:0046872;	K20825	-	NOG238678	-	-	-	-
FBgn0027521	145.806	198.54	93.0709	0.468776	-1.09303	0.00043945	0.00230743	X	16303870	16307377	+	3215	CG3679	-	-	-	NOG293403	-	-	-	-
FBgn0036062	62.0331	93.8165	30.2497	0.322435	-1.63292	0.000446036	0.00233436	3L	9966603	9968317	-	1534	CG6685	-	-	-	NOG308013	-	-	-	-
FBgn0004620	169.588	227.411	111.765	0.491466	-1.02484	0.000456084	0.00238208	2L	5555072	5558994	+	3253	GluRIIA	GO:0004872;GO:0004970;GO:0004970;GO:0005216;GO:0005234;GO:0005622;GO:0005886;GO:0005886;GO:0006811;GO:0006811;GO:0006816;GO:0007165;GO:0007268;GO:0007274;GO:0008066;GO:0008328;GO:0015277;GO:0016020;GO:0016020;GO:0016021;GO:0019722;GO:0022849;GO:0030054;GO:0030510;GO:0031594;GO:0034220;GO:0035235;GO:0035249;GO:0045202;GO:0045211;GO:0045211;GO:0046928;GO:0060025;GO:0060074;GO:0060079;GO:0097482;	K05313	-	-	-	Glutamate receptor IIA[Source:FlyBase;Acc:FBgn0004620]	-	-
FBgn0051798	594.389	1090.84	97.9411	0.0897852	-3.47738	0.000461535	0.00240761	2L	19394160	19396190	+	1913	CG31798	GO:0003674;GO:0005575;GO:0008150;GO:0003674;GO:0005575;GO:0008150;	-	-	NOG320310	-	-	-	-
FBgn0035281	90.7816	154.14	27.4232	0.177911	-2.49077	0.000471097	0.0024525	3L	1840281	1842084	-	1134	Cpr62Bc	GO:0008010;GO:0031012;GO:0040003;GO:0042302;GO:0042302;GO:0008010;GO:0031012;GO:0040003;GO:0042302;GO:0042302;	-	-	NOG244871	-	Cuticular protein 62Bc[Source:FlyBase;Acc:FBgn0035281]	-	-
FBgn0004865	1607.06	3128.38	85.7296	0.0274038	-5.18948	0.000484849	0.0025149	3L	21226609	21266503	+	5878	Eip78C	GO:0003677;GO:0003677;GO:0003700;GO:0003707;GO:0005634;GO:0005634;GO:0006351;GO:0006355;GO:0006355;GO:0008270;GO:0010906;GO:0043401;GO:0043565;GO:0045892;GO:0046872;GO:0003677;GO:0003677;GO:0003700;GO:0003707;GO:0005634;GO:0005634;GO:0006351;GO:0006355;GO:0006355;GO:0008270;GO:0010906;GO:0043401;GO:0043565;GO:0045892;GO:0046872;GO:0003677;GO:0003677;GO:0003700;GO:0003707;GO:0005634;GO:0005634;GO:…	K08701	-	-	-	Ecdysone-induced protein 78C[Source:FlyBase;Acc:FBgn0004865]	-	-
FBgn0037167	95.4982	136.273	54.7233	0.40157	-1.31628	0.000491886	0.00254934	3L	22474795	22475792	+	998	CG11425	GO:0005887;GO:0006644;GO:0006644;GO:0007165;GO:0008195;GO:0008195;GO:0016020;GO:0016020;GO:0016021;GO:0016311;GO:0016787;GO:0042577;GO:0046839;	K01080	-	COG0671	I	-	-	-
FBgn0037359	91.1061	130.735	51.4776	0.393757	-1.34462	0.000493809	0.00255827	3R	5655139	5656336	+	1080	MED27	GO:0001104;GO:0001104;GO:0005515;GO:0005634;GO:0005634;GO:0006351;GO:0006355;GO:0006357;GO:0006357;GO:0006367;GO:0007406;GO:0016592;GO:0016592;GO:0043457;GO:0046425;GO:0071390;	K15170	-	NOG76297	-	Mediator complex subunit 27[Source:FlyBase;Acc:FBgn0037359]	-	-
FBgn0050163	1225.61	1836.89	614.333	0.334442	-1.58017	0.000524802	0.00270761	2R	24662682	24663406	-	667	Cpr60D	GO:0008010;GO:0031012;GO:0040003;GO:0042302;GO:0042302;GO:0042302;GO:0008010;GO:0031012;GO:0040003;GO:0042302;GO:0042302;GO:0042302;	-	-	NOG236435	-	Cuticular protein 60D[Source:FlyBase;Acc:FBgn0050163]	-	-
FBgn0037031	116.708	162.301	71.1147	0.438166	-1.19045	0.000524959	0.00270761	3L	20841987	20844340	+	1806	CG11456	GO:0003676;GO:0003676;GO:0003676;	-	-	NOG251017	-	-	-	-
FBgn0036206	16.6753	30.5299	2.82064	0.0923895	-3.43613	0.000531033	0.00273563	3L	11790212	11793283	-	3007	CG5964	GO:0060271;GO:0090162;GO:0097539;	K16471	-	-	-	-	-	-
FBgn0265187	151.749	204.827	98.6707	0.481727	-1.05371	0.000548625	0.00281821	2R	23055474	23061549	+	2963	CG44252	GO:0001676;GO:0003824;GO:0004467;GO:0008152;GO:0015245;GO:0015908;GO:0016020;GO:0016021;GO:0016021;GO:0016874;GO:0031957;GO:0102391;GO:0001676;GO:0003824;GO:0004467;GO:0008152;GO:0015245;GO:0015908;GO:0016020;GO:0016021;GO:0016021;GO:0016874;GO:0031957;GO:0102391;GO:0001676;GO:0003824;GO:0004467;GO:0008152;GO:0015245;GO:0015908;GO:0016020;GO:0016021;GO:0016021;GO:0016874;GO:0031957;GO:0102391;	-	-	-	-	-	-	-
FBgn0035789	57.6242	102.283	12.9653	0.126759	-2.97985	0.000559934	0.00286837	3L	7485967	7487918	+	1621	mthl6	GO:0004871;GO:0004888;GO:0004930;GO:0004930;GO:0004930;GO:0005886;GO:0006950;GO:0007165;GO:0007166;GO:0007186;GO:0007186;GO:0007186;GO:0008340;GO:0016020;GO:0016021;GO:0016021;GO:0016021;GO:0042594;	K04599	-	NOG265118	-	methuselah-like 6 [Source:FlyBase;Acc:FBgn0035789]"	-	-
FBgn0031735	68.7213	101.857	35.5855	0.349366	-1.51719	0.000563244	0.00288187	2L	5746157	5747961	+	1805	CG11029	GO:0006629;GO:0016298;GO:0016787;GO:0016788;	-	-	NOG311176	-	-	-	-
FBgn0000061	238.898	319.807	157.988	0.49401	-1.01739	0.000567303	0.00290148	2L	378112	387439	+	1806	al	GO:0003677;GO:0003677;GO:0005515;GO:0005634;GO:0006355;GO:0007275;GO:0007480;GO:0022416;GO:0035015;GO:0035218;GO:0043234;GO:0043565;GO:0043565;GO:0045747;GO:0045892;GO:0048800;	K09452	-	NOG313402	-	aristaless [Source:FlyBase;Acc:FBgn0000061]"	-	-
FBgn0264712	948.185	1378.69	517.678	0.375484	-1.41317	0.000568036	0.00290407	3R	5393922	5399510	+	4339	CG1172	GO:0003674;GO:0005575;GO:0008150;GO:0043130;GO:0003674;GO:0005575;GO:0008150;GO:0043130;GO:0003674;GO:0005575;GO:0008150;GO:0043130;	-	-	NOG278278	-	-	-	-
FBgn0004169	15910.9	21219.4	10602.4	0.499657	-1.00099	0.000574469	0.00293345	X	13593474	13602578	-	2530	up	GO:0005861;GO:0006937;GO:0005861;GO:0006937;GO:0005861;GO:0006937;GO:0005509;GO:0005861;GO:0005865;GO:0006874;GO:0006937;GO:0007005;GO:0007498;GO:0030239;GO:0030240;GO:0045214;GO:0046716;GO:0048644;GO:0005861;GO:0006937;GO:0005861;GO:0006937;GO:0005861;GO:0006937;GO:0005861;GO:0006937;GO:0005861;GO:0006937;GO:0005861;GO:0006937;GO:0005861;GO:0006937;GO:0005861;GO:0006937;GO:0005861;GO:0006937;GO:…	K12046	-	NOG299534	-	upheld [Source:FlyBase;Acc:FBgn0004169]"	-	-
FBgn0000064	15823.2	21707.3	9939.13	0.457871	-1.12699	0.000590703	0.00300796	3R	26254069	26261591	-	3809	Ald	GO:0003824;GO:0004332;GO:0004332;GO:0004332;GO:0005829;GO:0006096;GO:0006096;GO:0006096;GO:0007095;GO:0007498;GO:0016829;GO:0030018;GO:0031430;GO:0003824;GO:0004332;GO:0004332;GO:0004332;GO:0005829;GO:0006096;GO:0006096;GO:0006096;GO:0007095;GO:0007498;GO:0016829;GO:0030018;GO:0031430;GO:0003824;GO:0004332;GO:0004332;GO:0004332;GO:0005829;GO:0006096;GO:0006096;GO:0006096;GO:0007095;GO:0007498;GO:…	-	-	COG3588	G	Aldolase [Source:FlyBase;Acc:FBgn0000064]"	-	-
FBgn0043001	114.384	158.85	69.9176	0.440147	-1.18394	0.000602186	0.00306254	X	12017225	12017961	-	737	Chrac-16	GO:0005515;GO:0005634;GO:0006974;GO:0008623;GO:0042766;GO:0046982;GO:0046982;GO:0070615;GO:0005515;GO:0005634;GO:0006974;GO:0008623;GO:0042766;GO:0046982;GO:0046982;GO:0070615;	-	-	NOG259822	-	Chromatin accessibility complex 16kD protein[Source:FlyBase;Acc:FBgn0043001]	-	-
FBgn0037021	609.076	870.99	347.161	0.398582	-1.32705	0.000621138	0.00314669	3L	20780350	20786197	-	4254	CG11399	GO:0048190;	K17584	-	-	-	-	-	-
FBgn0028530	165.826	221.212	110.44	0.499251	-1.00216	0.000622159	0.00315062	2L	14347239	14348790	-	1433	mTTF	GO:0003677;GO:0003690;GO:0005739;GO:0005739;GO:0005759;GO:0006260;GO:0006351;GO:0006355;GO:0006355;GO:0006393;	-	-	-	-	mitochondrial transcription termination factor[Source:FlyBase;Acc:FBgn0028530]	-	-
FBgn0262854	10.3419	20.3794	0.304294	0.0149314	-6.0655	0.000622801	0.00315193	3L	21258020	21258758	+	682	CG43218	GO:0005576;GO:0006030;GO:0008061;	-	-	-	-	-	-	-
FBgn0031484	198.482	283.088	113.875	0.40226	-1.3138	0.00062291	0.00315193	2L	2977122	2978500	+	1323	CG3165	GO:0003676;GO:0003676;	K10790	-	NOG293314	-	-	-	-
FBgn0034963	91.4272	130.172	52.682	0.404709	-1.30504	0.000639314	0.00322983	2R	24036720	24037915	-	1082	Not11	GO:0006402;GO:0017148;GO:0030014;GO:0030014;GO:0006402;GO:0017148;GO:0030014;GO:0030014;GO:0006402;GO:0017148;GO:0030014;GO:0030014;	-	-	NOG237228	-	CCR4-NOT transcription complex subunit 11[Source:FlyBase;Acc:FBgn0034963]	-	-
FBgn0036335	98.7075	139.144	58.2708	0.418781	-1.25573	0.000641395	0.00323808	3L	13017149	13017867	-	602	mRpL20	GO:0000027;GO:0003735;GO:0003735;GO:0005622;GO:0005762;GO:0005840;GO:0005840;GO:0006412;GO:0006412;GO:0019843;GO:0030529;GO:0032543;	K02887	-	COG0292	J	mitochondrial ribosomal protein L20[Source:FlyBase;Acc:FBgn0036335]	-	-
FBgn0035721	55.8117	84.8261	26.7973	0.315909	-1.66242	0.00066153	0.00332247	3L	6955991	6957440	+	1394	CG9948	GO:0003677;GO:0005634;GO:0006351;GO:0006355;GO:0003677;GO:0005634;GO:0006351;GO:0006355;GO:0003677;GO:0005634;GO:0006351;GO:0006355;	-	-	NOG314663	-	-	-	-
FBgn0025360	81.858	118.175	45.5407	0.385366	-1.3757	0.000666386	0.00334158	2R	8031283	8042529	+	2801	Optix	GO:0001745;GO:0001751;GO:0003677;GO:0003677;GO:0005634;GO:0007275;GO:0007458;GO:0043565;GO:0048749;GO:0048813;GO:0001745;GO:0001751;GO:0003677;GO:0003677;GO:0005634;GO:0007275;GO:0007458;GO:0043565;GO:0048749;GO:0048813;	K19473	-	NOG244436	-	-	-	-
FBgn0035141	102.916	144.465	61.3662	0.424783	-1.2352	0.000677905	0.00339138	3L	542122	542931	-	718	Cypl	GO:0000398;GO:0000413;GO:0003755;GO:0003755;GO:0003755;GO:0006457;GO:0016853;GO:0071011;GO:0071013;	K12733	-	COG0652	O	Cyclophilin-like [Source:FlyBase;Acc:FBgn0035141]"	-	-
FBgn0035260	117.911	162.813	73.01	0.44843	-1.15705	0.000688662	0.00343982	3L	1674709	1715541	+	4532	CG7991	-	-	-	-	-	-	-	-
FBgn0051741	169.196	312.239	26.1528	0.083759	-3.57761	0.000713727	0.00355394	2L	18084256	18086714	+	2046	CG31741	GO:0016020;GO:0016020;GO:0016021;	-	-	NOG257244	-	-	-	-
FBgn0002632	21.4544	37.5601	5.34875	0.142405	-2.81193	0.000735701	0.00365484	3R	26032911	26034047	+	1137	E(spl)m6-BFM	GO:0001708;GO:0005515;GO:0005575;GO:0007219;GO:0007275;GO:0007399;GO:0007423;GO:0030154;GO:0031625;	-	-	NOG297369	-	Enhancer of split m6, Bearded family member[Source:FlyBase;Acc:FBgn0002632]	-	-
FBgn0085235	116.92	232.301	1.53787	0.00662015	-7.23892	0.000743589	0.00369116	2R	22163738	22164594	-	857	CG34206	GO:0003674;GO:0005575;GO:0008150;	-	-	NOG262912	-	-	-	-
FBgn0032822	37.5605	60.2996	14.8213	0.245795	-2.02447	0.000752611	0.00373306	2L	19792104	19792782	+	621	CG10466	GO:0000384;GO:0000398;GO:0000398;GO:0003676;GO:0003723;GO:0003723;GO:0003729;GO:0005686;GO:0006406;GO:0070274;GO:0071011;GO:0071013;GO:0000384;GO:0000398;GO:0000398;GO:0003676;GO:0003723;GO:0003723;GO:0003729;GO:0005686;GO:0006406;GO:0070274;GO:0071011;GO:0071013;	K13107	-	COG0724	R	-	-	-
FBgn0005626	7390.62	14541.8	239.471	0.0164678	-5.92421	0.000760911	0.00376985	3L	6713356	6719525	-	3806	ple	GO:0004497;GO:0004497;GO:0004511;GO:0004511;GO:0004511;GO:0005506;GO:0005575;GO:0006584;GO:0007619;GO:0008049;GO:0008344;GO:0009072;GO:0009611;GO:0016491;GO:0016714;GO:0035220;GO:0040040;GO:0042136;GO:0042416;GO:0042416;GO:0042417;GO:0042423;GO:0042423;GO:0043052;GO:0046872;GO:0048066;GO:0048067;GO:0048082;GO:0048085;GO:0055114;GO:0055114;GO:2000274;GO:0004497;GO:0004497;GO:0004511;GO:0004511;GO:…	K00501	-	COG3186	E	pale [Source:FlyBase;Acc:FBgn0005626]"	-	-
FBgn0005638	371.965	720.781	23.149	0.0321165	-4.96054	0.000777959	0.00384095	2R	24331522	24334307	-	2786	slbo	GO:0000977;GO:0001708;GO:0003677;GO:0003700;GO:0005634;GO:0005634;GO:0006351;GO:0006355;GO:0006355;GO:0007298;GO:0010906;GO:0045944;GO:0046427;GO:0046982;GO:0000977;GO:0001708;GO:0003677;GO:0003700;GO:0005634;GO:0005634;GO:0006351;GO:0006355;GO:0006355;GO:0007298;GO:0010906;GO:0045944;GO:0046427;GO:0046982;	K10052	-	NOG244516	-	slow border cells [Source:FlyBase;Acc:FBgn0005638]"	-	-
FBgn0033215	148.781	204.948	92.6143	0.451892	-1.14595	0.000797107	0.00392189	2R	7712578	7714182	+	1305	CG1942	GO:0007498;GO:0016740;GO:0016746;GO:0016747;	-	-	NOG258143	-	-	-	-
FBgn0259167	148.111	199.415	96.8077	0.485458	-1.04258	0.000807527	0.00396554	3L	5803033	5805749	+	2418	CG42272	GO:0003674;GO:0005575;GO:0008150;GO:0003674;GO:0005575;GO:0008150;	-	-	-	-	-	-	-
FBgn0038861	121.301	166.559	76.0434	0.456556	-1.13114	0.000811067	0.00397988	3R	21132734	21133881	-	1038	CG7009	GO:0001510;GO:0002128;GO:0002181;GO:0002181;GO:0005737;GO:0005737;GO:0008033;GO:0008033;GO:0008168;GO:0008168;GO:0008175;GO:0008175;GO:0008175;GO:0016740;GO:0030488;GO:0032259;GO:0032259;	K02427	-	COG0293	J	-	-	-
FBgn0033730	171.889	234.618	109.161	0.465271	-1.10386	0.000824827	0.00403967	2R	12407793	12408523	+	650	Cpr49Ag	GO:0008010;GO:0031012;GO:0040003;GO:0042302;GO:0042302;GO:0042302;	-	-	NOG40353	S	Cuticular protein 49Ag[Source:FlyBase;Acc:FBgn0033730]	-	-
FBgn0043575	6072.47	8990.56	3154.39	0.350856	-1.51105	0.000857938	0.00418265	2R	8716950	8717695	+	746	PGRP-SC2	GO:0002376;GO:0005576;GO:0005576;GO:0006955;GO:0008270;GO:0008745;GO:0008745;GO:0008745;GO:0009253;GO:0009253;GO:0016787;GO:0042834;GO:0042834;GO:0045087;GO:0045087;GO:0045824;GO:0046872;	-	-	COG5479	M	Peptidoglycan recognition protein SC2[Source:FlyBase;Acc:FBgn0043575]	-	-
FBgn0039161	566.094	1111.67	20.5205	0.0184592	-5.75952	0.000871207	0.00423928	3R	24172628	24184144	+	1441	CG13606	-	-	-	NOG127967	S	-	-	-
FBgn0041147	92.8161	131.186	54.4468	0.415037	-1.26869	0.000874787	0.00425347	3L	3905344	3907813	+	2408	ida	GO:0005680;GO:0005737;GO:0007444;GO:0016567;GO:0030162;GO:0045842;GO:0051726;GO:0061630;	K03352	-	-	-	imaginal discs arrested[Source:FlyBase;Acc:FBgn0041147]	-	-
FBgn0039286	60.3818	90.1727	30.5908	0.339247	-1.55959	0.00087901	0.0042722	3R	25184383	25192806	+	3968	dan	GO:0003677;GO:0003677;GO:0003700;GO:0005515;GO:0005634;GO:0005634;GO:0006351;GO:0006355;GO:0007275;GO:0007379;GO:0007469;GO:0021556;GO:0048749;GO:0003677;GO:0003677;GO:0003700;GO:0005515;GO:0005634;GO:0005634;GO:0006351;GO:0006355;GO:0007275;GO:0007379;GO:0007469;GO:0021556;GO:0048749;GO:0003677;GO:0003677;GO:0003700;GO:0005515;GO:0005634;GO:0005634;GO:0006351;GO:0006355;GO:0007275;GO:0007379;GO:…	K22536	-	NOG280923	-	distal antenna [Source:FlyBase;Acc:FBgn0039286]"	-	-
FBgn0250839	251.471	463.638	39.3046	0.0847743	-3.56023	0.000886666	0.00430144	3R	4956999	4961351	-	1452	CG2016	GO:0005615;GO:0005615;GO:0005615;GO:0005615;GO:0005615;GO:0007623;GO:0032504;	-	-	-	-	-	-	-
FBgn0086359	475.85	638.004	313.697	0.491685	-1.02419	0.00093075	0.00448981	3R	10144668	10159134	+	3610	Invadolysin	GO:0004222;GO:0005737;GO:0005737;GO:0006338;GO:0006508;GO:0006508;GO:0007049;GO:0007052;GO:0007076;GO:0007100;GO:0007155;GO:0007420;GO:0007444;GO:0008233;GO:0008233;GO:0008237;GO:0008354;GO:0008406;GO:0016020;GO:0016787;GO:0019915;GO:0022900;GO:0031252;GO:0045842;GO:0046872;GO:0051298;GO:0051301;GO:1902769;	-	-	NOG279222	-	-	-	-
FBgn0038460	216.645	297.623	135.668	0.455836	-1.13341	0.00093771	0.00451998	3R	16983510	16987732	-	1272	CG18622	GO:0003674;GO:0005575;GO:0008150;GO:0016020;GO:0016021;GO:0003674;GO:0005575;GO:0008150;GO:0016020;GO:0016021;GO:0003674;GO:0005575;GO:0008150;GO:0016020;GO:0016021;	-	-	NOG132702	S	-	-	-
FBgn0035166	140.383	188.918	91.8474	0.486177	-1.04045	0.000939478	0.0045268	3L	839980	841360	-	1330	CG13902	GO:0000086;GO:0003682;GO:0005634;GO:0000086;GO:0003682;GO:0005634;	-	-	NOG71927	-	-	-	-
FBgn0001148	19.7176	34.7458	4.68942	0.134963	-2.88936	0.000977496	0.00468884	2R	25061964	25064643	+	1649	gsb	GO:0000977;GO:0003677;GO:0003677;GO:0005634;GO:0005634;GO:0005737;GO:0006351;GO:0006355;GO:0006355;GO:0007268;GO:0007275;GO:0007367;GO:0007367;GO:0007419;GO:0007435;GO:0010906;GO:0022008;GO:0043565;GO:0060025;	K09381	-	NOG326044	-	gooseberry [Source:FlyBase;Acc:FBgn0001148]"	-	-
FBgn0032025	1897.12	2545.17	1249.07	0.490763	-1.0269	0.000997443	0.0047738	2L	8346620	8351112	+	2152	CG7778	-	-	-	NOG279626	-	-	-	-
FBgn0004863	58.557	87.55	29.5641	0.337683	-1.56626	0.0010473	0.00498634	3R	21499986	21512814	+	1856	C15	GO:0003677;GO:0003677;GO:0005634;GO:0006355;GO:0007480;GO:0007501;GO:0022416;GO:0035015;GO:0035218;GO:0043234;GO:0043565;GO:0043565;GO:0045747;GO:0045892;GO:0045893;GO:0048800;GO:0051726;	K15607	-	-	-	-	-	-
FBgn0038083	782.813	1178.49	387.139	0.328505	-1.60601	0.00108593	0.00514731	3R	12741958	12743680	-	1667	CG5999	GO:0008152;GO:0015020;GO:0016020;GO:0016021;GO:0016740;GO:0016757;GO:0016758;GO:0043231;	-	-	-	-	-	-	-
FBgn0039053	13.3354	24.7794	1.89136	0.076328	-3.71164	0.00108776	0.00515221	3R	23099533	23100983	+	1291	CG6738	GO:0004046;GO:0004046;GO:0005737;GO:0006520;GO:0008152;GO:0016787;GO:0016787;	K14677	-	-	-	-	-	-
FBgn0040350	423.994	602.563	245.425	0.407301	-1.29583	0.00111012	0.0052484	X	948585	951900	-	2540	CG3690	GO:0016020;GO:0016021;GO:0016021;GO:0016021;GO:0046331;GO:0055085;GO:0016020;GO:0016021;GO:0016021;GO:0016021;GO:0046331;GO:0055085;	-	-	-	-	-	-	-
FBgn0039471	1705.15	2995.2	415.098	0.138588	-2.85113	0.00113868	0.00536954	3R	27005899	27007055	-	1091	CG6295	GO:0005575;GO:0005576;GO:0006629;GO:0008970;GO:0008970;GO:0016042;GO:0016298;GO:0016787;GO:0052689;GO:0052739;GO:0052740;	-	-	NOG75063	-	-	-	-
FBgn0033104	84.1945	119.355	49.034	0.410825	-1.2834	0.00121843	0.00570365	2R	6809044	6809766	-	598	CG15237	GO:0005680;GO:0090266;	-	-	NOG268572	-	-	-	-
FBgn0033297	473.525	679.618	267.432	0.393504	-1.34555	0.00126723	0.00588696	2R	8471954	8473961	+	1814	Mal-A8	GO:0000023;GO:0003824;GO:0004558;GO:0005975;GO:0008152;GO:0016787;GO:0016798;GO:0032450;	-	-	COG0366	G	Maltase A8 [Source:FlyBase;Acc:FBgn0033297]"	-	-
FBgn0034785	34.7421	55.6726	13.8116	0.248086	-2.01109	0.00129728	0.00601346	2R	22845977	22847911	+	1569	CG3649	GO:0005886;GO:0006820;GO:0016020;GO:0016021;GO:0016021;GO:0016021;GO:0022857;GO:0055085;GO:0055085;	-	-	-	-	-	-	-
FBgn0039777	7893.78	14306.2	1481.37	0.103547	-3.27164	0.00140692	0.00644619	3R	30487016	30487928	-	913	Jon99Fii	GO:0004175;GO:0004252;GO:0006508;GO:0006508;GO:0006508;GO:0008233;GO:0008236;GO:0016787;	-	-	-	-	Jonah 99Fii [Source:FlyBase;Acc:FBgn0039777]"	-	-
FBgn0040534	79.0733	112.612	45.5345	0.404348	-1.30633	0.0014449	0.00659286	3R	9014972	9015341	-	370	Sf3b5	GO:0000398;GO:0000398;GO:0000398;GO:0003674;GO:0005634;GO:0005681;GO:0005686;GO:0005689;GO:0006397;GO:0007283;GO:0008380;GO:0071011;	K12832	-	NOG235952	-	Splicing factor 3b subunit 5[Source:FlyBase;Acc:FBgn0040534]	-	-
FBgn0035544	124.71	194.57	54.8495	0.281901	-1.82674	0.00148829	0.00677876	3L	4436721	4438311	+	1536	CG15021	-	-	-	NOG304894	-	-	-	-
FBgn0086448	127.733	172.058	83.4075	0.484763	-1.04465	0.00152995	0.00694385	X	16359143	16361275	+	1704	PIG-Q	GO:0000506;GO:0005789;GO:0006506;GO:0006506;GO:0016020;GO:0016021;GO:0016021;GO:0016740;GO:0016757;GO:0017176;GO:0017176;GO:0017176;GO:0000506;GO:0005789;GO:0006506;GO:0006506;GO:0016020;GO:0016021;GO:0016021;GO:0016740;GO:0016757;GO:0017176;GO:0017176;GO:0017176;	-	-	NOG242183	-	Phosphatidylinositol glycan anchor biosynthesisclass Q [Source:FlyBase;Acc:FBgn0086448]	-	-
FBgn0262146	57.6716	85.2903	30.0529	0.35236	-1.50488	0.00162254	0.00731226	3R	20534021	20534704	-	604	MtnE	GO:0005575;GO:0010043;GO:0010272;GO:0046688;GO:0046689;GO:0046872;GO:0046872;GO:0071585;GO:0005575;GO:0010043;GO:0010272;GO:0046688;GO:0046689;GO:0046872;GO:0046872;GO:0071585;	-	-	-	-	Metallothionein E [Source:FlyBase;Acc:FBgn0262146]"	-	-
FBgn0263236	2145.68	4011.63	279.72	0.0697272	-3.84213	0.00168166	0.00754159	3R	29244961	29250451	-	3715	SP1029	GO:0004177;GO:0005737;GO:0006508;GO:0006508;GO:0006508;GO:0008233;GO:0008237;GO:0008237;GO:0008270;GO:0008270;GO:0008270;GO:0016787;GO:0042277;GO:0043171;GO:0046331;GO:0046872;GO:0070006;GO:0004177;GO:0005737;GO:0006508;GO:0006508;GO:0006508;GO:0008233;GO:0008237;GO:0008237;GO:0008270;GO:0008270;GO:0008270;GO:0016787;GO:0042277;GO:0043171;GO:0046331;GO:0046872;GO:0070006;GO:0004177;GO:0005737;GO:…	-	-	COG0308	E	-	-	-
FBgn0030927	137.698	193.706	81.6892	0.421717	-1.24565	0.00168434	0.00754832	X	18487450	18489620	-	1817	CG15046	GO:0004252;GO:0006508;	-	-	-	-	-	-	-
FBgn0038691	12.7405	23.9594	1.52147	0.063502	-3.97705	0.00181378	0.00803845	3R	19228217	19229276	-	1060	CG5250	GO:0005890;GO:0006813;GO:0006814;GO:0016020;GO:0016021;	-	-	NOG322912	-	-	-	-
FBgn0034095	44.716	68.385	21.0471	0.307773	-1.70006	0.00183966	0.0081447	2R	16230198	16234087	+	3367	CG15701	GO:0003341;GO:0008574;GO:0036157;GO:0036158;GO:0045503;GO:0045504;	K22869	-	NOG149337	S	-	-	-
FBgn0030367	227.699	303.841	151.556	0.498801	-1.00346	0.00184876	0.00817936	X	12029754	12031465	-	1523	Cyp311a1	GO:0004497;GO:0005506;GO:0005783;GO:0005789;GO:0016020;GO:0016491;GO:0016705;GO:0020037;GO:0031090;GO:0043231;GO:0046872;GO:0055114;GO:0055114;	-	-	COG2124	Q	-	-	-
FBgn0002562	87035.7	143264	30807.1	0.215037	-2.21734	0.0018601	0.00822384	X	12490291	12492982	+	2625	Lsp1alpha	GO:0005576;GO:0005615;GO:0005616;GO:0045735;	-	-	NOG242217	-	Larval serum protein 1 alpha[Source:FlyBase;Acc:FBgn0002562]	-	-
FBgn0039474	3211.75	4297.47	2126.04	0.494718	-1.01532	0.00191517	0.0084376	3R	27020238	27021378	-	1083	CG6283	GO:0005575;GO:0005576;GO:0006629;GO:0008970;GO:0008970;GO:0016042;GO:0016298;GO:0016787;GO:0052689;GO:0052739;GO:0052740;	-	-	NOG255683	-	-	-	-
FBgn0039946	78.7136	111.177	46.2502	0.416005	-1.26533	0.00192361	0.00846377	X	23106003	23108331	+	2269	ATbp	GO:0003676;GO:0003677;GO:0005634;GO:0006351;GO:0006355;GO:0006355;GO:0006357;GO:0006357;GO:0045944;GO:0046872;	-	-	KOG1721	K	(A+T)-stretch binding protein[Source:FlyBase;Acc:FBgn0039946]	-	-
FBgn0033605	84.1961	117.869	50.5236	0.428644	-1.22215	0.00204641	0.00891226	2R	11278893	11279683	-	548	CG9067	GO:0005622;GO:0005737;GO:0006888;GO:0016192;	K20301	-	NOG238004	-	-	-	-
FBgn0010433	25.0545	41.6477	8.46132	0.203164	-2.29928	0.0020967	0.00910653	3R	8278052	8279274	+	1223	ato	GO:0000187;GO:0000981;GO:0001745;GO:0001746;GO:0001748;GO:0003677;GO:0005515;GO:0005634;GO:0005634;GO:0006351;GO:0006355;GO:0007173;GO:0007224;GO:0007275;GO:0007399;GO:0007399;GO:0007420;GO:0007422;GO:0007423;GO:0007438;GO:0007455;GO:0007460;GO:0007605;GO:0008038;GO:0016330;GO:0016360;GO:0030154;GO:0045165;GO:0045433;GO:0045464;GO:0045465;GO:0045944;GO:0046982;GO:0046983;GO:0048666;GO:0048800;GO:…	K09083	-	NOG267878	-	atonal [Source:FlyBase;Acc:FBgn0010433]"	-	-
FBgn0263400	61.3322	89.6962	32.9683	0.367555	-1.44397	0.00210329	0.00912589	3R	20986504	20987936	-	1367	CG43446	-	-	-	-	-	-	-	-
FBgn0259704	253.678	357.925	149.431	0.417492	-1.26018	0.00215228	0.00931954	3R	19160099	19162300	-	1498	Nsun5	GO:0003723;GO:0005730;GO:0008168;GO:0008168;GO:0008173;GO:0008757;GO:0016740;GO:0032259;GO:0045089;GO:0050829;GO:0070475;	K15264	-	COG0144	J	Nop2/Sun-like domain containing protein 5[Source:FlyBase;Acc:FBgn0259704]	-	-
FBgn0085273	155.636	308.731	2.54141	0.00823181	-6.92457	0.00218465	0.00943504	3L	14235053	14235941	-	829	CG34244	-	-	-	NOG297267	-	-	-	-
FBgn0032442	11.5464	21.5237	1.56912	0.0729019	-3.7779	0.00219553	0.00947158	2L	12667248	12669714	-	2467	CG15485	GO:0004222;GO:0006508;GO:0008237;GO:0016787;GO:0004222;GO:0006508;GO:0008237;GO:0016787;	-	-	-	-	-	-	-
FBgn0036240	356.169	478.856	233.482	0.487582	-1.03628	0.00219973	0.0094865	3L	12003155	12008051	+	2585	CG6928	GO:0008271;GO:0008272;GO:0015116;GO:0016020;GO:0016020;GO:0016021;GO:0016021;GO:0055085;GO:1902358;GO:0005254;GO:0005887;GO:0008271;GO:0008272;GO:0015106;GO:0015116;GO:0015116;GO:0015301;GO:0015701;GO:0016020;GO:0016020;GO:0016021;GO:0016021;GO:0019531;GO:0019532;GO:0042391;GO:0051453;GO:0055085;GO:1902358;GO:1902476;GO:0008271;GO:0008272;GO:0015116;GO:0016020;GO:0016020;GO:0016021;GO:0016021;GO:…	K14708	-	COG0659	P	-	-	-
FBgn0053093	16.5034	29.2006	3.80624	0.130348	-2.93956	0.00221223	0.00953467	3R	22530694	22531922	-	1055	CG33093	GO:0016491;GO:0016491;GO:0046872;GO:0055114;GO:0055114;	-	-	-	-	-	-	-
FBgn0036601	34.9259	63.5417	6.31022	0.0993084	-3.33194	0.00225412	0.00969174	3L	16306600	16307205	+	544	CG13063	-	-	-	-	-	-	-	-
FBgn0036629	35.8147	56.1612	15.4683	0.275427	-1.86026	0.00232161	0.00995852	3L	16415292	16417177	-	1700	GluRS-m	GO:0000049;GO:0000166;GO:0000166;GO:0004812;GO:0004812;GO:0004818;GO:0004818;GO:0004818;GO:0005524;GO:0005524;GO:0005737;GO:0005739;GO:0006412;GO:0006418;GO:0006424;GO:0006424;GO:0008270;GO:0016874;GO:0043039;	-	-	-	-	Glutamyl-tRNA synthetase, mitochondrial[Source:FlyBase;Acc:FBgn0036629]	-	-
FBgn0038161	71.6625	102.199	41.1262	0.402414	-1.31325	0.00234294	0.0100299	3R	13615917	13616492	+	576	CG9269	GO:0003674;GO:0005575;GO:0008150;	-	-	NOG273854	-	-	-	-
FBgn0033327	263.934	489.107	38.7614	0.0792493	-3.65746	0.00239907	0.010253	2R	8713446	8715094	+	1649	PGRP-SC1b	GO:0002376;GO:0005576;GO:0005576;GO:0006955;GO:0008270;GO:0008745;GO:0008745;GO:0008745;GO:0009253;GO:0009253;GO:0009253;GO:0016787;GO:0042834;GO:0042834;GO:0042834;GO:0045087;GO:0045087;GO:0045087;GO:0045824;GO:0046872;GO:0002376;GO:0005576;GO:0005576;GO:0006955;GO:0008270;GO:0008745;GO:0008745;GO:0008745;GO:0009253;GO:0009253;GO:0009253;GO:0016787;GO:0042834;GO:0042834;GO:0042834;GO:0045087;GO:…	-	-	COG5479	M	Peptidoglycan recognition protein SC1b[Source:FlyBase;Acc:FBgn0033327]	-	-
FBgn0034396	342.928	465.479	220.376	0.47344	-1.07875	0.00241566	0.0103171	2R	18822188	18829699	-	3221	CG15097	GO:0003779;GO:0003779;GO:0003779;GO:0003779;GO:0004842;GO:0016567;GO:0031463;	K10454	-	NOG236397	-	-	-	-
FBgn0032225	69.3574	99.2072	39.5076	0.398233	-1.32832	0.00242293	0.0103378	2L	10344442	10347706	+	2086	CG5022	GO:0005200;GO:0005856;GO:0005856;GO:0008092;GO:0008092;GO:0016020;GO:0016021;GO:0031032;	-	-	-	-	-	-	-
FBgn0001150	9.79891	18.6701	0.927736	0.049691	-4.33087	0.00242484	0.0103425	X	2427113	2428967	-	1780	gt	GO:0000122;GO:0000977;GO:0000980;GO:0001077;GO:0003677;GO:0003700;GO:0003700;GO:0003705;GO:0005634;GO:0005634;GO:0005634;GO:0006351;GO:0006355;GO:0006355;GO:0006366;GO:0006909;GO:0007275;GO:0007354;GO:0007362;GO:0007381;GO:0007411;GO:0007431;GO:0008293;GO:0008361;GO:0010468;GO:0010906;GO:0032502;GO:0035271;GO:0035289;GO:0040015;GO:0042803;GO:0043565;GO:0043565;GO:0044324;GO:0045944;GO:0046982;	K09062	-	NOG315061	-	giant [Source:FlyBase;Acc:FBgn0001150]"	-	-
FBgn0001258	4756.99	6350.44	3163.54	0.49816	-1.00532	0.00248162	0.0105531	3L	6259105	6262694	-	1942	ImpL3	GO:0003824;GO:0004459;GO:0004459;GO:0005737;GO:0005737;GO:0005975;GO:0007520;GO:0007525;GO:0016491;GO:0016491;GO:0016616;GO:0019752;GO:0055114;GO:0055114;GO:0003824;GO:0004459;GO:0004459;GO:0005737;GO:0005737;GO:0005975;GO:0007520;GO:0007525;GO:0016491;GO:0016491;GO:0016616;GO:0019752;GO:0055114;GO:0055114;GO:0003824;GO:0004459;GO:0004459;GO:0005737;GO:0005737;GO:0005975;GO:0007520;GO:0007525;GO:…	-	-	COG0039	C	Ecdysone-inducible gene L3[Source:FlyBase;Acc:FBgn0001258]	-	-
FBgn0039283	78.5919	110.381	46.8025	0.424007	-1.23784	0.00251903	0.0106873	3R	25138072	25139903	+	1832	danr	GO:0003677;GO:0003677;GO:0003700;GO:0005515;GO:0005634;GO:0005634;GO:0006351;GO:0006355;GO:0007275;GO:0007379;GO:0007469;GO:0021556;GO:0048749;	K22536	-	NOG270596	-	distal antenna-related[Source:FlyBase;Acc:FBgn0039283]	-	-
FBgn0034109	123.59	164.917	82.2635	0.498817	-1.00342	0.00264518	0.0111086	2R	16292264	16294130	-	1696	CG7747	GO:0000209;GO:0000209;GO:0000398;GO:0000413;GO:0003755;GO:0003755;GO:0003755;GO:0004842;GO:0005634;GO:0006457;GO:0016853;GO:0034450;GO:0071013;	K10598	-	COG0652	O	-	-	-
FBgn0036406	68.2482	97.5298	38.9667	0.399537	-1.3236	0.00266778	0.0111959	3L	14052428	14053079	-	652	CG13484	GO:0003674;GO:0005575;GO:0008150;	-	-	NOG251453	-	-	-	-
FBgn0033588	8.64083	16.6434	0.638294	0.0383512	-4.70458	0.0027217	0.0114043	2R	11233995	11234465	+	471	CG13228	GO:0003674;GO:0005575;GO:0008150;	-	-	NOG315873	-	-	-	-
FBgn0003513	69.91	99.5543	40.2658	0.40446	-1.30593	0.00275977	0.0115143	3R	16374434	16403690	-	5191	ss	GO:0000122;GO:0003677;GO:0003705;GO:0005634;GO:0005634;GO:0005829;GO:0006351;GO:0006355;GO:0006355;GO:0007469;GO:0007613;GO:0008049;GO:0010092;GO:0036011;GO:0045676;GO:0046982;GO:0046983;GO:0048800;GO:0048814;GO:0000122;GO:0003677;GO:0003705;GO:0005634;GO:0005634;GO:0005829;GO:0006351;GO:0006355;GO:0006355;GO:0007469;GO:0007613;GO:0008049;GO:0009410;GO:0010092;GO:0034753;GO:0036011;GO:0045676;GO:…	-	-	-	-	spineless [Source:FlyBase;Acc:FBgn0003513]"	-	-
FBgn0004102	86.5834	119.999	53.168	0.443072	-1.17439	0.00279508	0.0116465	X	8630159	8650681	-	5041	oc	GO:0000122;GO:0001077;GO:0001700;GO:0001745;GO:0003677;GO:0003677;GO:0005634;GO:0005634;GO:0006351;GO:0006355;GO:0006355;GO:0006366;GO:0007275;GO:0007355;GO:0007389;GO:0007399;GO:0007417;GO:0007419;GO:0007420;GO:0007628;GO:0008056;GO:0010628;GO:0035284;GO:0035288;GO:0042051;GO:0042052;GO:0042052;GO:0042463;GO:0042803;GO:0043565;GO:0045315;GO:0045871;GO:0045872;GO:0045944;GO:0046552;GO:0046982;GO:…	K09326	-	NOG245767	-	ocelliless [Source:FlyBase;Acc:FBgn0004102]"	-	-
FBgn0028997	64.7758	93.108	36.4436	0.391412	-1.35324	0.00280614	0.0116888	3R	9679939	9681502	+	1392	nmdyn-D7	GO:0004550;GO:0004550;GO:0004550;GO:0005524;GO:0005739;GO:0006165;GO:0006165;GO:0006183;GO:0006228;GO:0006241;GO:0009142;GO:0016740;	-	-	-	-	-	-	-
FBgn0004507	9603.34	13025.6	6181.07	0.474532	-1.07542	0.00286359	0.0119048	2L	2130813	2137296	+	3144	GlyP	GO:0004645;GO:0004645;GO:0005737;GO:0005975;GO:0005975;GO:0005977;GO:0005980;GO:0008184;GO:0008184;GO:0008340;GO:0016740;GO:0016757;GO:0030170;GO:0030170;GO:0042803;GO:0043234;GO:0045819;GO:0045824;GO:0050829;GO:0060361;GO:0102250;GO:0102499;GO:0004645;GO:0004645;GO:0005737;GO:0005975;GO:0005975;GO:0005977;GO:0005980;GO:0008184;GO:0008184;GO:0008340;GO:0016740;GO:0016757;GO:0030170;GO:0030170;GO:…	K00688	-	COG0058	G	Glycogen phosphorylase[Source:FlyBase;Acc:FBgn0004507]	-	-
FBgn0031961	101.128	137.606	64.6507	0.469825	-1.08981	0.00286956	0.0119181	2L	7883282	7887513	-	2264	CG7102	GO:0000387;GO:0005737;GO:0019005;GO:0030162;GO:0031625;GO:0042787;GO:0043161;GO:0071013;GO:0000387;GO:0005737;GO:0019005;GO:0030162;GO:0031625;GO:0042787;GO:0043161;GO:0071013;	-	-	-	-	-	-	-
FBgn0032139	63.1958	90.9735	35.4181	0.389323	-1.36096	0.0029095	0.0120722	2L	9729940	9730945	+	1006	CG13116	GO:0016020;GO:0016021;GO:0016020;GO:0016021;	-	-	-	-	-	-	-
FBgn0036975	780.715	1138.85	422.583	0.371062	-1.43027	0.00297654	0.0123264	3L	20353449	20356632	+	2269	CG5618	GO:0003824;GO:0016829;GO:0016831;GO:0019752;GO:0030170;GO:0003824;GO:0016829;GO:0016831;GO:0019752;GO:0030170;GO:0003824;GO:0016829;GO:0016831;GO:0019752;GO:0030170;	K01594	-	-	-	-	-	-
FBgn0004087	113.554	152	75.1076	0.49413	-1.01704	0.00319993	0.0131243	3R	16481167	16481878	+	662	Dhfr	GO:0004146;GO:0004146;GO:0004146;GO:0005515;GO:0006260;GO:0006545;GO:0006730;GO:0009165;GO:0016491;GO:0046654;GO:0050661;GO:0055114;GO:0055114;GO:0004146;GO:0004146;GO:0004146;GO:0005515;GO:0006260;GO:0006545;GO:0006730;GO:0009165;GO:0016491;GO:0046654;GO:0050661;GO:0055114;GO:0055114;	K00287	-	COG0262	H	Dihydrofolate reductase[Source:FlyBase;Acc:FBgn0004087]	-	-
FBgn0040799	7.36957	14.4348	0.304294	0.0210805	-5.56794	0.00335802	0.0137069	3L	16264713	16265100	-	388	CG13051	-	-	-	NOG269768	-	-	-	-
FBgn0038128	104.113	140.319	67.9074	0.483951	-1.04707	0.0035726	0.0144859	3R	13262733	13264061	-	1269	Ravus	GO:0000790;GO:0003677;GO:0005634;GO:0042802;	-	-	-	-	-	-	-
FBgn0260873	5.89471	11.7894	0	0	-Inf	0.00360542	0.0146005	X	20139793	20140170	+	378	CG42583	GO:0003674;GO:0005575;GO:0008150;	-	-	-	-	-	-	-
FBgn0035737	36.74	56.7004	16.7797	0.295936	-1.75664	0.00374793	0.015106	3L	7093204	7093841	+	566	Cpr65Ec	GO:0008010;GO:0031012;GO:0040003;GO:0042302;GO:0042302;GO:0042302;	-	-	-	-	Cuticular protein 65Ec[Source:FlyBase;Acc:FBgn0035737]	-	-
FBgn0039859	24.2378	39.7514	8.72414	0.219468	-2.18792	0.0038247	0.0153954	3R	31615284	31616160	-	826	CG11539	GO:0003674;GO:0005575;GO:0008080;GO:0016573;GO:0016740;GO:0016746;GO:0003674;GO:0005575;GO:0008080;GO:0016573;GO:0016740;GO:0016746;	-	-	NOG272567	-	-	-	-
FBgn0000527	1154.54	2259.52	49.5493	0.0219291	-5.51101	0.00383842	0.0154416	3R	21229839	21237177	-	3142	e	GO:0001692;GO:0003824;GO:0003833;GO:0005737;GO:0006583;GO:0007593;GO:0007623;GO:0008152;GO:0042417;GO:0042440;GO:0043042;GO:0045475;GO:0048022;GO:0048066;GO:0048067;GO:0048082;GO:0048085;	-	-	-	-	ebony [Source:FlyBase;Acc:FBgn0000527]"	-	-
FBgn0036877	610.436	1135.08	85.7949	0.0755851	-3.72575	0.00388968	0.0156331	3L	19501010	19503870	-	1652	CG9452	GO:0003993;GO:0003993;GO:0003993;GO:0005634;GO:0016311;GO:0016787;GO:0070062;	K19283	-	NOG255982	-	-	-	-
FBgn0031435	21.148	35.35	6.94603	0.196493	-2.34745	0.00393217	0.0157791	2L	2577687	2579179	+	1493	Elba2	GO:0003677;GO:0003682;GO:0005634;GO:0005634;GO:0005677;GO:0005704;GO:0006325;GO:0006342;GO:0006351;GO:0006355;GO:0043035;GO:0043565;GO:0043565;GO:0045892;	-	-	NOG133472	S	Early boundary activity 2[Source:FlyBase;Acc:FBgn0031435]	-	-
FBgn0037204	219.295	392.891	45.6999	0.116317	-3.10386	0.00399827	0.0160193	3L	22898744	22900262	+	1379	CG11131	GO:0003674;GO:0005615;GO:0032504;GO:0003674;GO:0005615;GO:0032504;	-	-	NOG318832	-	-	-	-
FBgn0032259	78.0347	108.506	47.5637	0.438352	-1.18984	0.00399972	0.0160201	2L	10488694	10490461	+	1705	CG6144	GO:0008198;GO:0016491;GO:0016491;GO:0046872;GO:0051213;GO:0055114;GO:0055114;GO:0008198;GO:0016491;GO:0016491;GO:0046872;GO:0051213;GO:0055114;GO:0055114;	K10768	-	NOG254390	-	-	-	-
FBgn0265146	21.5809	36.2055	6.95624	0.192132	-2.37983	0.00421472	0.0167712	3R	14153990	14154441	-	452	CG44215	-	-	-	-	-	-	-	-
FBgn0051849	65.9925	93.292	38.6931	0.414753	-1.26968	0.00427315	0.0169774	2L	13180398	13182596	-	2199	CG31849	GO:0003830;GO:0006487;GO:0016020;GO:0016020;GO:0016021;GO:0016740;GO:0016757;	K00737	-	NOG115493	S	-	-	-
FBgn0054011	9.0353	17.1132	0.95744	0.0559476	-4.15978	0.00433085	0.0171959	2L	5716701	5718067	+	1090	CG34011	GO:0016020;GO:0016021;	-	-	NOG304166	-	-	-	-
FBgn0033866	24.5341	39.9429	9.12528	0.228458	-2.13	0.00443819	0.0175406	2R	13753964	13758971	+	3706	CG6280	GO:0003674;GO:0005575;GO:0008150;	-	-	NOG12793	-	-	-	-
FBgn0022770	1581.79	2195.4	968.187	0.441008	-1.18112	0.0045034	0.01776	X	20244647	20248203	+	1516	Peritrophin-A	GO:0005576;GO:0005615;GO:0006030;GO:0008061;GO:0008061;GO:0032504;GO:0005576;GO:0005615;GO:0006030;GO:0008061;GO:0008061;GO:0032504;GO:0005576;GO:0005615;GO:0006030;GO:0008061;GO:0008061;GO:0032504;	-	-	NOG83718	R	Peritrophin A [Source:FlyBase;Acc:FBgn0022770]"	-	-
FBgn0031930	134.397	182.018	86.7763	0.476746	-1.06871	0.00450865	0.0177753	2L	7691109	7692683	-	1350	CG7025	GO:0004180;GO:0004180;GO:0004181;GO:0004181;GO:0005615;GO:0006508;GO:0006508;GO:0008233;GO:0008237;GO:0008270;GO:0016787;GO:0046872;	K01290	-	-	-	-	-	-
FBgn0085426	274.409	454.61	94.2069	0.207226	-2.27073	0.0045284	0.0178422	2R	21255165	21280995	+	4659	Rgk3	GO:0003924;GO:0003924;GO:0005525;GO:0005525;GO:0005622;GO:0007165;GO:0007264;GO:0009898;GO:0016020;GO:1901386;GO:1901842;GO:0003924;GO:0003924;GO:0005525;GO:0005525;GO:0005622;GO:0007165;GO:0007264;GO:0009898;GO:0016020;GO:0016020;GO:0016021;GO:1901386;GO:0003924;GO:0003924;GO:0005525;GO:0005525;GO:0005622;GO:0007165;GO:0007264;GO:0009898;GO:0016020;GO:1901386;GO:0003924;GO:0003924;GO:0005525;GO:…	-	-	NOG290112	-	Rad, Gem/Kir family member 3[Source:FlyBase;Acc:FBgn0085426]	-	-
FBgn0003130	31.6185	49.3854	13.8515	0.280478	-1.83404	0.00472749	0.0185677	2R	15826693	15835055	-	2458	Poxn	GO:0003677;GO:0003677;GO:0005634;GO:0005634;GO:0006351;GO:0006355;GO:0006355;GO:0007275;GO:0007399;GO:0007423;GO:0007476;GO:0007480;GO:0008049;GO:0008343;GO:0009415;GO:0010906;GO:0030154;GO:0048800;GO:0003677;GO:0003677;GO:0005634;GO:0005634;GO:0006351;GO:0006355;GO:0006355;GO:0007275;GO:0007399;GO:0007423;GO:0007476;GO:0007480;GO:0008049;GO:0008343;GO:0009415;GO:0010906;GO:0030154;GO:0048800;	-	-	NOG268730	-	Pox neuro [Source:FlyBase;Acc:FBgn0003130]"	-	-
FBgn0035254	61.6616	87.6854	35.6378	0.406428	-1.29893	0.00475797	0.0186656	3L	1665138	1666594	+	1348	CG7974	GO:0003674;GO:0005654;GO:0008150;GO:0003674;GO:0005654;GO:0008150;	-	-	NOG238834	-	-	-	-
FBgn0261526	23.2968	38.119	8.47462	0.22232	-2.16929	0.00482264	0.0188969	3L	4501652	4508433	-	4104	NT1	GO:0005121;GO:0005576;GO:0007399;GO:0007411;GO:0008045;GO:0008063;GO:0008083;GO:0010469;GO:0010941;GO:0021556;GO:0031637;	-	-	NOG47918	S	Neurotrophin 1 [Source:FlyBase;Acc:FBgn0261526]"	-	-
FBgn0020638	11.9266	21.6606	2.19256	0.101223	-3.30439	0.0048335	0.0189337	3L	6134697	6135274	-	517	Lcp65Ag1	GO:0005576;GO:0008010;GO:0008010;GO:0008363;GO:0031012;GO:0040003;GO:0042302;GO:0042302;GO:0042302;	-	-	NOG309975	-	-	-	-
FBgn0033258	47.5099	70.1216	24.8983	0.355074	-1.49381	0.00486158	0.0190204	2R	8096792	8098484	-	1693	CG8712	-	-	-	NOG328798	-	-	-	-
FBgn0036549	271.748	375.172	168.323	0.448657	-1.15632	0.00486875	0.0190368	3L	15968204	15969902	+	1329	CG10516	GO:0003674;GO:0005575;GO:0008150;	K10345	-	NOG151085	S	-	-	-
FBgn0030900	17.4896	29.941	5.03827	0.168273	-2.57112	0.00492693	0.019235	X	18209427	18210741	+	920	Him	GO:0003674;GO:0005575;GO:0048635;	-	-	NOG250716	-	Holes in muscle [Source:FlyBase;Acc:FBgn0030900]"	-	-
FBgn0040467	42.6069	63.7214	21.4923	0.337285	-1.56796	0.00505326	0.0196344	X	9158622	9159375	+	694	Dlip1	GO:0003676;GO:0005515;GO:0005634;GO:0008270;GO:0042802;GO:0046331;GO:0003676;GO:0005634;GO:0008270;GO:0046331;	-	-	-	-	Dorsal interacting protein 1[Source:FlyBase;Acc:FBgn0040467]	-	-
FBgn0040754	47.4421	69.8444	25.0397	0.358507	-1.47993	0.00511081	0.0198381	2R	13220283	13221015	+	423	CG17059	GO:0000790;GO:0003674;GO:0005575;GO:0005634;GO:0005654;GO:0005737;GO:0008180;GO:0008284;GO:0034644;GO:0051726;	-	-	-	-	-	-	-
FBgn0262574	13.7676	24.4312	3.1039	0.127046	-2.97657	0.00515892	0.0199824	2R	11310831	11311165	+	278	CG43114	GO:0003674;GO:0005575;GO:0008150;GO:0003674;GO:0005575;GO:0008150;	-	-	-	-	-	-	-
FBgn0031603	98.9557	132.743	65.1681	0.490934	-1.0264	0.0052014	0.0201287	2L	4442320	4442985	+	634	CG15432	GO:0003723;GO:0005634;GO:0005654;GO:0005730;GO:0008150;GO:0003723;GO:0005634;GO:0005654;GO:0005730;GO:0008150;GO:0003723;GO:0005634;GO:0005654;GO:0005730;GO:0008150;	K13120	-	NOG145183	S	-	-	-
FBgn0042119	71.6466	110.041	33.2523	0.302181	-1.72652	0.00529945	0.0204499	3L	6131242	6132109	-	526	Cpr65Au	GO:0008010;GO:0031012;GO:0040003;GO:0042302;GO:0042302;GO:0042302;GO:0008010;GO:0031012;GO:0040003;GO:0042302;GO:0042302;GO:0042302;	-	-	NOG243417	-	Cuticular protein 65Au[Source:FlyBase;Acc:FBgn0042119]	-	-
FBgn0050074	11.8119	21.4178	2.20587	0.102992	-3.27939	0.00533984	0.0205775	2R	14373108	14373808	+	587	Obp50d	GO:0005549;GO:0005549;GO:0005576;GO:0007606;	-	-	NOG324186	-	Odorant-binding protein 50d[Source:FlyBase;Acc:FBgn0050074]	-	-
FBgn0031942	9.5859	17.9382	1.23358	0.068768	-3.86212	0.00545709	0.0209852	2L	7752170	7753186	-	730	CG7203	-	-	-	-	-	-	-	-
FBgn0000008	336.539	487.847	185.232	0.379692	-1.3971	0.00564286	0.0215508	2R	22136968	22172834	+	5414	a	GO:0003674;GO:0005912;GO:0016324;GO:0048749;GO:0003674;GO:0005912;GO:0016324;GO:0048749;GO:0003674;GO:0005912;GO:0016324;GO:0048749;GO:0003674;GO:0005912;GO:0016324;GO:0048749;	-	-	NOG315738	-	arc [Source:FlyBase;Acc:FBgn0000008]"	-	-
FBgn0032895	52.3956	75.6988	29.0924	0.384318	-1.37963	0.00598529	0.0226963	2L	20852578	20857113	+	1150	twit	GO:0046658;GO:0046928;	-	-	NOG269390	-	target of wit [Source:FlyBase;Acc:FBgn0032895]"	-	-
FBgn0034860	2141.44	3326.06	956.823	0.287675	-1.79749	0.00610892	0.0230832	2R	23412320	23419684	-	1574	CG9812	-	-	-	NOG46351	S	-	-	-
FBgn0005658	91.9161	123.846	59.986	0.484359	-1.04585	0.00619414	0.0233587	3L	6097617	6123913	+	4922	Ets65A	GO:0000981;GO:0003677;GO:0003700;GO:0005634;GO:0005634;GO:0006355;GO:0006355;GO:0006357;GO:0030154;GO:0043565;GO:0003677;GO:0003700;GO:0005634;GO:0006355;GO:0043565;GO:0003677;GO:0003700;GO:0005634;GO:0006355;GO:0043565;GO:0003677;GO:0003700;GO:0005634;GO:0006355;GO:0043565;	K09436	-	NOG242679	-	Ets at 65A [Source:FlyBase;Acc:FBgn0005658]"	-	-
FBgn0037778	79.5105	108.624	50.3972	0.463961	-1.10792	0.0061946	0.0233587	3R	10045574	10047260	+	1512	mtTFB2	GO:0000179;GO:0000179;GO:0003712;GO:0003712;GO:0003723;GO:0005739;GO:0005739;GO:0005739;GO:0005759;GO:0005759;GO:0006351;GO:0006355;GO:0006355;GO:0006364;GO:0006390;GO:0006390;GO:0006391;GO:0008168;GO:0010906;GO:0016740;GO:0031167;GO:0032259;	K17653	-	NOG124707	S	mitochondrial transcription factor B2[Source:FlyBase;Acc:FBgn0037778]	-	-
FBgn0026565	34.1235	52.3294	15.9175	0.30418	-1.717	0.00622894	0.0234542	3R	6642262	6644434	-	1456	CG1315	GO:0000050;GO:0000050;GO:0000053;GO:0000166;GO:0004055;GO:0004055;GO:0004055;GO:0005524;GO:0005524;GO:0005737;GO:0006526;GO:0006526;GO:0006526;GO:0008652;GO:0016874;GO:0000050;GO:0000050;GO:0000053;GO:0000166;GO:0004055;GO:0004055;GO:0004055;GO:0005524;GO:0005524;GO:0005737;GO:0006526;GO:0006526;GO:0006526;GO:0008652;GO:0016874;	-	-	COG0137	E	-	-	-
FBgn0037634	69.4809	96.6484	42.3134	0.437807	-1.19163	0.00625131	0.0235172	3R	8806322	8807581	+	1207	hng2	GO:0003677;GO:0003677;GO:0005634;GO:0006351;GO:0006355;	-	-	NOG290056	-	hinge2 [Source:FlyBase;Acc:FBgn0037634]"	-	-
FBgn0085417	38.5936	58.008	19.1792	0.330631	-1.59671	0.00638433	0.0239824	3R	14418593	14421865	+	1999	natalisin	GO:0060179;GO:0060179;	-	-	-	-	-	-	-
FBgn0052856	27.9624	44.0773	11.8475	0.26879	-1.89545	0.0064719	0.0242758	3R	15964678	15965351	-	620	CG32856	GO:0003674;GO:0003700;GO:0005575;GO:0005634;GO:0006355;GO:0006366;GO:0006384;GO:0008150;GO:0003674;GO:0003700;GO:0005575;GO:0005634;GO:0006355;GO:0006366;GO:0006384;GO:0008150;	-	-	-	-	-	-	-
FBgn0031873	77.3981	105.983	48.8132	0.460577	-1.11849	0.00648137	0.0242971	2L	6949310	6950207	-	840	Gas41	GO:0000123;GO:0004402;GO:0005634;GO:0005634;GO:0005669;GO:0006355;GO:0006367;GO:0016246;GO:0016573;GO:0016573;GO:0035267;GO:0035267;GO:0043486;GO:0043486;GO:0070868;GO:0097355;	K11341	-	COG5033	K	-	-	-
FBgn0051957	27.0588	42.8372	11.2804	0.263332	-1.92505	0.0065779	0.0246109	2L	3871271	3872458	-	885	CG31957	GO:0003674;GO:0003723;GO:0003723;GO:0003743;GO:0005575;GO:0005634;GO:0006413;GO:0008150;GO:0003674;GO:0003723;GO:0003723;GO:0003743;GO:0005575;GO:0005634;GO:0006413;GO:0008150;	K15025	-	NOG316136	-	-	-	-
FBgn0035691	20.6227	33.9552	7.29024	0.214701	-2.2196	0.0066272	0.0247425	3L	6189745	6192049	+	2247	CG7386	GO:0003676;GO:0003677;GO:0003700;GO:0005634;GO:0005634;GO:0006355;GO:0008270;	-	-	-	-	-	-	-
FBgn0039915	357.953	494.209	221.697	0.448589	-1.15653	0.00667474	0.0249054	4	629691	635350	+	2895	Gat	GO:0005328;GO:0005332;GO:0005886;GO:0006836;GO:0015293;GO:0016020;GO:0016021;GO:0016021;GO:0016021;GO:0051939;GO:0071260;GO:0097386;GO:0005328;GO:0005332;GO:0005332;GO:0005886;GO:0005887;GO:0006836;GO:0007268;GO:0015293;GO:0015812;GO:0016020;GO:0016021;GO:0016021;GO:0016021;GO:0043005;GO:0051939;GO:0071260;GO:0097386;	K05034	-	-	-	GABA transporter [Source:FlyBase;Acc:FBgn0039915]"	-	-
FBgn0011758	61.0818	86.1899	35.9738	0.417378	-1.26057	0.00671965	0.0250511	X	17397478	17403278	+	2724	B-H1	GO:0000122;GO:0000977;GO:0001228;GO:0001751;GO:0003677;GO:0003677;GO:0003705;GO:0005634;GO:0005634;GO:0006355;GO:0006366;GO:0007275;GO:0007455;GO:0007479;GO:0007601;GO:0008052;GO:0008057;GO:0008407;GO:0043565;GO:0045892;GO:0045944;GO:0050896;	-	-	NOG263484	-	BarH1 [Source:FlyBase;Acc:FBgn0011758]"	-	-
FBgn0261847	16.1807	28.2048	4.15664	0.147373	-2.76245	0.00679593	0.0253061	3R	17121577	17122087	+	511	CG42779	GO:0003674;GO:0005575;GO:0008150;GO:0003674;GO:0005575;GO:0008150;	-	-	-	-	-	-	-
FBgn0037540	70.2768	97.1977	43.3559	0.446059	-1.16469	0.00690959	0.0256696	3R	8013791	8016610	+	2649	Pbp95	GO:0000978;GO:0000981;GO:0001006;GO:0001035;GO:0001135;GO:0003677;GO:0003677;GO:0003681;GO:0005515;GO:0006357;GO:0019185;GO:0042795;GO:0042796;GO:0043565;GO:0044212;GO:0046331;GO:0065004;	-	-	NOG301342	-	PSEA-binding protein 95kD[Source:FlyBase;Acc:FBgn0037540]	-	-
FBgn0034137	96.9358	132.571	61.3011	0.462404	-1.11278	0.00719912	0.0265895	2R	16566023	16570120	+	2637	CG4945	GO:0004672;GO:0004672;GO:0004674;GO:0004697;GO:0005524;GO:0005575;GO:0006468;GO:0006468;GO:0007498;GO:0016740;GO:0018105;GO:0018107;GO:0004672;GO:0004672;GO:0004697;GO:0005524;GO:0005575;GO:0006468;GO:0006468;GO:0007498;GO:0016740;GO:0004672;GO:0004672;GO:0004697;GO:0005524;GO:0005575;GO:0006468;GO:0006468;GO:0007498;GO:0016740;GO:0004672;GO:0004672;GO:0004674;GO:0004697;GO:0005524;GO:0005575;GO:…	K08858	-	COG0515	T	-	-	-
FBgn0036906	31.8804	48.8995	14.8613	0.303915	-1.71826	0.00724521	0.0267305	3L	19798975	19801291	-	2055	CG14102	-	-	-	-	-	-	-	-
FBgn0034413	5.18772	10.3754	0	0	-Inf	0.00731032	0.0269309	2R	19035492	19036387	-	777	CG15115	GO:0016020;GO:0016021;	-	-	NOG320279	-	-	-	-
FBgn0020765	6.51361	12.7229	0.304294	0.023917	-5.38582	0.00731214	0.0269309	3L	6152050	6152745	-	615	Acp65Aa	GO:0008010;GO:0031012;GO:0040003;GO:0042302;GO:0042302;GO:0042302;	-	-	NOG39460	-	Adult cuticle protein 65Aa[Source:FlyBase;Acc:FBgn0020765]	-	-
FBgn0033429	31.656	48.6947	14.6174	0.300186	-1.73607	0.00738851	0.0271654	2R	9586110	9586714	-	551	CG12929	GO:0003674;GO:0005575;GO:0008150;GO:0003674;GO:0005575;GO:0008150;GO:0016020;GO:0016021;	-	-	NOG320738	-	-	-	-
FBgn0054057	24.3727	39.0637	9.68158	0.247841	-2.01251	0.00749504	0.0275176	3L	897380	898772	+	1276	CG34057	GO:0006486;GO:0016020;GO:0016020;GO:0016021;GO:0016263;GO:0016740;GO:0016757;GO:0016757;GO:0046872;GO:0005575;GO:0006486;GO:0016020;GO:0016020;GO:0016021;GO:0016263;GO:0016263;GO:0016267;GO:0016740;GO:0016757;GO:0016757;GO:0046872;	K00731	-	-	-	-	-	-
FBgn0259239	65.2454	90.7849	39.7059	0.437362	-1.1931	0.00757248	0.027786	3L	21183313	21193363	-	3910	CG42337	-	-	-	-	-	-	-	-
FBgn0002631	11.211	20.1848	2.23712	0.110832	-3.17356	0.00771974	0.028302	3R	26028854	26029735	-	882	E(spl)m5-HLH	GO:0000122;GO:0001078;GO:0003677;GO:0003677;GO:0003700;GO:0005515;GO:0005634;GO:0005634;GO:0006351;GO:0006355;GO:0006355;GO:0007275;GO:0007399;GO:0030154;GO:0042803;GO:0043565;GO:0046982;GO:0046983;GO:0048749;	-	-	NOG289048	-	Enhancer of split m5, helix-loop-helix[Source:FlyBase;Acc:FBgn0002631]	-	-
FBgn0036665	76.4542	104.277	48.6313	0.466366	-1.10047	0.00773458	0.0283078	3L	16809658	16829074	-	2013	CG13024	GO:0016020;GO:0016021;GO:0016020;GO:0016021;	-	-	-	-	-	-	-
FBgn0038447	13.1268	23.1318	3.12184	0.134959	-2.88941	0.00778636	0.028473	3R	16594414	16597241	+	2200	CG14892	GO:0004252;GO:0004252;GO:0006508;GO:0006508;GO:0006508;GO:0008233;GO:0008236;GO:0016787;	-	-	NOG282275	-	-	-	-
FBgn0265313	28.3635	44.2247	12.5022	0.282698	-1.82267	0.00782628	0.0285863	2R	9138486	9141981	+	2471	CG44286	GO:0003674;GO:0005575;GO:0008150;GO:0016020;GO:0016021;GO:0003674;GO:0005575;GO:0008150;GO:0016020;GO:0016021;GO:0003674;GO:0005575;GO:0008150;GO:0016020;GO:0016021;GO:0003674;GO:0005575;GO:0008150;GO:0016020;GO:0016021;	-	-	-	-	-	-	-
FBgn0036220	40.8548	60.4207	21.2889	0.352344	-1.50494	0.00782927	0.0285883	3L	11887259	11888981	-	1671	CG5897	GO:0005576;GO:0006030;GO:0008061;	-	-	-	-	-	-	-
FBgn0037835	519.381	949.334	89.4274	0.0942001	-3.40813	0.00783845	0.0285982	3R	10792904	10793643	+	740	CG14687	GO:0007339;GO:0016020;GO:0032027;	-	-	NOG85661	-	-	-	-
FBgn0033680	15.3795	26.4528	4.30622	0.162789	-2.61893	0.00830852	0.0301075	2R	12081276	12082057	+	782	CG13186	-	-	-	NOG322158	-	-	-	-
FBgn0031252	68.8032	94.7257	42.8806	0.452682	-1.14343	0.00831667	0.0301285	2L	418434	419652	-	1219	CG13690	GO:0003676;GO:0003723;GO:0004518;GO:0004519;GO:0004523;GO:0004523;GO:0004523;GO:0006298;GO:0016070;GO:0016787;GO:0032299;GO:0043137;GO:0046872;GO:0090305;GO:0090502;	K10743	-	COG0164	L	-	-	-
FBgn0038977	33.1505	50.2272	16.0738	0.320022	-1.64376	0.00868329	0.0312184	3R	22488033	22488955	-	812	CG5376	-	-	-	NOG148891	S	-	-	-
FBgn0052055	32.1362	48.8051	15.4674	0.316921	-1.65781	0.00908119	0.0324979	3L	10218504	10220164	-	1605	CG32055	-	-	-	COG4886	S	-	-	-
FBgn0039411	57.6893	80.9932	34.3853	0.424546	-1.23601	0.00908227	0.0324979	3R	26076592	26098711	-	4225	dysf	GO:0000981;GO:0003700;GO:0005634;GO:0005634;GO:0006351;GO:0006355;GO:0006355;GO:0006357;GO:0007219;GO:0007427;GO:0016348;GO:0035147;GO:0043234;GO:0043565;GO:0045944;GO:0046982;GO:0046983;GO:0060571;GO:0003700;GO:0005634;GO:0005634;GO:0006351;GO:0006355;GO:0006355;GO:0006357;GO:0007219;GO:0007427;GO:0016348;GO:0035147;GO:0043234;GO:0043565;GO:0045944;GO:0046982;GO:0046983;GO:0060571;GO:0003700;GO:…	-	-	-	-	dysfusion [Source:FlyBase;Acc:FBgn0039411]"	-	-
FBgn0010407	86.8618	116.204	57.5194	0.494986	-1.01454	0.00928864	0.0330793	2L	10251843	10254686	+	2271	Ror	GO:0000166;GO:0004672;GO:0004713;GO:0004713;GO:0004713;GO:0004714;GO:0004714;GO:0004716;GO:0005524;GO:0005524;GO:0005622;GO:0006468;GO:0006468;GO:0006468;GO:0007169;GO:0007275;GO:0007417;GO:0016020;GO:0016020;GO:0016021;GO:0016021;GO:0016301;GO:0016310;GO:0016740;GO:0018108;GO:0023014;GO:0035556;	K05122	-	COG0515	T	-	-	-
FBgn0050476	76.6913	103.872	49.5103	0.476647	-1.06901	0.00935023	0.0332709	2R	14752521	14753269	+	546	ave	GO:0001751;GO:0001754;GO:0003674;GO:0005515;GO:0005737;GO:0005737;GO:0005829;GO:0005886;GO:0007165;GO:0007173;GO:0007173;GO:0007601;GO:0007623;GO:0016020;GO:0042675;GO:0046579;GO:0050896;GO:0070374;	-	-	NOG43153	-	aveugle [Source:FlyBase;Acc:FBgn0050476]"	-	-
FBgn0035248	50.1147	71.456	28.7734	0.402673	-1.31232	0.00952551	0.0338289	3L	1645467	1645983	+	517	CG13919	GO:0003674;GO:0005575;GO:0008150;GO:0016020;GO:0016021;	-	-	NOG316776	-	-	-	-
FBgn0063667	71.1066	97.4537	44.7595	0.45929	-1.12252	0.00970549	0.0343459	3L	1201871	1203036	-	1082	CG32335	GO:0005575;GO:0005634;GO:0008150;GO:0008270;GO:0016787;GO:0016788;	-	-	NOG330250	-	-	-	-
FBgn0052404	213.451	394.84	32.0623	0.0812032	-3.62232	0.00972088	0.0343798	3L	6141903	6142413	-	450	Cpr65Aw	GO:0008010;GO:0031012;GO:0040003;GO:0042302;GO:0042302;GO:0008010;GO:0031012;GO:0040003;GO:0042302;GO:0042302;GO:0042302;	-	-	NOG327874	-	Cuticular protein 65Aw[Source:FlyBase;Acc:FBgn0052404]	-	-
FBgn0031979	62.5755	86.8254	38.3257	0.441411	-1.17981	0.00973803	0.034412	2L	8041106	8041879	+	655	CCDC53	GO:0005768;GO:0005769;GO:0015031;GO:0045785;GO:0071203;GO:0071203;GO:0071203;	K18463	-	NOG261899	-	Coiled-coil domain containing 53[Source:FlyBase;Acc:FBgn0031979]	-	-
FBgn0028952	35.1581	52.6836	17.6327	0.334691	-1.5791	0.00980307	0.0346037	2L	2045494	2048054	+	2240	Kebab	GO:0000775;GO:0000776;GO:0000777;GO:0000777;GO:0005694;GO:0005737;GO:0005819;GO:0005856;GO:0005876;GO:0008017;GO:0008150;GO:0043515;GO:0048471;GO:0048471;	-	-	NOG294150	-	Kinetochore and EB1 associated basic protein[Source:FlyBase;Acc:FBgn0028952]	-	-
FBgn0033887	133.634	179.913	87.3557	0.485544	-1.04233	0.0102302	0.0359036	2R	13969910	13971263	-	1183	St4	GO:0005829;GO:0006805;GO:0008146;GO:0008146;GO:0016740;GO:0051923;GO:0005829;GO:0006805;GO:0008146;GO:0008146;GO:0016740;GO:0051923;	-	-	NOG260792	-	Sulfotransferase 4 [Source:FlyBase;Acc:FBgn0033887]"	-	-
FBgn0016970	40.0745	58.8289	21.3201	0.362409	-1.46431	0.0103903	0.0364058	2R	9399080	9399899	+	820	l(2)k10201	GO:0003674;GO:0003676;GO:0005575;GO:0007275;GO:0046872;	-	-	NOG75689	S	lethal (2) k10201 [Source:FlyBase;Acc:FBgn0016970]"	-	-
FBgn0051675	51.185	72.4949	29.8752	0.412101	-1.27893	0.0105822	0.0369569	2L	20867755	20869650	+	1151	CG31675	GO:0003674;GO:0005575;GO:0008150;	-	-	NOG253249	-	-	-	-
FBgn0031976	26.3414	41.0716	11.6113	0.282709	-1.82261	0.0107289	0.0374182	2L	8026914	8039788	-	1635	CG7367	GO:0005575;GO:0005576;GO:0006629;GO:0006909;GO:0016042;GO:0016298;GO:0016787;GO:0052689;GO:0052689;GO:0005575;GO:0005576;GO:0006629;GO:0006909;GO:0016042;GO:0016298;GO:0016787;GO:0052689;GO:0052689;GO:0005575;GO:0005576;GO:0006629;GO:0006909;GO:0016042;GO:0016298;GO:0016787;GO:0052689;GO:0052689;	-	-	-	-	-	-	-
FBgn0031766	37.4582	55.3063	19.6101	0.354572	-1.49585	0.0107675	0.0375222	2L	6036997	6037902	-	906	CG9117	-	-	-	-	-	-	-	-
FBgn0259832	34.3601	51.5418	17.1783	0.33329	-1.58515	0.0107752	0.0375389	2R	11841608	11842164	+	474	CG34229	-	-	-	NOG77547	S	-	-	-
FBgn0036036	39.5346	57.9659	21.1034	0.364066	-1.45773	0.0112026	0.0387961	3L	9719328	9720464	+	1073	CG14174	-	-	-	-	-	-	-	-
FBgn0037802	38.4929	56.5715	20.4144	0.360859	-1.47049	0.0112888	0.0390467	3R	10255349	10261849	-	1114	Sirt6	GO:0004407;GO:0005634;GO:0008340;GO:0016575;GO:0016787;GO:0031937;GO:0046872;GO:0070403;	K11416	-	-	-	Sirtuin 6 [Source:FlyBase;Acc:FBgn0037802]"	-	-
FBgn0033993	59.6086	82.6818	36.5355	0.44188	-1.17827	0.0114708	0.0395723	2R	15145825	15147824	-	2000	CG8089	GO:0003676;GO:0008270;GO:0046872;	-	-	NOG268303	-	-	-	-
FBgn0262005	15.235	25.7509	4.71912	0.183261	-2.44803	0.0115764	0.0398427	3R	17404487	17405109	-	508	CG42823	GO:0003674;GO:0005615;GO:0032504;	-	-	-	-	-	-	-
FBgn0004854	65.1349	89.2883	40.9815	0.45898	-1.1235	0.0121357	0.041478	X	17314581	17324175	+	3142	B-H2	GO:0003677;GO:0003677;GO:0005634;GO:0006355;GO:0043565;GO:0000122;GO:0000977;GO:0001228;GO:0001751;GO:0003677;GO:0003677;GO:0003705;GO:0005634;GO:0005634;GO:0005634;GO:0006355;GO:0006366;GO:0007275;GO:0007455;GO:0007479;GO:0007601;GO:0008052;GO:0008057;GO:0008407;GO:0016055;GO:0043565;GO:0045944;GO:0046331;GO:0050896;	-	-	NOG263484	-	BarH2 [Source:FlyBase;Acc:FBgn0004854]"	-	-
FBgn0030769	172.596	250.266	94.9261	0.379301	-1.39859	0.0127106	0.0432013	X	16668818	16676753	-	1358	CG13012	GO:0016020;GO:0016021;GO:0016020;GO:0016021;GO:0016020;GO:0016021;GO:0016020;GO:0016021;	-	-	-	-	-	-	-
FBgn0030410	63.9826	87.5759	40.3894	0.461193	-1.11656	0.0128843	0.0436644	X	12628370	12629640	-	1207	Aven	GO:0003674;GO:0005634;GO:0005829;GO:0010972;GO:0003674;GO:0005634;GO:0005829;GO:0010972;	-	-	NOG132039	S	Apoptosis and caspase activation inhibitor[Source:FlyBase;Acc:FBgn0030410]	-	-
FBgn0038247	23.0025	36.2312	9.77379	0.269762	-1.89024	0.0129143	0.0437426	3R	14630478	14641776	+	6745	Cad88C	GO:0005509;GO:0005509;GO:0005886;GO:0005887;GO:0007155;GO:0007156;GO:0007424;GO:0016020;GO:0016020;GO:0016021;GO:0016339;GO:0044331;	-	-	NOG319300	-	Cadherin 88C [Source:FlyBase;Acc:FBgn0038247]"	-	-
FBgn0038709	14.6112	24.9623	4.26012	0.170662	-2.55079	0.0137072	0.0460874	3R	19489570	19491115	-	1413	CG15025	-	-	-	NOG324555	-	-	-	-
FBgn0036831	3156.77	4527.98	1785.57	0.394341	-1.34248	0.0137651	0.0462215	3L	18917581	18919259	+	1325	CG6839	GO:0003676;GO:0006309;GO:0016787;GO:0016787;GO:0046872;	-	-	-	-	-	-	-
FBgn0030673	65.4368	89.0283	41.8452	0.470022	-1.0892	0.0140309	0.0469452	X	15710647	15712309	+	1611	CG15601	GO:0003674;GO:0003677;GO:0005575;GO:0005634;GO:0006351;GO:0006355;GO:0008150;GO:0003674;GO:0003677;GO:0005575;GO:0005634;GO:0006351;GO:0006355;GO:0008150;GO:0003674;GO:0005575;GO:0008150;GO:0003674;GO:0005575;GO:0008150;	-	-	NOG117332	R	-	-	-
FBgn0003448	31.8123	47.6562	15.9683	0.335072	-1.57746	0.0143327	0.0477644	2L	15476593	15478260	-	1668	sna	GO:0000122;GO:0000977;GO:0001106;GO:0003676;GO:0003677;GO:0003677;GO:0005515;GO:0005634;GO:0005634;GO:0007275;GO:0007369;GO:0007370;GO:0007417;GO:0007443;GO:0007498;GO:0007499;GO:0007500;GO:0007501;GO:0007517;GO:0009950;GO:0010004;GO:0010629;GO:0031065;GO:0034332;GO:0043565;GO:0044212;GO:0045892;GO:0045893;GO:0045944;GO:0046872;GO:0048749;GO:0048813;GO:0055059;GO:0070491;	K05706	-	COG5048	R	snail [Source:FlyBase;Acc:FBgn0003448]"	-	-
FBgn0031422	36.9622	54.1883	19.7361	0.364214	-1.45714	0.0148399	0.0491227	2L	2383202	2384747	+	1493	PIG-Wa	GO:0005783;GO:0005789;GO:0006506;GO:0006506;GO:0016020;GO:0016021;GO:0016021;GO:0016740;GO:0016746;GO:0016746;	-	-	COG5062	S	Phosphatidylinositol glycan anchor biosynthesisclass W a [Source:FlyBase;Acc:FBgn0031422]	-	-
FBgn0020641	11.4756	20.0906	2.86056	0.142383	-2.81215	0.0151024	0.0498628	3L	6143395	6144101	+	616	Lcp65Ad	GO:0008010;GO:0031012;GO:0040003;GO:0042302;GO:0042302;GO:0042302;GO:0008010;GO:0031012;GO:0040003;GO:0042302;GO:0042302;GO:0042302;	-	-	NOG267528	-	-	-	-
FBgn0261373	66.9149	90.6344	43.1955	0.47659	-1.06918	0.0154024	0.0506445	2R	24668411	24669330	-	809	CG33228	GO:0003674;GO:0005575;GO:0008150;GO:0016020;GO:0016021;GO:0003674;GO:0005575;GO:0008150;GO:0016020;GO:0016021;	-	-	-	-	-	-	-
FBgn0263025	37.1436	54.357	19.9303	0.366656	-1.4475	0.015428	0.0507027	3R	27695235	27696531	+	1297	CG43320	GO:0003674;GO:0005575;GO:0008150;	-	-	-	-	-	-	-
FBgn0284250	75.853	101.226	50.4797	0.498681	-1.00381	0.015495	0.0508835	2R	14435899	14465881	+	5344	Oaz	GO:0003676;GO:0035277;GO:0003676;GO:0003677;GO:0005634;GO:0006351;GO:0006355;GO:0007275;GO:0035277;GO:0045892;GO:0045893;GO:0046872;	K22870	-	-	-	O/E-associated zinc finger protein[Source:FlyBase;Acc:FBgn0284250]	-	-
FBgn0031375	57.2453	78.8678	35.6229	0.451679	-1.14663	0.0156966	0.0514404	2L	1950239	1970362	-	3291	erm	GO:0003676;GO:0005515;GO:0007406;GO:0007406;GO:0010629;GO:0019827;GO:0043565;GO:0043697;GO:0044212;GO:0045892;GO:0050767;GO:1902692;GO:0003676;GO:0007406;GO:0019827;GO:0045892;GO:0050767;GO:0003676;GO:0007406;GO:0019827;GO:0045892;GO:0050767;GO:0003676;GO:0005515;GO:0007406;GO:0007406;GO:0010629;GO:0019827;GO:0043565;GO:0043697;GO:0044212;GO:0045892;GO:0050767;GO:1902692;	-	-	COG5048	R	earmuff [Source:FlyBase;Acc:FBgn0031375]"	-	-
FBgn0027070	58.6284	82.8736	34.3833	0.414888	-1.2692	0.0161467	0.052767	2L	18826770	18829059	+	1903	CG17322	GO:0005783;GO:0006011;GO:0006805;GO:0008152;GO:0008194;GO:0015020;GO:0015020;GO:0016020;GO:0016021;GO:0016740;GO:0016757;GO:0016758;GO:0043231;GO:0005783;GO:0006011;GO:0006805;GO:0008152;GO:0008194;GO:0015020;GO:0015020;GO:0016020;GO:0016021;GO:0016740;GO:0016757;GO:0016758;GO:0043231;GO:0005783;GO:0006011;GO:0006805;GO:0008152;GO:0008194;GO:0015020;GO:0015020;GO:0016020;GO:0016021;GO:0016740;GO:…	-	-	NOG326467	-	-	-	-
FBgn0052432	40.6571	58.3717	22.9425	0.393041	-1.34725	0.0167248	0.0544617	3L	20844332	20885188	-	4487	CG32432	GO:0016020;GO:0016021;GO:0016020;GO:0016021;	-	-	-	-	-	-	-
FBgn0040491	58.1771	79.6852	36.669	0.460173	-1.11975	0.017011	0.0552255	2R	11679492	11688557	+	1038	Buffy	GO:0003674;GO:0005741;GO:0005783;GO:0006915;GO:0008630;GO:0009267;GO:0012501;GO:0016020;GO:0016021;GO:0016239;GO:0035234;GO:0042803;GO:0042981;GO:0042981;GO:0043066;GO:0043068;GO:0046982;GO:0097192;	K20017	-	NOG241746	-	-	-	-
FBgn0038332	39.7711	57.0131	22.5291	0.395157	-1.3395	0.0175868	0.0567925	3R	15370036	15372212	-	2177	CG6136	GO:0005507;GO:0055070;GO:0005507;GO:0055070;GO:0005507;GO:0055070;	K06201	-	COG3142	P	-	-	-
FBgn0033763	57.2708	78.3736	36.1681	0.461483	-1.11565	0.0186652	0.0598555	2R	12655954	12659341	+	1763	CG8646	GO:0003824;GO:0003943;GO:0008152;GO:0008484;GO:0016787;	K01135	-	COG3119	P	-	-	-
FBgn0030102	950.369	1342.37	558.368	0.415958	-1.26549	0.0187867	0.0601822	X	9206126	9210887	-	2401	SmydA-9	GO:0005634;GO:0005737;GO:0010629;GO:0042826;GO:0005634;GO:0005737;GO:0010629;GO:0042826;	-	-	-	-	SET and MYND domain containing, arthropod-specific,member 9 [Source:FlyBase;Acc:FBgn0030102]	-	-
FBgn0030542	35.1101	51.2316	18.9886	0.370643	-1.4319	0.018978	0.0606724	X	14187253	14187841	+	589	CG12481	-	-	-	NOG237295	-	-	-	-
FBgn0036063	69.1592	92.5155	45.8029	0.495084	-1.01426	0.0191162	0.0610121	3L	9971151	9972054	-	843	CG6674	-	-	-	NOG40157	S	-	-	-
FBgn0250836	436.92	643.416	230.425	0.358127	-1.48145	0.0195545	0.0620986	3L	7130874	7131505	+	436	CG8628	GO:0000062;GO:0000062;	-	-	-	-	-	-	-
FBgn0050094	56.2344	77.0281	35.4407	0.4601	-1.11998	0.019781	0.062709	2R	16142202	16142935	+	675	CG30094	GO:0008270;GO:0046872;	-	-	NOG146785	S	-	-	-
FBgn0014179	21.9986	34.2202	9.77688	0.285705	-1.8074	0.0199339	0.0631001	2L	9579498	9581745	-	2173	gcm	GO:0000977;GO:0001077;GO:0001158;GO:0001228;GO:0003677;GO:0003677;GO:0003677;GO:0003700;GO:0005515;GO:0005634;GO:0005634;GO:0006351;GO:0006355;GO:0006355;GO:0006355;GO:0006366;GO:0007275;GO:0007403;GO:0007516;GO:0008283;GO:0010001;GO:0010468;GO:0010628;GO:0021782;GO:0030097;GO:0030182;GO:0031290;GO:0035164;GO:0035165;GO:0035169;GO:0035289;GO:0042063;GO:0042387;GO:0042690;GO:0045610;GO:0045687;GO:…	K21598	-	NOG74196	S	glial cells missing[Source:FlyBase;Acc:FBgn0014179]	-	-
FBgn0042205	49.5032	68.7346	30.2717	0.440414	-1.18307	0.020251	0.0639196	3R	11626889	11628452	+	1378	CG18764	GO:0000976;GO:0003676;GO:0003700;GO:0005634;GO:0005634;GO:0006355;GO:0008270;	-	-	-	-	-	-	-
FBgn0259982	44.6115	62.6121	26.6109	0.425012	-1.23442	0.0203963	0.0642623	2L	15256581	15257642	+	1011	l(2)35Cc	GO:0001104;GO:0005634;GO:0006357;GO:0006457;GO:0016272;GO:0051082;GO:0001104;GO:0005634;GO:0006357;GO:0006457;GO:0016272;GO:0051082;	-	-	NOG263764	-	lethal (2) 35Cc [Source:FlyBase;Acc:FBgn0259982]"	-	-
FBgn0259878	54.8569	75.2568	34.4569	0.457858	-1.12703	0.020636	0.0649218	2R	15223560	15241589	-	3561	Fs	GO:0005576;GO:0032926;GO:0032927;GO:0090099;GO:0005576;GO:0032926;GO:0032927;GO:0090099;	-	-	NOG267610	-	Follistatin [Source:FlyBase;Acc:FBgn0259878]"	-	-
FBgn0265266	15.5492	25.4337	5.6648	0.222728	-2.16664	0.0219461	0.068256	3R	24859900	24860366	-	467	CG13639	GO:0003674;GO:0005575;GO:0008150;	-	-	-	-	-	-	-
FBgn0002941	46.6996	65.0471	28.3522	0.435871	-1.19803	0.0220008	0.0684094	3R	21548661	21557182	-	2670	slou	GO:0000122;GO:0003677;GO:0003677;GO:0005634;GO:0005634;GO:0006355;GO:0007275;GO:0007501;GO:0007517;GO:0007521;GO:0007521;GO:0043565;GO:0003677;GO:0003677;GO:0005634;GO:0006355;GO:0043565;	K09309	-	NOG286158	-	slouch [Source:FlyBase;Acc:FBgn0002941]"	-	-
FBgn0038690	19.2745	30.5927	7.95621	0.260069	-1.94304	0.0222531	0.0690298	3R	19226903	19228180	-	1278	CG11703	GO:0005890;GO:0006813;GO:0006814;GO:0016020;GO:0016021;	-	-	-	-	-	-	-
FBgn0037714	44.3562	69.7031	19.0092	0.272717	-1.87452	0.0226132	0.0699406	3R	9570414	9571623	-	681	CG9396	GO:0005739;GO:0005743;GO:0005743;GO:0006850;GO:0006850;GO:0016021;GO:0031305;GO:0031305;GO:0050833;GO:0050833;	K22139	-	-	-	-	-	-
FBgn0031001	49.4861	68.4766	30.4955	0.445342	-1.16701	0.0226874	0.0701362	X	19220622	19235910	+	3960	CG7884	GO:0003674;GO:0005575;GO:0008150;GO:0003674;GO:0005575;GO:0008150;	-	-	NOG292959	-	-	-	-
FBgn0029928	41.2112	58.1223	24.3001	0.418085	-1.25813	0.02281	0.0704374	X	7012239	7013881	-	1643	CG3032	GO:0000976;GO:0003676;GO:0003700;GO:0005634;GO:0005634;GO:0006355;GO:0008270;GO:0000976;GO:0003676;GO:0003700;GO:0005634;GO:0005634;GO:0006355;GO:0008270;	-	-	-	-	-	-	-
FBgn0032150	37.2285	53.2685	21.1885	0.397768	-1.33	0.0232227	0.0714465	2L	9791961	9793107	-	1094	CG13123	GO:0003676;GO:0003676;GO:0003674;GO:0003676;GO:0005575;GO:0005634;GO:0008150;GO:0008270;	-	-	NOG263930	-	-	-	-
FBgn0040964	27.84	41.4719	14.2081	0.342596	-1.54542	0.0241588	0.0739182	2L	8997605	8998544	+	886	CG18661	GO:0003674;GO:0005575;GO:0008150;	-	-	NOG82724	S	-	-	-
FBgn0034884	41.2119	58.0454	24.3784	0.419988	-1.25158	0.024894	0.0757516	2R	23605689	23606654	-	902	Eglp3	GO:0005887;GO:0006833;GO:0015250;GO:0015267;GO:0015267;GO:0016020;GO:0016020;GO:0016021;GO:0016021;GO:0034220;GO:0055085;GO:0055085;	K09884	-	-	-	Entomoglyceroporin 3[Source:FlyBase;Acc:FBgn0034884]	-	-
FBgn0039650	45.1988	62.9997	27.3978	0.434888	-1.20128	0.0250476	0.0761287	3R	29201756	29202525	-	642	Mesh1	GO:0008893;GO:0008893;GO:0015971;GO:0016787;GO:0042594;GO:0046872;	K21138	-	COG0317	KT	Metazoan SpoT homolog-1[Source:FlyBase;Acc:FBgn0039650]	-	-
FBgn0029856	12.1985	20.6353	3.76168	0.182293	-2.45567	0.025323	0.0768747	X	6282037	6283575	-	1362	CG11700	GO:0008340;GO:0016567;GO:0031386;GO:2000242;	K08770	-	-	-	-	-	-
FBgn0038490	15.8006	25.6546	5.94652	0.231791	-2.1091	0.0254826	0.0772757	3R	17150587	17151630	+	983	CG5285	GO:0000703;GO:0004844;GO:0031981;	K10800	-	-	-	-	-	-
FBgn0038080	33.8649	48.8533	18.8765	0.386391	-1.37187	0.0257241	0.0777791	3R	12705094	12705818	+	601	CG12279	GO:0004792;GO:0016740;	K01011	-	COG0607	P	-	-	-
FBgn0039480	31.3294	47.3898	15.269	0.322201	-1.63397	0.0257395	0.0778074	3R	27083130	27087778	-	1781	Cpr97Ea	GO:0008010;GO:0031012;GO:0040003;GO:0042302;GO:0042302;GO:0008010;GO:0031012;GO:0040003;GO:0042302;GO:0042302;	-	-	-	-	Cuticular protein 97Ea[Source:FlyBase;Acc:FBgn0039480]	-	-
FBgn0036597	69.5193	120.875	18.1632	0.150264	-2.73443	0.0259337	0.078302	3L	16294711	16295547	-	774	CG4962	-	-	-	NOG316292	-	-	-	-
FBgn0004588	10.4878	18.1774	2.79806	0.15393	-2.69965	0.0260273	0.0785224	3L	15649126	15649661	-	412	Eig71Ea	GO:0005576;GO:0007552;GO:0042742;	-	-	-	-	Ecdysone-induced gene 71Ea[Source:FlyBase;Acc:FBgn0004588]	-	-
FBgn0032192	62.1207	82.9783	41.2631	0.497276	-1.00788	0.0272594	0.08167	2L	10207085	10209744	-	1761	CG5731	GO:0003824;GO:0004553;GO:0004557;GO:0005737;GO:0005975;GO:0008152;GO:0009311;GO:0016139;GO:0016787;GO:0016798;GO:0046477;	K01204	-	-	-	-	-	-
FBgn0003720	15.6489	25.3287	5.9691	0.235665	-2.08519	0.0275942	0.0824994	3R	30852315	30854400	+	1965	tll	GO:0001708;GO:0001746;GO:0001748;GO:0002121;GO:0003677;GO:0003677;GO:0003677;GO:0003700;GO:0003705;GO:0003707;GO:0004879;GO:0005515;GO:0005634;GO:0005634;GO:0006351;GO:0006351;GO:0006355;GO:0006355;GO:0007275;GO:0007362;GO:0007369;GO:0008270;GO:0008293;GO:0009948;GO:0010906;GO:0014019;GO:0016319;GO:0023061;GO:0030522;GO:0035271;GO:0043401;GO:0043565;GO:0045165;GO:0045944;GO:0046872;GO:0051726;GO:…	K08545	-	NOG277339	-	tailless [Source:FlyBase;Acc:FBgn0003720]"	-	-
FBgn0023534	41.3842	57.7682	25.0003	0.432769	-1.20833	0.0276982	0.0827716	X	494614	496369	+	1344	CG17778	GO:0000940;GO:0003674;GO:0005575;GO:0005876;GO:0007059;GO:0008017;GO:0008150;GO:0051301;GO:0000940;GO:0003674;GO:0005575;GO:0005876;GO:0007059;GO:0008017;GO:0008150;GO:0051301;	-	-	-	-	-	-	-
FBgn0034030	22.9221	34.8087	11.0355	0.317034	-1.65729	0.0278814	0.0832221	2R	15544316	15549984	-	1755	CG8192	GO:0005576;GO:0006030;GO:0008061;	-	-	NOG45132	S	-	-	-
FBgn0039639	36.9585	52.5462	21.3709	0.406706	-1.29794	0.0280782	0.0836537	3R	29137970	29138573	-	604	CG14512	GO:0004577;GO:0006488;GO:0016740;GO:0016757;GO:0016758;GO:0043541;	K07432	-	-	-	-	-	-
FBgn0036833	5746.65	8699.2	2794.1	0.321191	-1.6385	0.0281259	0.0837426	3L	18920430	18922108	-	1422	CG3819	GO:0003676;GO:0006309;GO:0016787;GO:0016787;GO:0046872;GO:0003676;GO:0006309;GO:0016787;GO:0016787;GO:0046872;	-	-	NOG39527	R	-	-	-
FBgn0038235	60.5936	80.9952	40.192	0.496226	-1.01093	0.0290861	0.0860367	3R	14512639	14513637	-	883	CG8461	GO:0000462;GO:0000469;GO:0005634;GO:0005730;GO:0005730;GO:0006364;GO:0030686;GO:0042254;	K14795	-	NOG265749	-	-	-	-
FBgn0051866	54.0737	73.1684	34.979	0.478062	-1.06473	0.0296689	0.0873774	2L	11992902	11994054	+	1089	Ada1-2	GO:0000124;GO:0003713;GO:0003713;GO:0004402;GO:0004402;GO:0005634;GO:0006357;GO:0006366;GO:0016573;GO:0016740;GO:0016746;GO:0043966;GO:0070461;	-	-	-	-	transcriptional Adaptor 1-2[Source:FlyBase;Acc:FBgn0051866]	-	-
FBgn0264744	25.8702	38.5686	13.1718	0.341515	-1.54998	0.0299282	0.0880676	2L	3169820	3171092	-	1273	CG44002	GO:0003676;GO:0003677;GO:0005634;GO:0008150;GO:0008270;	-	-	-	-	-	-	-
FBgn0037581	21.0886	32.3558	9.82144	0.303545	-1.72002	0.0301428	0.0884478	3R	8347579	8349296	+	1581	CG7352	-	-	-	-	-	-	-	-
FBgn0051272	78.8967	111.599	46.1945	0.413933	-1.27253	0.0302197	0.088633	3R	10756296	10759398	-	2102	CG31272	GO:0006629;GO:0016020;GO:0016021;GO:0016021;GO:0016021;GO:0016298;GO:0016787;GO:0055085;	-	-	-	-	-	-	-
FBgn0038917	22.328	33.938	10.7179	0.315809	-1.66288	0.0303496	0.0888942	3R	21887029	21907182	+	2843	CG6678	-	-	-	COG5184	DZ	-	-	-
FBgn0052029	26.5508	39.3486	13.7531	0.349521	-1.51655	0.0304887	0.0891161	3L	8640439	8643584	+	1104	Cpr66D	GO:0008010;GO:0031012;GO:0040003;GO:0042302;GO:0042302;	-	-	NOG73487	T	Cuticular protein 66D[Source:FlyBase;Acc:FBgn0052029]	-	-
FBgn0039272	54.545	73.5642	35.5257	0.482922	-1.05014	0.0306978	0.089625	3R	25071126	25072712	+	1366	CG11836	GO:0004252;GO:0004252;GO:0006508;GO:0006508;GO:0006508;GO:0008233;GO:0008236;GO:0016787;GO:0004252;GO:0004252;GO:0006508;GO:0006508;GO:0006508;GO:0008233;GO:0008236;GO:0016787;GO:0004252;GO:0004252;GO:0006508;GO:0006508;GO:0006508;GO:0008233;GO:0008236;GO:0016787;GO:0004252;GO:0004252;GO:0006508;GO:0006508;GO:0006508;GO:0008233;GO:0008236;GO:0016787;GO:0004252;GO:0004252;GO:0006508;GO:0006508;GO:…	-	-	COG5640	O	-	-	-
FBgn0051469	39.2458	55.0578	23.4338	0.425621	-1.23236	0.0313845	0.0912972	3R	13709159	13709939	-	613	CG31469	GO:0004725;GO:0005737;GO:0006470;GO:0016787;GO:0035335;GO:0070062;GO:0098627;GO:0098628;	K14394	-	-	-	-	-	-
FBgn0035194	29.542	43.0415	16.0425	0.372723	-1.42383	0.0314652	0.0914696	3L	1246986	1247677	-	692	Psf1	GO:0000811;GO:0000811;GO:0005515;GO:0006260;GO:0032508;GO:0043138;GO:0046331;GO:1900087;GO:1902983;	K10732	-	COG5230	S	-	-	-
FBgn0034429	12.3081	20.4925	4.12384	0.201237	-2.31303	0.0330863	0.0952959	2R	19289109	19289852	+	744	CG18607	GO:0005737;GO:0006807;GO:0008080;GO:0008080;	-	-	NOG323057	-	-	-	-
FBgn0033728	11.1344	18.8114	3.45739	0.183792	-2.44385	0.0333855	0.0960067	2R	12402216	12405108	+	1186	Cpr49Ae	GO:0008010;GO:0031012;GO:0040003;GO:0042302;GO:0042302;GO:0042302;	-	-	NOG46954	A	Cuticular protein 49Ae[Source:FlyBase;Acc:FBgn0033728]	-	-
FBgn0038702	5.14033	10.2807	0	0	-Inf	0.0350298	0.099928	3R	19393360	19395188	+	1586	CG3739	GO:0006508;GO:0006508;GO:0008236;GO:0008239;	-	-	-	-	-	-	-
FBgn0262036	25.8662	38.2595	13.473	0.352147	-1.50575	0.0350763	0.100016	2L	9427870	9428740	+	817	CG42847	GO:0003674;GO:0005575;GO:0008150;	-	-	-	-	-	-	-
FBgn0085361	3.62454	7.24909	0	0	-Inf	0.0353038	0.100509	X	20141010	20141476	+	412	CG34332	GO:0003674;GO:0005575;GO:0008150;	-	-	-	-	-	-	-
FBgn0034011	126.799	216.934	36.664	0.16901	-2.56482	0.0358066	0.101714	2R	15327143	15328271	-	1072	CG8160	GO:0005576;	-	-	NOG271935	-	-	-	-
FBgn0029955	46.5491	63.5172	29.5811	0.465718	-1.10247	0.0360465	0.102237	X	7712783	7717932	-	1997	CG15478	-	-	-	-	-	-	-	-
FBgn0032068	1127.53	1546.19	708.878	0.458467	-1.12511	0.0363262	0.102959	2L	8772946	8776263	-	3074	LManV	GO:0003824;GO:0004559;GO:0004559;GO:0005975;GO:0006013;GO:0006013;GO:0006517;GO:0008152;GO:0016787;GO:0016798;GO:0030246;GO:0046872;GO:0003824;GO:0004559;GO:0004559;GO:0005975;GO:0006013;GO:0006013;GO:0006517;GO:0008152;GO:0016787;GO:0016798;GO:0030246;GO:0046872;	K12311	-	COG0383	G	Lysosomal alpha-mannosidase V[Source:FlyBase;Acc:FBgn0032068]	-	-
FBgn0261705	31.5752	45.2673	17.8832	0.395057	-1.33987	0.0369869	0.104534	2R	23011078	23042943	-	3453	CG42741	GO:0003676;GO:0043565;	K09205	-	-	-	-	-	-
FBgn0029799	25.7381	37.9853	13.4909	0.355161	-1.49345	0.0371922	0.104952	X	5752249	5754041	+	1691	CG15772	GO:0005198;GO:0019028;GO:0005198;GO:0019028;	-	-	NOG329521	-	-	-	-
FBgn0032730	34.3583	48.6932	20.0234	0.411217	-1.28203	0.0372582	0.105092	2L	18974710	18978187	+	3355	CG10431	GO:0000976;GO:0000981;GO:0003676;GO:0003677;GO:0005634;GO:0005634;GO:0006355;GO:0006357;GO:0008270;GO:0048813;GO:0000976;GO:0000981;GO:0003676;GO:0003677;GO:0005634;GO:0005634;GO:0006355;GO:0006357;GO:0008270;GO:0048813;	-	-	-	-	-	-	-
FBgn0263780	61.8702	86.416	37.3243	0.431914	-1.21118	0.0372958	0.105152	2R	1866080	2262115	-	3398	CG17684	GO:0006508;GO:0008236;GO:0016020;GO:0016021;GO:0006508;GO:0016020;GO:0016021;	K23014	-	-	-	-	-	-
FBgn0038674	97.2318	143.628	50.8355	0.353939	-1.49843	0.0383846	0.107653	3R	19025099	19026203	+	989	CG14285	-	-	-	-	-	-	-	-
FBgn0283450	35.9333	50.5926	21.274	0.420496	-1.24983	0.0384534	0.107799	2R	7393546	7395932	-	720	Glo1	GO:0004462;GO:0004462;GO:0016829;GO:0046872;	K01759	-	-	-	Glyoxalase 1 [Source:FlyBase;Acc:FBgn0283450]"	-	-
FBgn0025697	384.897	625.022	144.772	0.231628	-2.11012	0.0393602	0.109956	2L	7445355	7451244	-	5563	santa-maria	GO:0007602;GO:0016020;GO:0016020;GO:0016021;GO:0016063;GO:0016116;GO:0043052;GO:0007602;GO:0016020;GO:0016020;GO:0016021;GO:0016063;GO:0016116;GO:0043052;	-	-	-	-	scavenger receptor acting in neural tissue andmajority of rhodopsin is absent[Source:FlyBase;Acc:FBgn0025697]	-	-
FBgn0051612	29.6777	42.7364	16.6189	0.388871	-1.36264	0.0395762	0.110511	2L	21762314	21795447	-	3433	CG31612	GO:0003676;GO:0046331;GO:0003676;GO:0046331;	-	-	-	-	-	-	-
FBgn0031646	38.7446	53.6409	23.8482	0.44459	-1.16945	0.0410336	0.11401	2L	4903865	4906762	-	1294	CG2837	GO:0003674;GO:0005575;GO:0008150;GO:0003674;GO:0005575;GO:0008150;GO:0003674;GO:0005575;GO:0008150;GO:0003674;GO:0005575;GO:0008150;	-	-	NOG82585	S	-	-	-
FBgn0038958	3.46897	6.93794	0	0	-Inf	0.0416077	0.115394	3R	22392189	22394104	-	1435	CG13857	-	-	-	NOG47630	S	-	-	-
FBgn0028947	3.46796	6.93592	0	0	-Inf	0.0416321	0.115423	2L	15616997	15617915	+	849	CG11865	GO:0004222;GO:0004222;GO:0006508;GO:0006508;GO:0008233;GO:0008237;GO:0008237;GO:0008270;GO:0016787;GO:0046872;	-	-	NOG87014	S	-	-	-
FBgn0085456	7.99753	14.0771	1.91797	0.136248	-2.8757	0.0423126	0.116854	3L	8804764	8805812	+	865	CG34427	GO:0005576;GO:0006030;GO:0008061;	-	-	NOG297311	-	-	-	-
FBgn0036606	6.01572	11.1037	0.927736	0.0835519	-3.58118	0.0425317	0.117293	3L	16319856	16320454	+	539	CG13060	-	-	-	NOG282043	-	-	-	-
FBgn0035434	219.242	388.089	50.3951	0.129855	-2.94503	0.043087	0.118482	3L	3316781	3317144	+	364	Drsl5	GO:0003674;GO:0005576;GO:0005576;GO:0006952;GO:0006952;GO:0009617;GO:0019731;GO:0019732;GO:0019732;GO:0031640;GO:0042832;GO:0045087;GO:0050829;GO:0050832;GO:0050832;GO:0051715;GO:0061844;	-	-	-	-	Drosomycin-like 5 [Source:FlyBase;Acc:FBgn0035434]"	-	-
FBgn0033450	49.9036	66.8594	32.9478	0.492793	-1.02095	0.0443495	0.1212	2R	9838434	9839500	-	1067	Lsm11	GO:0000381;GO:0005515;GO:0005515;GO:0005634;GO:0005683;GO:0006398;GO:0016604;GO:0030529;GO:0035363;GO:0071204;GO:0071209;GO:0071254;	-	-	NOG43702	U	-	-	-
FBgn0032585	20.1073	38.6633	1.55118	0.0401201	-4.63953	0.0443778	0.121251	2L	16488148	16490182	+	1982	CG4580	GO:0004222;GO:0006508;GO:0016787;	-	-	COG3590	O	-	-	-
FBgn0040798	7.30569	13.0305	1.58088	0.121322	-3.04309	0.044606	0.121698	3L	16265385	16265804	+	420	CG13069	-	-	-	NOG242102	-	-	-	-
FBgn0020640	12.9419	23.6944	2.18947	0.0924044	-3.43589	0.0448936	0.122348	3L	6137583	6138118	-	476	Lcp65Ae	GO:0008010;GO:0031012;GO:0040003;GO:0042302;GO:0042302;GO:0042302;	-	-	NOG255449	-	-	-	-
FBgn0038076	23.3791	34.5117	12.2465	0.354852	-1.49471	0.0449264	0.122385	3R	12679279	12681375	-	1651	Cyp313a4	GO:0004497;GO:0005506;GO:0005783;GO:0005789;GO:0016020;GO:0016021;GO:0016491;GO:0016705;GO:0020037;GO:0031090;GO:0043231;GO:0046872;GO:0055114;GO:0055114;	-	-	COG2124	Q	-	-	-
FBgn0033587	5.26159	9.88489	0.638294	0.0645727	-3.95293	0.0452892	0.123112	2R	11233192	11233714	-	523	CG13218	-	-	-	NOG292513	-	-	-	-
FBgn0085294	24.7244	36.2176	13.2312	0.365325	-1.45275	0.0459802	0.124699	3L	3268461	3268994	+	467	CG34265	GO:0003674;GO:0005575;GO:0008150;	-	-	-	-	-	-	-
FBgn0001285	2361.44	3175.88	1547.01	0.487111	-1.03768	0.0465381	0.125813	2R	8691448	8692844	+	1397	Jon44E	GO:0004252;GO:0004252;GO:0006508;GO:0006508;GO:0006508;GO:0008233;GO:0008236;GO:0016787;GO:0004252;GO:0004252;GO:0006508;GO:0006508;GO:0006508;GO:0008233;GO:0008236;GO:0016787;	-	-	COG5640	O	Jonah 44E [Source:FlyBase;Acc:FBgn0001285]"	-	-
FBgn0037503	34.5381	51.3893	17.6869	0.344174	-1.53879	0.046734	0.126213	3R	7439760	7441976	+	1230	CG14598	-	-	-	NOG320339	-	-	-	-
FBgn0004589	6.5555	11.8938	1.21718	0.102337	-3.2886	0.0471481	0.12714	3L	15649936	15650541	+	472	Eig71Eb	GO:0005576;GO:0042742;GO:0005576;GO:0042742;	-	-	-	-	Ecdysone-induced gene 71Eb[Source:FlyBase;Acc:FBgn0004589]	-	-
FBgn0039731	48.1423	64.6088	31.6759	0.490272	-1.02835	0.0477759	0.128536	3R	29995357	29997034	+	1507	Sas-6	GO:0003674;GO:0005515;GO:0005737;GO:0005813;GO:0005813;GO:0005814;GO:0005815;GO:0005856;GO:0007049;GO:0007098;GO:0007099;GO:0010457;GO:0051298;	-	-	NOG117813	-	Spindle assembly abnormal 6[Source:FlyBase;Acc:FBgn0039731]	-	-
FBgn0019809	9.96294	16.8056	3.1203	0.18567	-2.42918	0.0480257	0.129099	2L	9608562	9612706	+	2328	gcm2	GO:0003677;GO:0003677;GO:0003700;GO:0005634;GO:0006351;GO:0006355;GO:0006355;GO:0007275;GO:0010001;GO:0021782;GO:0030182;GO:0035164;GO:0035165;GO:0042386;GO:0042387;GO:0042387;GO:0042690;GO:0048813;	K21598	-	NOG84304	-	-	-	-

## Sheet: up
id	baseMean	baseMean_W	baseMean_Z	foldChange(Z/W)(Z/W)	log2FoldChange	pval	padj	Chromosome	Start Site	End Site	Direction	Length	Name	GO	KEGG	EC	eggNOG	eggNOG_Class	Description	NCBI_GI	UniProtID
FBgn0010041	735.174	3.77911	1466.57	388.073	8.60018	2.58938e-175	1.6594e-171	3R	12375733	12376572	+	840	GstD5	GO:0004364;GO:0004364;GO:0005737;GO:0005737;GO:0006749;GO:0009636;GO:0016740;	K00799	-	COG0625	O	Glutathione S transferase D5[Source:FlyBase;Acc:FBgn0010041]	-	-
FBgn0029766	26690.6	3908.98	49472.3	12.6561	3.66176	8.8677e-152	3.24389e-148	X	5429571	5432526	+	2956	CG15784	GO:0003674;GO:0005575;GO:0005634;GO:0008150;GO:0003674;GO:0005575;GO:0005634;GO:0008150;	-	-	-	-	-	-	-
FBgn0034880	971.811	36.1268	1907.5	52.8	5.72247	1.01237e-151	3.24389e-148	2R	23556672	23560263	+	3207	ItgaPS5	GO:0001555;GO:0004872;GO:0007155;GO:0007155;GO:0007157;GO:0007160;GO:0007229;GO:0008305;GO:0008305;GO:0016020;GO:0016021;GO:0016021;GO:0033627;GO:0046982;GO:0050839;	-	-	NOG26407	T	Integrin alphaPS5 subunit[Source:FlyBase;Acc:FBgn0034880]	-	-
FBgn0033598	1960.85	175.081	3746.62	21.3993	4.41949	5.91459e-145	1.51615e-141	2R	11255167	11255983	+	817	Cpr47Eb	GO:0008010;GO:0031012;GO:0040003;GO:0042302;GO:0042302;GO:0042302;	-	-	NOG265909	-	Cuticular protein 47Eb[Source:FlyBase;Acc:FBgn0033598]	-	-
FBgn0259896	2075.94	199.086	3952.8	19.8547	4.31141	2.79208e-143	5.96435e-140	2L	13973158	13976769	-	3292	NimC1	GO:0003674;GO:0005886;GO:0006909;GO:0016020;GO:0016021;GO:0016021;GO:0042742;GO:0003674;GO:0005886;GO:0006909;GO:0016020;GO:0016021;GO:0016021;GO:0042742;GO:0003674;GO:0005886;GO:0006909;GO:0016020;GO:0016021;GO:0016021;GO:0042742;	-	-	-	-	Nimrod C1 [Source:FlyBase;Acc:FBgn0259896]"	-	-
FBgn0063494	1043.01	86.2557	1999.77	23.1842	4.53507	9.28523e-119	1.48761e-115	2R	18406011	18406761	+	751	GstE6	GO:0004364;GO:0004364;GO:0005737;GO:0005737;GO:0006749;GO:0016740;	K00799	-	COG0625	O	Glutathione S transferase E6[Source:FlyBase;Acc:FBgn0063494]	-	-
FBgn0015714	734.841	0.340052	1469.34	4320.93	12.0771	1.28781e-118	1.83399e-115	2R	14873953	14875739	+	1727	Cyp6a17	GO:0004497;GO:0005506;GO:0005783;GO:0005789;GO:0016020;GO:0016491;GO:0016491;GO:0016705;GO:0020037;GO:0031090;GO:0040040;GO:0043231;GO:0046872;GO:0055114;GO:0055114;GO:0004497;GO:0005506;GO:0005783;GO:0005789;GO:0016020;GO:0016491;GO:0016491;GO:0016705;GO:0020037;GO:0031090;GO:0040040;GO:0043231;GO:0046872;GO:0055114;GO:0055114;	K14999	-	COG2124	Q	Cytochrome P450-6a17[Source:FlyBase;Acc:FBgn0015714]	-	-
FBgn0034335	892.339	84.32	1700.36	20.1656	4.33382	6.24494e-104	5.71724e-101	2R	18398393	18399223	+	831	GstE1	GO:0004364;GO:0004364;GO:0005737;GO:0005737;GO:0006749;GO:0006979;GO:0009408;GO:0016740;	K00799	-	COG0625	O	Glutathione S transferase E1[Source:FlyBase;Acc:FBgn0034335]	-	-
FBgn0034295	3610.84	733.419	6488.26	8.8466	3.14512	5.73677e-99	4.90188e-96	2R	18052550	18054066	-	1221	CG10911	GO:0003674;GO:0005575;GO:0008150;	-	-	NOG266843	-	-	-	-
FBgn0267408	5308.47	1326.05	9290.9	7.00645	2.80868	4.35792e-87	3.10308e-84	3R	15532137	15537292	-	4228	AOX1	GO:0003824;GO:0004732;GO:0004732;GO:0004854;GO:0005506;GO:0005829;GO:0009055;GO:0009115;GO:0016491;GO:0016491;GO:0016614;GO:0022900;GO:0042817;GO:0046872;GO:0046872;GO:0050660;GO:0050660;GO:0051536;GO:0051536;GO:0051537;GO:0051537;GO:0055114;GO:0055114;	K00106	-	-	-	Aldehyde oxidase 1 [Source:FlyBase;Acc:FBgn0267408]"	-	-
FBgn0035904	1504.81	293.207	2716.4	9.26447	3.21171	2.46492e-82	1.66278e-79	3L	8518885	8520295	+	881	GstO3	GO:0004364;GO:0004364;GO:0004364;GO:0005737;GO:0005737;GO:0005737;GO:0006749;GO:0008152;GO:0009407;GO:0016491;GO:0016740;GO:0016782;GO:0045174;GO:0045174;GO:0055114;GO:0098869;	K00310	-	COG0625	O	Glutathione S transferase O3[Source:FlyBase;Acc:FBgn0035904]	-	-
FBgn0259715	854.907	124.146	1585.67	12.7726	3.67498	1.31552e-80	8.4305e-78	2L	6395853	6397249	-	1397	CG42369	GO:0003674;GO:0005575;GO:0008150;	-	-	-	-	-	-	-
FBgn0045980	367.964	19.565	716.364	36.6146	5.19435	1.9304e-76	1.03091e-73	3R	24822401	24825648	-	2791	niki	GO:0004672;GO:0004674;GO:0004697;GO:0004702;GO:0005524;GO:0005929;GO:0006468;GO:0006468;GO:0016301;GO:0016310;GO:0016740;GO:0023014;GO:0048812;	K20877	-	COG0515	T	nimA-like kinase [Source:FlyBase;Acc:FBgn0045980]"	-	-
FBgn0038832	541.353	60.5485	1022.16	16.8816	4.07738	7.67581e-73	3.93523e-70	3R	20842140	20844981	+	2723	CG15695	GO:0003824;GO:0005615;GO:0008152;GO:0016020;GO:0016021;GO:0032504;	-	-	NOG70205	S	-	-	-
FBgn0033574	402.8	29.7789	775.822	26.0527	4.70336	9.86336e-73	4.86226e-70	2R	10938425	10941738	-	3169	Spn47C	GO:0005615;GO:0005615;GO:0032504;GO:0005615;GO:0005615;GO:0032504;GO:0005615;GO:0005615;GO:0032504;	-	-	COG4826	O	Serpin 47C [Source:FlyBase;Acc:FBgn0033574]"	-	-
FBgn0028396	15977.6	5149.78	26805.5	5.20518	2.37995	2.51391e-71	1.15074e-68	3R	20871036	20871700	+	579	TotA	GO:0002376;GO:0003674;GO:0005576;GO:0005615;GO:0005615;GO:0006979;GO:0009408;GO:0009408;GO:0009409;GO:0009411;GO:0009414;GO:0009414;GO:0009612;GO:0009617;GO:0009617;GO:0034599;GO:0034605;GO:0034644;GO:0042742;GO:0045087;GO:0046689;GO:0051597;GO:0071260;	-	-	NOG249309	-	Turandot A [Source:FlyBase;Acc:FBgn0028396]"	-	-
FBgn0037850	505.976	14.8058	997.146	67.3486	6.07358	7.42359e-71	3.28097e-68	3R	10878204	10879319	-	1116	CG14695	-	-	-	NOG267175	-	-	-	-
FBgn0033821	874.708	163.376	1586.04	9.70788	3.27916	3.2654e-68	1.26826e-65	2R	13257886	13258477	+	592	CG10799	-	-	-	NOG289852	-	-	-	-
FBgn0037989	1792.26	469.984	3114.53	6.6269	2.72833	8.56018e-63	3.04766e-60	3R	12068375	12090612	-	7379	ATP8B	GO:0000166;GO:0000166;GO:0000287;GO:0000287;GO:0004012;GO:0004012;GO:0004012;GO:0005524;GO:0005524;GO:0005929;GO:0015914;GO:0016020;GO:0016021;GO:0016021;GO:0016021;GO:0016787;GO:0032880;GO:0045332;GO:0050911;GO:0071683;GO:0000166;GO:0000166;GO:0000287;GO:0000287;GO:0004012;GO:0004012;GO:0004012;GO:0005524;GO:0005524;GO:0005929;GO:0015914;GO:0016020;GO:0016021;GO:0016021;GO:0016021;GO:0016787;GO:…	K01530	-	-	-	ATPase 8B [Source:FlyBase;Acc:FBgn0037989]"	-	-
FBgn0040259	1141	283.863	1998.13	7.03907	2.81539	6.03933e-60	2.037e-57	3R	11157098	11159744	+	1994	Ugt86Da	GO:0006011;GO:0008152;GO:0008194;GO:0012505;GO:0015020;GO:0016020;GO:0016021;GO:0016740;GO:0016757;GO:0016758;GO:0043231;	-	-	COG1819	CG	-	-	-
FBgn0039644	1013.49	243.2	1783.79	7.33465	2.87473	3.79087e-59	1.24584e-56	3R	29158122	29164966	+	5031	CG11897	GO:0000166;GO:0005524;GO:0005524;GO:0005887;GO:0016020;GO:0016021;GO:0016021;GO:0016787;GO:0016887;GO:0016887;GO:0042626;GO:0042626;GO:0055085;GO:0055085;GO:0000166;GO:0005524;GO:0005524;GO:0005887;GO:0016020;GO:0016021;GO:0016021;GO:0016787;GO:0016887;GO:0016887;GO:0042626;GO:0042626;GO:0055085;GO:0055085;	-	-	COG1132	V	-	-	-
FBgn0031805	736.885	128.941	1344.83	10.4298	3.38263	3.65256e-58	1.17037e-55	2L	6367882	6370190	+	2309	CG9505	GO:0004222;GO:0006508;GO:0008237;GO:0016787;	-	-	-	-	-	-	-
FBgn0040211	283.128	19.6365	546.619	27.837	4.79893	4.91048e-58	1.53507e-55	2L	11136393	11138565	+	1445	hgo	GO:0004411;GO:0004411;GO:0006559;GO:0006559;GO:0006570;GO:0006572;GO:0016491;GO:0046872;GO:0051213;GO:0055114;GO:0055114;	K00451	-	COG3508	Q	homogentisate 1,2-dioxygenase[Source:FlyBase;Acc:FBgn0040211]	-	-
FBgn0263219	848.276	191.464	1505.09	7.86097	2.97471	9.14018e-58	2.78928e-55	3L	8238647	8282398	+	7913	Dscam4	GO:0005887;GO:0007155;GO:0016020;GO:0016021;GO:0042802;GO:0005887;GO:0007155;GO:0016020;GO:0016021;GO:0042802;GO:0005887;GO:0007155;GO:0016020;GO:0016021;GO:0042802;GO:0005887;GO:0007155;GO:0016020;GO:0016021;GO:0042802;GO:0005887;GO:0007155;GO:0016020;GO:0016021;GO:0042802;	-	-	NOG12793	-	Down syndrome cell adhesion molecule 4[Source:FlyBase;Acc:FBgn0263219]	-	-
FBgn0000079	5426.4	821.547	10031.2	12.2102	3.61001	1.15953e-57	3.45622e-55	2R	17118636	17120303	-	1668	Amy-p	GO:0003824;GO:0004556;GO:0005975;GO:0008152;GO:0016787;GO:0016798;GO:0043169;GO:0103025;GO:0003824;GO:0004556;GO:0005509;GO:0005576;GO:0005975;GO:0005975;GO:0008152;GO:0016787;GO:0016798;GO:0030431;GO:0043169;GO:0046872;GO:0103025;	-	-	-	-	Amylase proximal [Source:FlyBase;Acc:FBgn0000079]"	-	-
FBgn0024740	468.804	68.5162	869.091	12.6845	3.66499	2.18315e-57	6.3594e-55	2L	10701940	10709453	-	2292	Lip2	GO:0006629;GO:0016042;GO:0016787;GO:0016788;GO:0006629;GO:0016042;GO:0016787;GO:0016788;	-	-	-	-	Lipase 2 [Source:FlyBase;Acc:FBgn0024740]"	-	-
FBgn0034638	1810.11	498.405	3121.81	6.26361	2.64699	6.50609e-57	1.85308e-54	2R	21605676	21608125	-	2112	CG10433	GO:0003674;GO:0005615;GO:0006952;GO:0032504;GO:0045924;GO:0003674;GO:0005615;GO:0006952;GO:0032504;GO:0045924;GO:0003674;GO:0005615;GO:0006952;GO:0032504;GO:0045924;	-	-	NOG134099	O	-	-	-
FBgn0262531	3543.39	735.025	6351.76	8.64156	3.11129	2.51905e-56	7.01884e-54	3L	17645486	17646737	-	1193	CG43085	-	-	-	-	-	-	-	-
FBgn0032456	7533.98	2786.89	12281.1	4.40672	2.13971	2.84772e-56	7.76579e-54	2L	12719045	12766546	+	7649	MRP	GO:0000166;GO:0005215;GO:0005524;GO:0005524;GO:0005886;GO:0006810;GO:0009636;GO:0016020;GO:0016021;GO:0016021;GO:0016787;GO:0016887;GO:0016887;GO:0042626;GO:0055085;GO:0097254;GO:0000166;GO:0005215;GO:0005524;GO:0005524;GO:0005886;GO:0006810;GO:0009636;GO:0016020;GO:0016021;GO:0016021;GO:0016787;GO:0016887;GO:0016887;GO:0042626;GO:0055085;GO:0097254;GO:0000166;GO:0005215;GO:0005524;GO:0005524;GO:…	K05665	-	-	-	Multidrug-Resistance like Protein 1[Source:FlyBase;Acc:FBgn0032456]	-	-
FBgn0022355	26132.1	10175.9	42088.2	4.13608	2.04826	8.35128e-56	2.22997e-53	X	18387084	18390344	+	2854	Tsf1	GO:0005576;GO:0005576;GO:0005615;GO:0005886;GO:0006811;GO:0009620;GO:0042048;GO:0046872;GO:0055072;GO:0005576;GO:0005576;GO:0005615;GO:0005886;GO:0006811;GO:0009620;GO:0042048;GO:0046872;GO:0055072;	-	-	-	-	Transferrin 1 [Source:FlyBase;Acc:FBgn0022355]"	-	-
FBgn0052557	591.994	111.197	1072.79	9.64766	3.27018	1.59999e-55	4.18511e-53	X	17852958	17856129	-	2131	CG32557	GO:0004322;GO:0005381;GO:0005507;GO:0006826;GO:0016491;GO:0016491;GO:0033215;GO:0033573;GO:0034755;GO:0046872;GO:0055114;GO:0055114;	-	-	COG2132	Q	-	-	-
FBgn0029608	663.339	143.59	1183.09	8.23937	3.04253	6.23876e-53	1.59924e-50	X	2252332	2254197	-	1286	CG3091	-	-	-	-	-	-	-	-
FBgn0264776	1349.02	242.782	2455.26	10.113	3.33815	8.39849e-53	2.11066e-50	3R	15507940	15508886	-	846	CG44014	GO:0003674;GO:0005575;GO:0008150;	-	-	-	-	-	-	-
FBgn0003137	15668.8	2432.36	28905.3	11.8836	3.5709	2.46108e-52	5.95163e-50	3R	28520665	28540324	-	9544	Ppn	GO:0004222;GO:0004867;GO:0004867;GO:0005201;GO:0005576;GO:0005576;GO:0005578;GO:0005604;GO:0005604;GO:0006508;GO:0007275;GO:0008233;GO:0008270;GO:0010466;GO:0010466;GO:0010951;GO:0030198;GO:0030414;GO:0030414;GO:0004222;GO:0004867;GO:0004867;GO:0005201;GO:0005576;GO:0005576;GO:0005578;GO:0005604;GO:0005604;GO:0006508;GO:0007275;GO:0008233;GO:0008270;GO:0010466;GO:0010951;GO:0030198;GO:0030414;GO:…	-	-	NOG242665	-	Papilin [Source:FlyBase;Acc:FBgn0003137]"	-	-
FBgn0038455	892.76	120.202	1665.32	13.8543	3.79226	1.89452e-50	4.33609e-48	3R	16651217	16652319	-	1103	CG14907	-	-	-	-	-	-	-	-
FBgn0260745	9039.7	3682.36	14397	3.90972	1.96707	4.29427e-49	9.48959e-47	3R	11984862	11993315	-	3518	mfas	GO:0005615;GO:0005886;GO:0007409;GO:0032504;GO:0005615;GO:0005886;GO:0007409;GO:0032504;GO:0005615;GO:0005886;GO:0007409;GO:0032504;GO:0005615;GO:0005886;GO:0007409;GO:0032504;GO:0005615;GO:0005886;GO:0007409;GO:0032504;GO:0005615;GO:0005886;GO:0007409;GO:0032504;GO:0005615;GO:0005886;GO:0007409;GO:0032504;GO:0005615;GO:0005886;GO:0007409;GO:0032504;GO:0005578;GO:0005615;GO:0005886;GO:0007155;GO:…	-	-	-	-	midline fasciclin [Source:FlyBase;Acc:FBgn0260745]"	-	-
FBgn0035176	1920.08	274.14	3566.02	13.008	3.70133	1.19903e-47	2.60474e-45	3L	902898	903810	+	913	CG13905	-	-	-	-	-	-	-	-
FBgn0262007	595.232	62.5306	1127.93	18.0381	4.17297	1.293e-47	2.76206e-45	3L	10095754	10098115	-	1752	CG42825	GO:0016020;GO:0016021;GO:0016021;GO:0022857;GO:0055085;	-	-	NOG316936	-	-	-	-
FBgn0027836	1808.56	643.439	2973.68	4.62155	2.20838	1.8926e-46	3.97663e-44	2R	18168413	18172607	-	2969	Dgp-1	GO:0003674;GO:0003924;GO:0005525;GO:0005575;GO:0008150;GO:0003674;GO:0003924;GO:0005525;GO:0005575;GO:0008150;	-	-	COG5258	R	-	-	-
FBgn0010294	787.209	42.811	1531.61	35.776	5.16092	3.21119e-46	6.63836e-44	X	3240026	3240571	-	546	ng2	GO:0005576;	-	-	NOG321688	-	new glue 2 [Source:FlyBase;Acc:FBgn0010294]"	-	-
FBgn0036007	3956.18	1446.74	6465.63	4.4691	2.15998	8.31531e-46	1.6917e-43	3L	9494555	9505328	-	3195	path	GO:0003333;GO:0003333;GO:0005737;GO:0005764;GO:0005765;GO:0005768;GO:0005774;GO:0005886;GO:0005886;GO:0006865;GO:0007399;GO:0015171;GO:0015171;GO:0016020;GO:0016021;GO:0030424;GO:0030424;GO:0030425;GO:0030425;GO:0031902;GO:0032536;GO:0032536;GO:0036019;GO:0040007;GO:0040008;GO:0042995;GO:0043025;GO:0043204;GO:0044719;GO:0048813;GO:0097484;GO:0016020;GO:0016021;GO:0003333;GO:0003333;GO:0005737;GO:…	K14209	-	COG0814	E	pathetic [Source:FlyBase;Acc:FBgn0036007]"	-	-
FBgn0003483	279.899	34.2137	525.585	15.3618	3.94128	7.66725e-45	1.44516e-42	3R	15837419	15844415	+	4678	spn-E	GO:0000166;GO:0000335;GO:0001556;GO:0003676;GO:0003723;GO:0003724;GO:0004004;GO:0004386;GO:0004386;GO:0004386;GO:0005524;GO:0005524;GO:0005634;GO:0005737;GO:0005737;GO:0005739;GO:0006342;GO:0006396;GO:0006403;GO:0007076;GO:0007275;GO:0007283;GO:0007294;GO:0007315;GO:0007317;GO:0008186;GO:0008298;GO:0009949;GO:0009951;GO:0010529;GO:0016246;GO:0016787;GO:0030154;GO:0030423;GO:0030717;GO:0030720;GO:…	-	-	COG1643	L	spindle E [Source:FlyBase;Acc:FBgn0003483]"	-	-
FBgn0011774	574.525	140.546	1008.5	7.1756	2.8431	9.04683e-44	1.61046e-41	3R	11410047	11412440	+	2149	Irbp	GO:0000723;GO:0003677;GO:0003684;GO:0005634;GO:0006303;GO:0016787;GO:0016887;GO:0042162;GO:0043564;GO:0000166;GO:0000723;GO:0000723;GO:0000784;GO:0003677;GO:0003677;GO:0003677;GO:0003684;GO:0004003;GO:0004386;GO:0005524;GO:0005634;GO:0005634;GO:0005694;GO:0006281;GO:0006303;GO:0006303;GO:0006310;GO:0006974;GO:0016787;GO:0032508;GO:0042162;GO:0042162;GO:0043564;GO:0043564;GO:0046982;	K10884	-	NOG305318	-	Inverted repeat-binding protein[Source:FlyBase;Acc:FBgn0011774]	-	-
FBgn0034580	138.182	1.42205	274.942	193.342	7.59501	3.92223e-43	6.88646e-41	2R	21061646	21063212	+	1448	Cht8	GO:0004553;GO:0004568;GO:0004568;GO:0005576;GO:0005576;GO:0005737;GO:0005975;GO:0006030;GO:0006032;GO:0008061;GO:0008061;GO:0008152;GO:0016787;GO:0016798;GO:0018990;	K01183	-	-	-	Chitinase 8 [Source:FlyBase;Acc:FBgn0034580]"	-	-
FBgn0035076	1374.04	486.798	2261.29	4.64523	2.21575	6.3296e-43	1.09392e-40	2R	24888628	24891023	-	2116	Ance-5	GO:0004180;GO:0006508;GO:0006508;GO:0008233;GO:0008241;GO:0016020;GO:0016787;GO:0046872;	-	-	-	-	-	-	-
FBgn0035620	556.535	103.105	1009.96	9.7955	3.29212	6.4012e-43	1.09392e-40	3L	5595542	5597422	+	1881	CG5150	GO:0003824;GO:0004035;GO:0004035;GO:0008152;GO:0009986;GO:0016311;GO:0016787;GO:0016791;GO:0003824;GO:0004035;GO:0004035;GO:0008152;GO:0009986;GO:0016311;GO:0016787;GO:0016791;	-	-	COG1785	P	-	-	-
FBgn0086758	2091.23	807.171	3375.28	4.18162	2.06406	7.9922e-43	1.34784e-40	2L	1651258	1704682	+	12618	chinmo	GO:0001933;GO:0003676;GO:0005634;GO:0007275;GO:0007399;GO:0007548;GO:0016319;GO:0019102;GO:0030154;GO:0030838;GO:0035214;GO:0046872;GO:0048666;GO:0051170;GO:2000035;GO:0001933;GO:0003676;GO:0005634;GO:0007275;GO:0007399;GO:0007548;GO:0016319;GO:0019102;GO:0030154;GO:0030838;GO:0035214;GO:0046872;GO:0048666;GO:0051170;GO:2000035;GO:0001933;GO:0003676;GO:0005634;GO:0006357;GO:0007275;GO:0007399;GO:…	-	-	NOG144947	S	Chronologically inappropriate morphogenesis[Source:FlyBase;Acc:FBgn0086758]	-	-
FBgn0034728	996.194	322.582	1669.81	5.17637	2.37194	1.40687e-42	2.31177e-40	2R	22421013	22425482	+	4072	rad50	GO:0000723;GO:0005634;GO:0006281;GO:0016787;GO:0016887;GO:0016887;GO:0030870;GO:0046872;GO:0000014;GO:0000166;GO:0000722;GO:0000723;GO:0000723;GO:0000723;GO:0000724;GO:0000781;GO:0000784;GO:0000790;GO:0000793;GO:0000794;GO:0003690;GO:0003691;GO:0004003;GO:0004017;GO:0005524;GO:0005634;GO:0005634;GO:0005634;GO:0005694;GO:0006281;GO:0006281;GO:0006302;GO:0006974;GO:0006974;GO:0007004;GO:0007049;GO:…	K10866	-	COG0419	L	-	-	-
FBgn0030189	498.057	115.384	880.73	7.63305	2.93226	2.84775e-42	4.62021e-40	X	10326464	10328946	+	2018	CG2909	-	-	-	NOG71946	S	-	-	-
FBgn0039756	1301.6	420.613	2182.59	5.18906	2.37547	3.97979e-41	6.2974e-39	3R	30196360	30202998	-	1733	CG9743	GO:0006629;GO:0006633;GO:0016020;GO:0016021;GO:0016491;GO:0016717;GO:0055114;GO:0055114;	K00507	-	COG1398	I	-	-	-
FBgn0036468	526.278	103.883	948.673	9.13211	3.19095	2.61379e-40	3.98821e-38	3L	15051931	15052490	-	560	CG13461	-	-	-	-	-	-	-	-
FBgn0038652	1922.29	599.724	3244.86	5.41059	2.43578	3.42942e-40	5.17116e-38	3R	18759236	18795169	-	3261	CG7720	GO:0005215;GO:0006810;GO:0016020;GO:0016020;GO:0016021;GO:0055085;GO:0005215;GO:0006810;GO:0016020;GO:0016020;GO:0016021;GO:0055085;GO:0005215;GO:0006810;GO:0016020;GO:0016020;GO:0016021;GO:0055085;GO:0005215;GO:0006810;GO:0016020;GO:0016020;GO:0016021;GO:0055085;GO:0005215;GO:0006810;GO:0016020;GO:0016020;GO:0016021;GO:0055085;GO:0005215;GO:0006810;GO:0016020;GO:0016020;GO:0016021;GO:0055085;	-	-	COG0591	E	-	-	-
FBgn0020270	595.904	163.214	1028.59	6.30209	2.65583	3.9696e-40	5.9161e-38	2L	11282090	11284335	+	2013	mre11	GO:0000723;GO:0004518;GO:0004519;GO:0004519;GO:0004527;GO:0005634;GO:0005634;GO:0006281;GO:0006302;GO:0006974;GO:0006974;GO:0007095;GO:0008408;GO:0016233;GO:0016787;GO:0016787;GO:0030145;GO:0030870;GO:0031573;GO:0051276;GO:0051321;GO:0090305;	K10865	-	-	-	meiotic recombination 11[Source:FlyBase;Acc:FBgn0020270]	-	-
FBgn0032136	1496.37	566.514	2426.22	4.28272	2.09853	5.6444e-40	8.31543e-38	2L	9634179	9656026	+	13330	Apoltp	GO:0005319;GO:0005319;GO:0005615;GO:0005886;GO:0006869;GO:0015918;GO:0032370;GO:0034196;GO:0045178;GO:0070325;	-	-	-	-	Apolipoprotein lipid transfer particle[Source:FlyBase;Acc:FBgn0032136]	-	-
FBgn0041627	517.22	134.28	900.159	6.70361	2.74494	1.08918e-38	1.56854e-36	2L	15768630	15771159	-	2304	Ku80	GO:0000166;GO:0000723;GO:0000723;GO:0000784;GO:0003677;GO:0003677;GO:0003684;GO:0004386;GO:0005524;GO:0005634;GO:0005634;GO:0006281;GO:0006303;GO:0006303;GO:0006310;GO:0006310;GO:0006974;GO:0016787;GO:0016817;GO:0032508;GO:0042162;GO:0042162;GO:0043564;GO:0045471;GO:0071480;	K10885	-	-	-	-	-	-
FBgn0039807	599.192	165.528	1032.86	6.23975	2.64149	3.08515e-38	4.39359e-36	3R	30874365	30876186	-	1822	CG15546	GO:0003674;GO:0005575;GO:0008150;	-	-	NOG136939	E	-	-	-
FBgn0052368	317.186	59.1746	575.198	9.72036	3.28101	7.72446e-38	1.07613e-35	3L	7915437	7915846	+	410	CG32368	GO:0003674;GO:0005575;GO:0008150;	-	-	-	-	-	-	-
FBgn0037973	1401.18	545.774	2256.58	4.13464	2.04776	1.86903e-37	2.57585e-35	3R	11978574	11980390	-	1131	CG18547	GO:0016491;GO:0016491;GO:0055114;GO:0055114;	-	-	COG0667	C	-	-	-
FBgn0005391	190.6	18.5291	362.671	19.573	4.29079	1.97437e-37	2.69207e-35	X	10050951	10052636	-	1618	Yp2	GO:0005576;GO:0007548;GO:0016787;GO:0048477;GO:0052689;GO:0052689;GO:0005576;GO:0007548;GO:0016787;GO:0048477;GO:0052689;GO:0052689;	-	-	NOG246691	-	Yolk protein 2 [Source:FlyBase;Acc:FBgn0005391]"	-	-
FBgn0002868	1824.75	661.23	2988.28	4.51927	2.17609	6.65535e-37	8.79399e-35	3R	9783407	9784370	-	700	MtnA	GO:0005575;GO:0010038;GO:0046872;GO:0046872;GO:0046872;GO:0055065;GO:0005575;GO:0010038;GO:0046872;GO:0046872;GO:0046872;GO:0055065;	-	-	NOG262036	-	Metallothionein A [Source:FlyBase;Acc:FBgn0002868]"	-	-
FBgn0033367	16464.3	4310.77	28617.8	6.63867	2.7309	1.73934e-36	2.25183e-34	2R	9042261	9044709	-	2280	PPO2	GO:0004497;GO:0004503;GO:0005576;GO:0005576;GO:0005615;GO:0008152;GO:0016491;GO:0016491;GO:0035006;GO:0035011;GO:0036263;GO:0036264;GO:0042417;GO:0042438;GO:0046872;GO:0050830;GO:0050832;GO:0055114;	-	-	NOG131652	R	Prophenoloxidase 2 [Source:FlyBase;Acc:FBgn0033367]"	-	-
FBgn0262717	1920.34	816.634	3024.04	3.70305	1.88872	9.5176e-36	1.21987e-33	3R	10686943	10696270	+	5370	Skeletor	GO:0004500;GO:0005634;GO:0005634;GO:0005694;GO:0005700;GO:0005730;GO:0005737;GO:0005819;GO:0005856;GO:0005874;GO:0006584;GO:0006997;GO:0007049;GO:0051225;GO:0051301;GO:0051321;GO:0055114;GO:0004500;GO:0005198;GO:0005634;GO:0005634;GO:0005694;GO:0005700;GO:0005730;GO:0005737;GO:0005819;GO:0005856;GO:0005874;GO:0006997;GO:0007049;GO:0016491;GO:0051225;GO:0051301;GO:0051321;GO:0055114;	-	-	NOG309477	-	-	-	-
FBgn0035868	611.145	190.712	1031.58	5.4091	2.43539	3.59267e-35	4.4706e-33	3L	8302364	8304059	-	1365	CG7194	GO:0003674;GO:0005575;GO:0055070;	-	-	NOG247922	-	-	-	-
FBgn0265413	2335.41	801.848	3868.98	4.82508	2.27055	4.38098e-35	5.39914e-33	X	9070318	9078499	-	2751	CG44325	GO:0003674;GO:0005575;GO:0008150;GO:0016020;GO:0016021;GO:0003674;GO:0005575;GO:0008150;GO:0016020;GO:0016021;GO:0003674;GO:0005575;GO:0008150;GO:0016020;GO:0016021;GO:0003674;GO:0005575;GO:0008150;GO:0016020;GO:0016021;GO:0003674;GO:0005575;GO:0008150;GO:0016020;GO:0016021;	-	-	-	-	-	-	-
FBgn0033205	1132.74	438.642	1826.84	4.16475	2.05823	4.4553e-35	5.43844e-33	2R	7665828	7667343	+	1210	CG2064	GO:0012505;GO:0016020;GO:0016021;GO:0016491;GO:0016491;GO:0055114;	-	-	COG1028	IQ	-	-	-
FBgn0031327	2175.43	960.108	3390.76	3.53164	1.82034	6.97016e-35	8.34921e-33	2L	1240036	1243018	+	2903	CG5397	GO:0005575;GO:0008150;GO:0052689;GO:0005575;GO:0008150;GO:0052689;	-	-	COG2272	I	-	-	-
FBgn0030880	124.042	5.17785	242.906	46.9126	5.5519	1.23474e-34	1.46534e-32	X	17888177	17889404	+	1150	CG6788	-	-	-	NOG297117	-	-	-	-
FBgn0038299	1182.23	466.584	1897.88	4.0676	2.02418	1.66571e-34	1.95866e-32	3R	15206703	15208762	-	1431	Spn88Eb	GO:0004867;GO:0005615;GO:0005615;GO:0005615;GO:0009620;GO:0010951;GO:0022416;GO:0030431;GO:0045861;	-	-	-	-	Serpin 88Eb [Source:FlyBase;Acc:FBgn0038299]"	-	-
FBgn0033033	1793.74	773.164	2814.31	3.64	1.86394	2.71002e-34	3.15767e-32	2R	5676750	5691723	-	3462	scaf	GO:0005576;GO:0005615;GO:0005737;GO:0005769;GO:0005770;GO:0006508;GO:0007390;GO:0007391;GO:0007394;GO:0007560;GO:0016324;GO:0016787;GO:0045197;GO:0048802;GO:0048803;GO:0048803;GO:0050793;GO:0055037;GO:0090099;GO:0005576;GO:0005615;GO:0005737;GO:0005769;GO:0005770;GO:0006508;GO:0007390;GO:0007391;GO:0007394;GO:0007560;GO:0016324;GO:0016787;GO:0045197;GO:0048802;GO:0048803;GO:0048803;GO:0050793;GO:…	-	-	NOG276735	-	scarface [Source:FlyBase;Acc:FBgn0033033]"	-	-
FBgn0262808	317.459	65.5858	569.332	8.68072	3.11782	4.58849e-34	5.29825e-32	3R	14256108	14256930	+	701	CG43179	GO:0003674;GO:0005575;GO:0008150;	-	-	-	-	-	-	-
FBgn0034160	861.882	151.24	1572.52	10.3975	3.37817	5.91493e-34	6.7689e-32	2R	16816589	16817577	+	938	CG5550	-	-	-	NOG311251	-	-	-	-
FBgn0263873	3301.34	985.351	5617.34	5.70085	2.51118	1.26669e-33	1.42413e-31	2L	19796365	19958424	+	14459	sick	GO:0005524;GO:0005524;GO:0005524;GO:0002376;GO:0003674;GO:0005524;GO:0005575;GO:0007015;GO:0007409;GO:0045087;GO:0050829;GO:0005524;GO:0005524;GO:0005524;GO:0005524;	K19483	-	NOG67676	S	sickie [Source:FlyBase;Acc:FBgn0263873]"	-	-
FBgn0029167	6329.81	2765.21	9894.41	3.57817	1.83922	1.77271e-33	1.97573e-31	3L	13846054	13860001	+	11756	Hml	GO:0005576;GO:0005576;GO:0006030;GO:0007599;GO:0008061;GO:0042060;GO:0042381;GO:0042803;GO:0005576;GO:0005576;GO:0005576;GO:0006030;GO:0007599;GO:0008061;GO:0042060;GO:0042381;GO:0042803;	K03900	-	-	-	Hemolectin [Source:FlyBase;Acc:FBgn0029167]"	-	-
FBgn0020372	473.828	55.593	892.064	16.0463	4.00417	3.58585e-33	3.96205e-31	2R	23878197	23880860	+	2433	TM4SF	GO:0005886;GO:0005887;GO:0007166;GO:0016020;GO:0016021;GO:0016021;GO:0016021;GO:0005886;GO:0016020;GO:0016021;GO:0016021;GO:0016021;GO:0005886;GO:0016020;GO:0016021;GO:0016021;	-	-	NOG320193	-	Transmembrane 4 superfamily[Source:FlyBase;Acc:FBgn0020372]	-	-
FBgn0052284	1227.94	108.258	2347.61	21.6853	4.43865	4.37516e-33	4.79285e-31	3L	3186664	3187245	+	457	CG32284	GO:0005576;GO:0006030;GO:0008061;	-	-	NOG287060	-	-	-	-
FBgn0053462	469.187	30.2121	908.162	30.0596	4.90975	4.47454e-33	4.86019e-31	2R	15696794	15698010	+	1025	CG33462	GO:0004252;GO:0004252;GO:0005576;GO:0006508;GO:0006508;GO:0016787;GO:0032504;	-	-	COG5640	O	-	-	-
FBgn0261113	19334.2	9893.92	28774.5	2.9083	1.54018	7.06364e-33	7.54455e-31	3R	18914968	18926989	+	4826	Xrp1	GO:0008285;GO:0009987;GO:0042048;GO:0046983;GO:0051276;GO:0008285;GO:0009987;GO:0042048;GO:0046983;GO:0051276;GO:0003693;GO:0006302;GO:0008285;GO:0009987;GO:0042048;GO:0046983;GO:0051276;GO:1990391;GO:0008285;GO:0009987;GO:0042048;GO:0046983;GO:0051276;GO:0008285;GO:0009987;GO:0042048;GO:0046983;GO:0051276;GO:0008285;GO:0009987;GO:0042048;GO:0046983;GO:0051276;GO:0008285;GO:0009987;GO:0042048;GO:…	-	-	-	-	-	-	-
FBgn0038645	6791.81	3379.17	10204.5	3.01981	1.59446	1.01128e-32	1.07121e-30	3R	18725399	18726434	-	953	CG7714	GO:0005576;GO:0006030;GO:0008061;GO:0046331;	-	-	NOG270714	-	-	-	-
FBgn0033387	401.325	106.297	696.353	6.55101	2.71172	1.13897e-32	1.19658e-30	2R	9157907	9161436	-	2748	CG8008	GO:0016020;GO:0016021;GO:0016021;GO:0055085;GO:0016020;GO:0016021;GO:0016021;GO:0055085;	-	-	NOG306680	-	-	-	-
FBgn0003961	1314.84	385.303	2244.38	5.82498	2.54225	5.18655e-31	5.27588e-29	2L	7780085	7781415	+	1262	Uro	GO:0004846;GO:0004846;GO:0005777;GO:0005777;GO:0006144;GO:0006144;GO:0016491;GO:0019428;GO:0019628;GO:0045471;GO:0055114;GO:0055114;	K00365	-	COG3648	Q	Urate oxidase [Source:FlyBase;Acc:FBgn0003961]"	-	-
FBgn0039316	447.568	37.9052	857.231	22.6152	4.49922	1.31152e-30	1.29306e-28	3R	25289889	25291366	+	1415	CG11893	GO:0022416;GO:0035220;	-	-	NOG10305	-	-	-	-
FBgn0050090	345.153	89.2569	601.048	6.73391	2.75145	3.12832e-30	2.99064e-28	2R	15689826	15691014	+	999	CG30090	GO:0004252;GO:0006508;GO:0006508;GO:0008233;GO:0008236;GO:0016787;	-	-	COG5640	O	-	-	-
FBgn0027493	2455.28	1185.8	3724.75	3.14113	1.65129	5.47065e-30	5.15569e-28	3R	20824667	20830580	-	1951	AdSS	GO:0000166;GO:0000287;GO:0004019;GO:0004019;GO:0004019;GO:0005525;GO:0005525;GO:0005737;GO:0005737;GO:0006164;GO:0006164;GO:0006167;GO:0016874;GO:0044208;GO:0044208;GO:0046040;GO:0046872;	K01939	-	-	-	Adenylosuccinate Synthetase[Source:FlyBase;Acc:FBgn0027493]	-	-
FBgn0053542	249.37	41.6107	457.129	10.9858	3.45757	8.70782e-30	8.08754e-28	X	18277233	18284596	+	2221	upd3	GO:0001700;GO:0005125;GO:0005576;GO:0005576;GO:0005615;GO:0005622;GO:0006955;GO:0007259;GO:0007259;GO:0007259;GO:0008284;GO:0010469;GO:0016020;GO:0016021;GO:0019730;GO:0031012;GO:0036335;GO:0038001;GO:0044719;GO:0046425;GO:0046427;GO:0048477;GO:0060729;	K16689	-	-	-	unpaired 3 [Source:FlyBase;Acc:FBgn0053542]"	-	-
FBgn0039328	567.066	197.639	936.492	4.73838	2.2444	1.69323e-29	1.55016e-27	3R	25329530	25331203	-	1450	CHKov2	-	-	-	-	-	CHK domain ov2 [Source:FlyBase;Acc:FBgn0039328]"	-	-
FBgn0004872	326.041	34.455	617.626	17.9256	4.16395	3.33608e-29	2.9901e-27	2L	10982205	10987420	-	3073	piwi	GO:0000335;GO:0000785;GO:0000791;GO:0003676;GO:0003723;GO:0003723;GO:0004518;GO:0004519;GO:0005515;GO:0005515;GO:0005634;GO:0005634;GO:0005654;GO:0005654;GO:0005700;GO:0005737;GO:0005737;GO:0005829;GO:0006342;GO:0007275;GO:0007279;GO:0007294;GO:0010369;GO:0010529;GO:0016246;GO:0016441;GO:0016787;GO:0030514;GO:0030718;GO:0030718;GO:0031047;GO:0031047;GO:0031933;GO:0042078;GO:0046872;GO:0048132;GO:…	K02156	-	NOG286051	-	P-element induced wimpy testis[Source:FlyBase;Acc:FBgn0004872]	-	-
FBgn0033980	135.788	12.5511	259.025	20.6377	4.36721	4.16878e-29	3.7105e-27	2R	14882118	14884046	+	1801	Cyp6a20	GO:0002118;GO:0004497;GO:0005506;GO:0005783;GO:0005789;GO:0016020;GO:0016491;GO:0016491;GO:0016705;GO:0020037;GO:0031090;GO:0043231;GO:0046872;GO:0050829;GO:0055114;GO:0055114;	-	-	COG2124	Q	-	-	-
FBgn0025726	3628.15	1626.71	5629.59	3.46072	1.79107	6.59037e-29	5.78553e-27	4	867824	912331	-	22598	unc-13	GO:0005516;GO:0007268;GO:0007268;GO:0007269;GO:0008021;GO:0016079;GO:0016082;GO:0019992;GO:0035556;GO:0043195;GO:0045211;GO:0046331;GO:0046872;GO:0005509;GO:0005516;GO:0005543;GO:0007268;GO:0007268;GO:0007269;GO:0008021;GO:0016079;GO:0016082;GO:0019992;GO:0035556;GO:0043195;GO:0045211;GO:0046331;GO:0046872;GO:0005509;GO:0005516;GO:0005543;GO:0007268;GO:0007268;GO:0007269;GO:0008021;GO:0016079;GO:…	-	-	-	-	-	-	-
FBgn0038866	372.52	106.666	638.374	5.98478	2.5813	7.88974e-29	6.78676e-27	3R	21163778	21165161	+	1384	CG5810	-	-	-	NOG273568	-	-	-	-
FBgn0002719	5457.66	2796.81	8118.52	2.90278	1.53743	1.61175e-28	1.35907e-26	3R	12713103	12722442	-	3074	Men	GO:0004470;GO:0004471;GO:0004473;GO:0005829;GO:0006108;GO:0008340;GO:0010941;GO:0016491;GO:0030431;GO:0046872;GO:0051287;GO:0055114;GO:0055114;GO:0004470;GO:0004471;GO:0004473;GO:0005739;GO:0005829;GO:0006090;GO:0006108;GO:0008340;GO:0010941;GO:0016491;GO:0030431;GO:0046872;GO:0051287;GO:0055114;GO:0055114;GO:0004470;GO:0004471;GO:0004473;GO:0005829;GO:0006108;GO:0008340;GO:0010941;GO:0016491;GO:…	K00029	-	-	-	Malic enzyme [Source:FlyBase;Acc:FBgn0002719]"	-	-
FBgn0038277	162.124	18.5854	305.662	16.4463	4.0397	1.75769e-28	1.46288e-26	3R	14900432	14901563	-	951	RpS5b	GO:0003723;GO:0003735;GO:0005840;GO:0006412;GO:0030529;GO:0000028;GO:0002181;GO:0003723;GO:0003729;GO:0003735;GO:0003735;GO:0005840;GO:0006412;GO:0015935;GO:0019843;GO:0022627;GO:0030529;	K02989	-	COG0049	J	Ribosomal protein S5b[Source:FlyBase;Acc:FBgn0038277]	-	-
FBgn0033926	27450.7	15157.5	39743.9	2.62206	1.3907	1.32037e-27	1.0577e-25	2R	14357927	14360297	-	2371	Arc1	GO:0003012;GO:0003676;GO:0008270;GO:0030017;GO:0042595;GO:0045202;	-	-	inNOG09505	R	Activity-regulated cytoskeleton associated protein 1[Source:FlyBase;Acc:FBgn0033926]	-	-
FBgn0264953	2694.57	1367.88	4021.27	2.93978	1.55571	1.55249e-27	1.23592e-25	2L	8163073	8190137	+	10908	Piezo	GO:0008381;GO:0016020;GO:0016021;GO:0016021;GO:0034220;GO:0008381;GO:0016020;GO:0016021;GO:0016021;GO:0034220;GO:0008381;GO:0016020;GO:0016021;GO:0016021;GO:0034220;GO:0005261;GO:0005886;GO:0005886;GO:0006811;GO:0007638;GO:0008381;GO:0008381;GO:0016020;GO:0016021;GO:0016021;GO:0042391;GO:0050775;GO:0050896;GO:0050965;GO:0050982;GO:0071260;GO:0098655;GO:0008381;GO:0016020;GO:0016021;GO:0016021;GO:…	K22128	-	-	-	-	-	-
FBgn0034289	6029.4	2327.01	9731.79	4.18209	2.06423	2.28275e-27	1.79497e-25	2R	18020268	18022406	+	1991	CG10910	-	-	-	NOG147782	S	-	-	-
FBgn0038838	129.07	12.4832	245.656	19.679	4.29858	2.55248e-27	1.99483e-25	3R	20873938	20874522	+	526	TotB	GO:0002376;GO:0003674;GO:0005576;GO:0005576;GO:0005615;GO:0005615;GO:0009408;GO:0009411;GO:0009617;GO:0034605;GO:0034644;GO:0045087;	-	-	NOG325608	-	Turandot B [Source:FlyBase;Acc:FBgn0038838]"	-	-
FBgn0010039	485.646	167.78	803.512	4.78908	2.25975	3.31073e-27	2.57173e-25	3R	12373068	12373813	+	746	GstD3	GO:0004364;GO:0005575;GO:0005737;GO:0005737;GO:0006749;GO:0008150;GO:0016740;	K00799	-	COG0625	O	Glutathione S transferase D3[Source:FlyBase;Acc:FBgn0010039]	-	-
FBgn0262579	7751.74	4217.07	11286.4	2.67637	1.42028	6.67876e-27	5.12584e-25	3L	8063874	8108897	+	9929	Ect4	GO:0007165;GO:0007165;GO:0007165;GO:0007165;GO:0002376;GO:0005737;GO:0007165;GO:0007165;GO:0030424;GO:0030425;GO:0042995;GO:0043005;GO:0043025;GO:0045087;GO:0048678;GO:1901214;GO:0007165;GO:0007165;	-	-	NOG329244	-	Ectoderm-expressed 4[Source:FlyBase;Acc:FBgn0262579]	-	-
FBgn0052581	81.4334	2.0905	160.776	76.908	6.26506	1.39727e-26	1.066e-24	X	15796908	15799162	-	1428	CG32581	GO:0004842;GO:0008270;GO:0016020;GO:0016021;GO:0016567;GO:0030433;GO:0036513;GO:0042787;GO:0044390;GO:0071712;GO:1904264;GO:0004842;GO:0008270;GO:0016020;GO:0016021;GO:0016567;GO:0030433;GO:0036513;GO:0042787;GO:0044390;GO:0071712;GO:1904264;	K10666	-	COG5574	O	-	-	-
FBgn0031091	312.291	86.5644	538.018	6.21523	2.63581	1.52771e-26	1.15862e-24	X	20160355	20165830	-	2505	Phf7	GO:0001673;GO:0005700;GO:0010628;GO:0019100;GO:0042393;GO:0048136;GO:0001673;GO:0005700;GO:0010628;GO:0019100;GO:0042393;GO:0048136;GO:0001673;GO:0005700;GO:0010628;GO:0019100;GO:0042393;GO:0048136;	K22371	-	NOG304942	-	PHD finger protein 7[Source:FlyBase;Acc:FBgn0031091]	-	-
FBgn0037974	500.355	179.774	820.937	4.5665	2.19109	1.77326e-26	1.33694e-24	3R	11980704	11982622	-	1628	CG12224	-	-	-	-	-	-	-	-
FBgn0051370	606.623	235.332	977.913	4.15546	2.05501	3.01044e-26	2.2433e-24	3R	25302464	25303986	+	1408	CG31370	-	-	-	NOG279499	-	-	-	-
FBgn0051004	5578.52	2971.41	8185.63	2.75479	1.46194	4.53542e-26	3.36014e-24	3R	31178389	31195762	-	5175	mesh	GO:0007160;GO:0016020;GO:0016021;GO:0007160;GO:0016020;GO:0016021;GO:0003674;GO:0005515;GO:0005886;GO:0005918;GO:0005920;GO:0007155;GO:0007160;GO:0007275;GO:0016020;GO:0016021;GO:0016327;GO:0030054;GO:0090528;	-	-	NOG299565	-	-	-	-
FBgn0003890	1444.02	585.137	2302.9	3.93566	1.97661	5.11353e-26	3.76667e-24	3R	27967008	27988384	-	1869	betaTub97EF	GO:0000166;GO:0003924;GO:0003924;GO:0005200;GO:0005200;GO:0005525;GO:0005525;GO:0005737;GO:0005856;GO:0005874;GO:0005874;GO:0005874;GO:0007010;GO:0007017;GO:0000166;GO:0003924;GO:0003924;GO:0005200;GO:0005200;GO:0005525;GO:0005525;GO:0005737;GO:0005856;GO:0005874;GO:0005874;GO:0005874;GO:0007010;GO:0007017;	K07375	-	COG5023	Z	beta-Tubulin at 97EF[Source:FlyBase;Acc:FBgn0003890]	-	-
FBgn0025879	721.391	302.074	1140.71	3.77626	1.91696	1.24018e-25	9.08306e-24	3R	10203875	10213007	-	1591	Timp	GO:0002020;GO:0004857;GO:0005576;GO:0005578;GO:0005615;GO:0007155;GO:0007275;GO:0007419;GO:0007426;GO:0007472;GO:0008191;GO:0008191;GO:0008191;GO:0008270;GO:0010033;GO:0010466;GO:0010951;GO:0030154;GO:0030414;GO:0030425;GO:0035202;GO:0042331;GO:0046872;GO:0048477;GO:0048526;GO:0051045;GO:0060232;GO:0071711;	K16866	-	NOG250837	-	Tissue inhibitor of metalloproteases[Source:FlyBase;Acc:FBgn0025879]	-	-
FBgn0033697	143.748	19.302	268.194	13.8946	3.79646	1.27767e-25	9.30451e-24	2R	12190682	12192436	+	1694	Cyp6t3	GO:0004497;GO:0005506;GO:0005783;GO:0005789;GO:0006697;GO:0016020;GO:0016491;GO:0016491;GO:0016705;GO:0020037;GO:0031090;GO:0043231;GO:0046872;GO:0048638;GO:0055114;GO:0055114;	K14999	-	COG2124	Q	-	-	-
FBgn0263353	240.62	57.5006	423.739	7.36931	2.88153	1.44808e-25	1.0427e-23	3R	5802328	5813258	+	6816	CG11000	GO:0016021;GO:0045595;GO:0016021;GO:0045595;	-	-	NOG46587	S	-	-	-
FBgn0032520	370.784	1.07236	740.495	690.527	9.43155	1.45721e-25	1.04341e-23	2L	13396392	13398664	-	2209	CG10859	GO:0003341;GO:0003341;GO:0003674;GO:0008574;GO:0036157;GO:0036157;GO:0036158;GO:0045503;GO:0045504;GO:0003341;GO:0003341;GO:0003674;GO:0008574;GO:0036157;GO:0036157;GO:0036158;GO:0045503;GO:0045504;	-	-	NOG239405	-	-	-	-
FBgn0034715	219.777	18.1095	421.445	23.272	4.54052	1.90972e-25	1.35983e-23	2R	22221180	22223499	-	2090	Oatp58Db	GO:0005215;GO:0005886;GO:0005887;GO:0006811;GO:0007588;GO:0015347;GO:0016020;GO:0016020;GO:0016021;GO:0016323;GO:0022804;GO:0022857;GO:0043252;GO:0055085;GO:0071702;	-	-	-	-	Organic anion transporting polypeptide 58Db[Source:FlyBase;Acc:FBgn0034715]	-	-
FBgn0086370	967.343	437.532	1497.15	3.42181	1.77476	2.08511e-25	1.47651e-23	3R	16186999	16197584	+	2372	sra	GO:0003676;GO:0005515;GO:0005515;GO:0005622;GO:0005634;GO:0005737;GO:0005759;GO:0007005;GO:0007049;GO:0007143;GO:0007275;GO:0007343;GO:0007610;GO:0007616;GO:0008355;GO:0008597;GO:0019722;GO:0030154;GO:0030431;GO:0035039;GO:0045924;GO:0046008;GO:0048477;GO:0050790;GO:0051321;GO:0051321;GO:0070884;GO:0003676;GO:0005515;GO:0005515;GO:0005622;GO:0005634;GO:0005737;GO:0005759;GO:0007005;GO:0007049;GO:…	-	-	NOG87330	S	sarah [Source:FlyBase;Acc:FBgn0086370]"	-	-
FBgn0002891	553.168	214.285	892.051	4.16291	2.05759	4.41514e-25	3.07548e-23	2R	7793625	7801044	+	6750	mus205	GO:0000166;GO:0000724;GO:0003676;GO:0003677;GO:0003677;GO:0003887;GO:0003887;GO:0003887;GO:0005634;GO:0005634;GO:0006260;GO:0006281;GO:0016035;GO:0016035;GO:0016740;GO:0016779;GO:0019985;GO:0019985;GO:0042276;GO:0046872;GO:0051536;GO:0051539;	K02350	-	-	-	mutagen-sensitive 205[Source:FlyBase;Acc:FBgn0002891]	-	-
FBgn0267252	1714.38	660.942	2767.82	4.18768	2.06615	4.92228e-25	3.41021e-23	2L	9256563	9302494	+	12543	Ggamma30A	GO:0004871;GO:0004871;GO:0005515;GO:0005737;GO:0005834;GO:0005834;GO:0005886;GO:0005886;GO:0007165;GO:0007186;GO:0007186;GO:0007601;GO:0007602;GO:0010906;GO:0016020;GO:0016028;GO:0046982;GO:0050896;GO:0071244;GO:0004871;GO:0004871;GO:0005834;GO:0005886;GO:0007165;GO:0007186;GO:0016020;GO:0004871;GO:0004871;GO:0005515;GO:0005737;GO:0005834;GO:0005834;GO:0005886;GO:0005886;GO:0007165;GO:0007186;GO:…	K04547	-	-	-	G protein subunit gamma at 30A[Source:FlyBase;Acc:FBgn0267252]	-	-
FBgn0036891	1094.28	513.137	1675.43	3.26507	1.70711	5.18509e-25	3.57297e-23	3L	19606208	19608368	+	1693	CG9372	GO:0004252;GO:0004252;GO:0006508;GO:0006508;GO:0006508;GO:0008233;GO:0008236;GO:0009620;GO:0016787;GO:0048812;	-	-	COG5640	O	-	-	-
FBgn0039798	1249.26	376.38	2122.13	5.63828	2.49525	6.58896e-25	4.49206e-23	3R	30729837	30731165	-	1222	CG11313	GO:0004252;GO:0004252;GO:0005576;GO:0006508;GO:0006508;GO:0006508;GO:0008233;GO:0008236;GO:0016787;GO:0042381;GO:0004252;GO:0004252;GO:0005576;GO:0006508;GO:0006508;GO:0006508;GO:0008233;GO:0008236;GO:0016787;GO:0042381;	-	-	-	-	-	-	-
FBgn0027657	863.276	300.629	1425.92	4.74314	2.24584	6.80168e-25	4.61254e-23	3R	15896926	15904521	-	1601	glob1	GO:0005344;GO:0005506;GO:0005737;GO:0006810;GO:0015671;GO:0015671;GO:0019825;GO:0020037;GO:0020037;GO:0030431;GO:0046872;GO:0005344;GO:0005506;GO:0005737;GO:0006810;GO:0015671;GO:0015671;GO:0019825;GO:0020037;GO:0020037;GO:0030431;GO:0046872;GO:0005344;GO:0005506;GO:0005737;GO:0006810;GO:0015671;GO:0015671;GO:0019825;GO:0020037;GO:0020037;GO:0030431;GO:0046872;GO:0005344;GO:0005506;GO:0005737;GO:…	K21894	-	NOG256651	-	globin 1 [Source:FlyBase;Acc:FBgn0027657]"	-	-
FBgn0015766	17112.3	9825.64	24398.9	2.48319	1.31219	1.66129e-24	1.10325e-22	3L	5566919	5577348	-	2902	Msr-110	GO:0003674;GO:0008150;GO:0016020;GO:0016021;GO:0016021;GO:0003674;GO:0008150;GO:0016020;GO:0016021;GO:0016021;GO:0003674;GO:0008150;GO:0016020;GO:0016021;GO:0016021;GO:0003674;GO:0008150;GO:0016020;GO:0016021;GO:0016021;	-	-	NOG40052	-	-	-	-
FBgn0032156	3031.73	1637.06	4426.4	2.70388	1.43503	2.17094e-24	1.42692e-22	2L	9903279	9908633	-	3343	CG13124	GO:0003723;GO:0003723;GO:0005515;GO:0003723;GO:0003723;GO:0005515;GO:0003723;GO:0005515;GO:0003723;GO:0005515;GO:0003723;GO:0005515;GO:0003723;GO:0005515;GO:0003723;	-	-	NOG312638	-	-	-	-
FBgn0034636	1231.69	495.227	1968.16	3.97426	1.99069	2.47758e-24	1.62016e-22	2R	21560246	21576035	-	2758	twz	GO:0002121;GO:0008049;GO:0008343;GO:0008344;GO:0051260;GO:0002121;GO:0008049;GO:0008343;GO:0008344;GO:0051260;	K21754	-	NOG318666	-	tiwaz [Source:FlyBase;Acc:FBgn0034636]"	-	-
FBgn0034915	986.431	458.653	1514.21	3.30143	1.72309	2.49355e-24	1.62233e-22	2R	23849246	23850301	-	1056	eIF6	GO:0000054;GO:0000460;GO:0000470;GO:0003743;GO:0003743;GO:0005634;GO:0005730;GO:0005730;GO:0005737;GO:0005829;GO:0005829;GO:0006412;GO:0006413;GO:0006413;GO:0009267;GO:0030687;GO:0042254;GO:0042256;GO:0043022;GO:0043023;GO:1902626;	K03264	-	COG1976	J	eukaryotic translation initiation factor 6[Source:FlyBase;Acc:FBgn0034915]	-	-
FBgn0028543	3092.57	1679.77	4505.38	2.68215	1.42339	3.3238e-24	2.13006e-22	2L	13965012	13967018	-	1435	NimB2	GO:0003674;GO:0005576;GO:0007498;GO:0016020;GO:0016021;GO:0042742;	-	-	NOG304867	-	Nimrod B2 [Source:FlyBase;Acc:FBgn0028543]"	-	-
FBgn0039226	448.069	164.222	731.916	4.45688	2.15603	3.85722e-24	2.44743e-22	3R	24797460	24799668	-	1608	Ude	GO:0003677;GO:0003723;GO:0006308;GO:0008152;GO:0016787;GO:0016798;GO:0035074;GO:0003677;GO:0003723;GO:0006308;GO:0008152;GO:0016787;GO:0016798;GO:0035074;GO:0003677;GO:0003723;GO:0006308;GO:0008152;GO:0016787;GO:0016798;GO:0035074;	-	-	-	-	Uracil-DNA degrading factor[Source:FlyBase;Acc:FBgn0039226]	-	-
FBgn0034480	542.391	73.065	1011.72	13.8468	3.79148	1.62958e-23	1.0139e-21	2R	20003620	20005003	-	1325	CG16898	-	-	-	NOG256313	-	-	-	-
FBgn0033696	181.497	36.9843	326.009	8.81478	3.13992	1.679e-23	1.0396e-21	2R	12188338	12190377	-	1989	Cyp6g2	GO:0004497;GO:0004497;GO:0005506;GO:0005783;GO:0005789;GO:0016020;GO:0016491;GO:0016491;GO:0016705;GO:0017085;GO:0020037;GO:0031090;GO:0043231;GO:0046872;GO:0055114;GO:0055114;	K14999	-	COG2124	Q	-	-	-
FBgn0010173	1919.11	904.021	2934.2	3.24572	1.69854	2.30531e-23	1.40406e-21	3R	8262120	8264451	-	2135	RpA-70	GO:0003676;GO:0003677;GO:0003677;GO:0003697;GO:0005634;GO:0005634;GO:0005634;GO:0005662;GO:0006260;GO:0006260;GO:0006261;GO:0006281;GO:0006310;GO:0007095;GO:0046872;GO:0048812;	-	-	COG1599	L	Replication Protein A 70[Source:FlyBase;Acc:FBgn0010173]	-	-
FBgn0033304	844.435	388.44	1300.43	3.34783	1.74323	3.0376e-23	1.82784e-21	2R	8570499	8572147	+	1649	Cyp6a13	GO:0004497;GO:0005506;GO:0005783;GO:0005789;GO:0016020;GO:0016491;GO:0016491;GO:0016705;GO:0020037;GO:0031090;GO:0042742;GO:0043231;GO:0046872;GO:0055114;GO:0055114;	-	-	COG2124	Q	-	-	-
FBgn0004034	141.183	4.21596	278.151	65.9756	6.04386	3.13816e-23	1.87952e-21	X	356509	361245	+	2038	y	GO:0005576;GO:0005576;GO:0005737;GO:0006583;GO:0007275;GO:0042438;GO:0042438;GO:0048065;GO:0048066;GO:0048067;GO:0048082;GO:0060179;GO:0060179;GO:0070451;	-	-	-	-	yellow [Source:FlyBase;Acc:FBgn0004034]"	-	-
FBgn0035312	203.804	47.2559	360.353	7.62557	2.93084	3.56932e-23	2.12781e-21	3L	2172995	2174332	-	1183	CG15820	GO:0003674;GO:0005575;GO:0008150;	-	-	-	-	-	-	-
FBgn0052195	415.973	82.9445	749.002	9.03017	3.17475	3.97779e-23	2.36034e-21	3L	18112959	18119150	+	4961	CG32195	GO:0003674;GO:0005575;GO:0008150;GO:0003674;GO:0005575;GO:0008150;GO:0003674;GO:0005575;GO:0008150;	-	-	-	-	-	-	-
FBgn0024912	165.037	31.0838	298.991	9.61886	3.26587	4.16736e-23	2.46143e-21	3R	6658806	6660100	-	1295	agt	GO:0003824;GO:0003908;GO:0003908;GO:0003908;GO:0005634;GO:0006281;GO:0006307;GO:0008168;GO:0016740;GO:0032259;GO:0003824;GO:0003908;GO:0003908;GO:0003908;GO:0005634;GO:0006281;GO:0006307;GO:0008168;GO:0016740;GO:0032259;	K00567	-	COG0350	L	O-6-alkylguanine-DNA alkyltransferase[Source:FlyBase;Acc:FBgn0024912]	-	-
FBgn0034398	12350.7	7209.03	17492.3	2.42645	1.27885	4.8865e-23	2.87295e-21	2R	18833372	18834775	-	953	CG15098	GO:0016020;GO:0016021;GO:0016021;	-	-	NOG319335	-	-	-	-
FBgn0030796	1003.41	430.387	1576.43	3.66281	1.87295	8.36338e-23	4.89468e-21	X	16811699	16826494	+	3457	CG4829	GO:0006508;GO:0006751;GO:0016020;GO:0016021;GO:0016740;GO:0016746;GO:0036374;GO:0048812;GO:0102953;GO:0006508;GO:0006751;GO:0016020;GO:0016021;GO:0016740;GO:0016746;GO:0036374;GO:0048812;GO:0102953;GO:0006508;GO:0006751;GO:0016740;GO:0016746;GO:0036374;GO:0048812;GO:0102953;GO:0006508;GO:0006751;GO:0016020;GO:0016021;GO:0016740;GO:0016746;GO:0036374;GO:0048812;GO:0102953;GO:0006508;GO:0006751;GO:…	K18592	-	COG0405	E	-	-	-
FBgn0265140	3266.12	1708.08	4824.15	2.82431	1.4979	1.04237e-22	6.07274e-21	3R	14664907	14697292	-	6854	Meltrin	GO:0004222;GO:0004222;GO:0006508;GO:0006508;GO:0006509;GO:0008233;GO:0008237;GO:0008237;GO:0016020;GO:0016021;GO:0016021;GO:0016787;GO:0042802;GO:0046872;GO:0051259;GO:0098595;GO:0004222;GO:0004222;GO:0006508;GO:0006509;GO:0008237;GO:0016020;GO:0016021;GO:0016021;GO:0016787;GO:0042802;GO:0046872;GO:0051259;GO:0098595;	-	-	-	-	-	-	-
FBgn0259111	2727.13	1501.36	3952.9	2.63288	1.39664	1.119e-22	6.43152e-21	2L	7223328	7249343	-	7054	Ndae1	GO:0005452;GO:0005886;GO:0006811;GO:0006820;GO:0008509;GO:0015698;GO:0016020;GO:0016020;GO:0016021;GO:0016021;GO:0098656;GO:0005452;GO:0005886;GO:0006811;GO:0006820;GO:0008509;GO:0015698;GO:0016020;GO:0016020;GO:0016021;GO:0016021;GO:0098656;GO:0005452;GO:0005886;GO:0005887;GO:0005887;GO:0006811;GO:0006820;GO:0008509;GO:0008510;GO:0008510;GO:0015301;GO:0015698;GO:0015701;GO:0016020;GO:0016020;GO:…	K13861	-	-	-	Na[+]-driven anion exchanger 1[Source:FlyBase;Acc:FBgn0259111]	-	-
FBgn0285963	2702.29	1483.15	3921.44	2.64399	1.40272	1.69051e-22	9.5873e-21	3R	26915761	26945309	+	5294	CG46339	GO:0004177;GO:0006508;GO:0008237;GO:0008270;GO:0016020;GO:0016021;GO:0016787;GO:0004177;GO:0006508;GO:0008237;GO:0008270;GO:0016020;GO:0016021;GO:0016787;GO:0004177;GO:0006508;GO:0008237;GO:0008270;GO:0016787;GO:0004177;GO:0004177;GO:0005737;GO:0006508;GO:0006508;GO:0008237;GO:0008270;GO:0008270;GO:0016020;GO:0016021;GO:0016485;GO:0016787;GO:0035019;GO:0036098;GO:0042277;GO:0043171;GO:0043697;GO:…	-	-	-	-	-	-	-
FBgn0053329	489.949	196.029	783.868	3.99874	1.99954	2.09075e-22	1.18049e-20	3R	14222074	14224155	-	1681	Sp212	GO:0004252;GO:0005575;GO:0006508;GO:0009617;GO:0009620;GO:0016787;	-	-	-	-	Serine-peptidase 212[Source:FlyBase;Acc:FBgn0053329]	-	-
FBgn0069973	91.7321	7.34791	176.116	23.9682	4.58305	3.62877e-22	2.02217e-20	X	22960609	22962360	-	1752	CG40485	-	K15890	-	-	-	-	-	-
FBgn0030929	6934.45	2427.23	11441.7	4.71388	2.23692	4.27454e-22	2.37172e-20	X	18493193	18494168	-	903	CG15043	-	-	-	NOG116392	S	-	-	-
FBgn0033928	472.721	119.625	825.818	6.9034	2.78731	5.08435e-22	2.79683e-20	2R	14361924	14362825	+	902	Arc2	GO:0003674;GO:0005575;GO:0008150;	-	-	KOG0017	R	-	-	-
FBgn0036702	2241.81	1203.56	3280.05	2.72529	1.44641	9.22374e-22	5.00935e-20	3L	17238613	17242128	-	3239	CG6512	GO:0000166;GO:0004222;GO:0004222;GO:0005524;GO:0005524;GO:0005739;GO:0006508;GO:0006508;GO:0008270;GO:0016020;GO:0016020;GO:0016021;GO:0016021;GO:0016787;GO:0046331;GO:0004222;GO:0004222;GO:0005524;GO:0005739;GO:0006508;GO:0006508;GO:0008270;GO:0016020;GO:0016020;GO:0016021;GO:0016021;GO:0016787;GO:0046331;	K08956	-	COG0465	O	-	-	-
FBgn0052485	474.762	190.73	758.794	3.97836	1.99217	1.00002e-21	5.4081e-20	3L	3050323	3051765	+	1136	CG32485	GO:0005794;GO:0017137;	-	-	NOG235761	-	-	-	-
FBgn0052580	128.651	19.9294	237.373	11.9107	3.57418	1.5289e-21	8.23357e-20	X	16009114	16061722	+	48733	Muc14A	GO:0005201;GO:0031012;	-	-	-	-	Mucin 14A [Source:FlyBase;Acc:FBgn0052580]"	-	-
FBgn0051664	140.593	6.54412	274.641	41.9676	5.3912	1.85064e-21	9.92451e-20	2L	1824172	1826500	-	2075	CG31664	GO:0003735;GO:0005622;GO:0005840;GO:0006412;	-	-	-	-	-	-	-
FBgn0010611	1740.18	936.594	2543.77	2.71598	1.44147	1.88308e-21	1.00564e-19	2R	16336090	16341242	+	2795	Hmgs	GO:0001700;GO:0003824;GO:0004421;GO:0004421;GO:0006629;GO:0006694;GO:0008152;GO:0008202;GO:0008299;GO:0016126;GO:0016740;GO:0016746;GO:0046331;GO:0001700;GO:0003824;GO:0004421;GO:0004421;GO:0006629;GO:0006694;GO:0008152;GO:0008202;GO:0008299;GO:0016126;GO:0016740;GO:0016746;GO:0046331;GO:0001700;GO:0003824;GO:0004421;GO:0004421;GO:0006629;GO:0006694;GO:0008152;GO:0008202;GO:0008299;GO:0016126;GO:…	K01641	-	COG3425	I	HMG Coenzyme A synthase[Source:FlyBase;Acc:FBgn0010611]	-	-
FBgn0024361	1304.22	676.951	1931.5	2.85323	1.5126	2.1373e-21	1.13667e-19	X	1346553	1348143	+	1037	Tsp2A	GO:0005515;GO:0005886;GO:0005887;GO:0005918;GO:0005920;GO:0005920;GO:0007166;GO:0016020;GO:0016021;GO:0016021;GO:0016021;GO:0016327;GO:0030054;GO:0061028;GO:0090528;GO:0090528;GO:0090557;GO:0005515;GO:0005886;GO:0005887;GO:0005918;GO:0005920;GO:0005920;GO:0007166;GO:0016020;GO:0016021;GO:0016021;GO:0016021;GO:0016327;GO:0030054;GO:0061028;GO:0090528;GO:0090528;GO:0090557;	-	-	NOG295686	-	Tetraspanin 2A [Source:FlyBase;Acc:FBgn0024361]"	-	-
FBgn0041629	2396.77	1340.37	3453.16	2.57627	1.36528	3.47644e-21	1.81867e-19	X	8709652	8712478	+	2140	Hexo2	GO:0004553;GO:0004563;GO:0004563;GO:0005615;GO:0005886;GO:0005975;GO:0008152;GO:0016231;GO:0016787;GO:0016798;GO:0032504;GO:0044130;GO:0102148;	K12373	-	COG3525	G	Hexosaminidase 2 [Source:FlyBase;Acc:FBgn0041629]"	-	-
FBgn0261584	280.832	89.6694	471.994	5.26371	2.39608	3.61089e-21	1.88133e-19	2R	22941877	22945147	+	2918	CG42694	GO:0003674;GO:0004252;GO:0005575;GO:0006508;GO:0008150;GO:0016787;GO:0003674;GO:0004252;GO:0005575;GO:0006508;GO:0008150;GO:0016787;	-	-	-	-	-	-	-
FBgn0033446	3116.8	1786	4447.61	2.49026	1.3163	4.52604e-21	2.3486e-19	2R	9810974	9820053	-	1443	CG1648	-	-	-	NOG77797	K	-	-	-
FBgn0014033	1226.77	637.369	1816.17	2.84948	1.5107	5.40559e-21	2.79369e-19	2L	4121702	4124153	+	2202	Sr-CI	GO:0005044;GO:0005044;GO:0006898;GO:0006909;GO:0006955;GO:0006955;GO:0009617;GO:0016020;GO:0016020;GO:0016021;GO:0030247;GO:0030247;GO:0050829;GO:0005044;GO:0005044;GO:0006898;GO:0006909;GO:0006955;GO:0006955;GO:0009617;GO:0016020;GO:0016020;GO:0016021;GO:0030247;GO:0030247;GO:0050829;	-	-	-	-	Scavenger receptor class C, type I[Source:FlyBase;Acc:FBgn0014033]	-	-
FBgn0263321	268.548	12.8714	524.224	40.7278	5.34794	7.03562e-21	3.60702e-19	2L	1442627	1443832	+	1206	CG43402	GO:0003674;GO:0005575;GO:0008150;GO:0003674;GO:0005575;GO:0008150;	-	-	-	-	-	-	-
FBgn0037228	935.483	466.59	1404.38	3.00987	1.5897	7.88283e-21	4.00929e-19	3R	4266770	4268316	+	1492	CG1092	GO:0003674;GO:0005575;GO:0016020;GO:0016021;GO:0003674;GO:0005575;GO:0016020;GO:0016021;	-	-	-	-	-	-	-
FBgn0000395	1495.84	635.551	2356.13	3.70723	1.89034	1.00961e-20	5.11472e-19	2R	21355015	21379464	-	4329	cv-2	GO:0007474;GO:0007476;GO:0009986;GO:0030510;GO:0036122;GO:0043395;GO:0070700;	-	-	-	-	crossveinless 2 [Source:FlyBase;Acc:FBgn0000395]"	-	-
FBgn0029881	1344.89	712.826	1976.95	2.7734	1.47166	1.18023e-20	5.95552e-19	X	6600062	6653015	+	6721	pigs	GO:0005737;GO:0005856;GO:0005856;GO:0005881;GO:0005938;GO:0008017;GO:0008093;GO:0015629;GO:0030707;GO:0030713;GO:0045746;GO:0005737;GO:0005856;GO:0005856;GO:0005881;GO:0005938;GO:0008017;GO:0008093;GO:0015629;GO:0030707;GO:0030713;GO:0045746;GO:0005737;GO:0005856;GO:0005856;GO:0005881;GO:0005938;GO:0008017;GO:0008093;GO:0015629;GO:0030707;GO:0030713;GO:0045746;	-	-	-	-	pickled eggs [Source:FlyBase;Acc:FBgn0029881]"	-	-
FBgn0030286	1073.7	552.11	1595.3	2.88945	1.5308	2.02437e-20	1.00959e-18	X	11325385	11334071	+	5830	CG1657	GO:0005085;GO:0005085;GO:0005096;GO:0005829;GO:0006897;GO:0007165;GO:0016020;GO:0017112;GO:0032483;GO:0032794;GO:0043087;GO:0043547;GO:0051223;GO:0051223;	-	-	NOG275317	-	-	-	-
FBgn0028482	306.983	106.673	507.293	4.7556	2.24963	2.1205e-20	1.05343e-18	2L	4324554	4331830	+	2730	bdl	GO:0005886;GO:0005887;GO:0007155;GO:0007156;GO:0007158;GO:0007399;GO:0008366;GO:0016020;GO:0016021;GO:0030424;GO:0042065;GO:0042995;GO:0045467;GO:0098632;	-	-	-	-	borderless [Source:FlyBase;Acc:FBgn0028482]"	-	-
FBgn0028956	766.165	163.399	1368.93	8.37786	3.06658	2.18454e-20	1.08105e-18	2R	17448533	17452598	-	2504	mthl3	GO:0004871;GO:0004888;GO:0004930;GO:0004930;GO:0004930;GO:0005886;GO:0006950;GO:0007165;GO:0007166;GO:0007186;GO:0007186;GO:0007186;GO:0008340;GO:0016020;GO:0016021;GO:0016021;GO:0016021;GO:0042594;GO:0004871;GO:0004888;GO:0004930;GO:0004930;GO:0004930;GO:0005886;GO:0006950;GO:0007165;GO:0007166;GO:0007186;GO:0007186;GO:0007186;GO:0008340;GO:0016020;GO:0016021;GO:0016021;GO:0016021;GO:0042594;GO:…	K04599	-	NOG253042	-	methuselah-like 3 [Source:FlyBase;Acc:FBgn0028956]"	-	-
FBgn0030425	492.959	210.616	775.302	3.68112	1.88014	2.64685e-20	1.29484e-18	X	12801661	12804232	+	2572	CG3775	GO:0004222;GO:0006508;GO:0008237;GO:0016787;GO:0004222;GO:0006508;GO:0008237;GO:0016787;	-	-	-	-	-	-	-
FBgn0053056	828.551	406.426	1250.68	3.07725	1.62164	2.84445e-20	1.38096e-18	3L	21198261	21203232	-	1914	CG33056	GO:0001883;GO:0005575;GO:0042278;GO:0001883;GO:0005575;GO:0042278;GO:0001883;GO:0005575;GO:0042278;GO:0001883;GO:0005575;GO:0042278;GO:0001883;GO:0005575;GO:0042278;	-	-	NOG254391	-	-	-	-
FBgn0034628	811.615	397.966	1225.26	3.07881	1.62237	3.10483e-20	1.50168e-18	2R	21386309	21389276	+	2552	Acox57D-p	GO:0003995;GO:0003997;GO:0003997;GO:0005777;GO:0005777;GO:0006631;GO:0006635;GO:0006635;GO:0008152;GO:0016491;GO:0016627;GO:0033539;GO:0050660;GO:0050660;GO:0055114;GO:0055114;GO:0071949;GO:0003995;GO:0003997;GO:0003997;GO:0005777;GO:0005777;GO:0006631;GO:0006635;GO:0006635;GO:0008152;GO:0016491;GO:0016627;GO:0033539;GO:0050660;GO:0050660;GO:0055114;GO:0055114;GO:0071949;	-	-	-	-	acyl-Coenzyme A oxidase at 57D proximal[Source:FlyBase;Acc:FBgn0034628]	-	-
FBgn0032436	130.231	21.4635	238.998	11.1351	3.47704	4.07014e-20	1.96117e-18	2L	12451945	12453242	-	1196	CG5418	GO:0005829;GO:0006152;GO:0008477;	-	-	-	-	-	-	-
FBgn0037354	1299.65	611.111	1988.19	3.25341	1.70195	4.10213e-20	1.96918e-18	3R	5633627	5634640	+	1014	CG12171	GO:0016491;GO:0016491;GO:0055114;	-	-	COG1028	IQ	-	-	-
FBgn0026721	2145.32	844.043	3446.59	4.08343	2.02978	4.77537e-20	2.2838e-18	2R	17054002	17059299	+	2475	fat-spondin	GO:0004867;GO:0005576;GO:0005578;GO:0010951;	-	-	NOG279286	-	-	-	-
FBgn0034219	1003.21	163.595	1842.83	11.2646	3.49373	5.12274e-20	2.44082e-18	2R	17445185	17447483	-	1930	mthl4	GO:0004871;GO:0004888;GO:0004930;GO:0004930;GO:0004930;GO:0005886;GO:0006950;GO:0007165;GO:0007166;GO:0007186;GO:0007186;GO:0007186;GO:0008340;GO:0016020;GO:0016021;GO:0016021;GO:0016021;GO:0042594;	K04599	-	NOG317941	-	methuselah-like 4 [Source:FlyBase;Acc:FBgn0034219]"	-	-
FBgn0038740	614.799	229.529	1000.07	4.35705	2.12335	5.69692e-20	2.69437e-18	3R	19865417	19875678	-	6617	CG4562	GO:0000166;GO:0005524;GO:0005524;GO:0016020;GO:0016021;GO:0016021;GO:0016787;GO:0016887;GO:0016887;GO:0042626;GO:0055085;GO:0000166;GO:0005524;GO:0005524;GO:0016020;GO:0016021;GO:0016021;GO:0016787;GO:0016887;GO:0016887;GO:0042626;GO:0055085;GO:0000166;GO:0005524;GO:0005524;GO:0005887;GO:0016020;GO:0016021;GO:0016021;GO:0016787;GO:0016887;GO:0016887;GO:0042626;GO:0042626;GO:0055085;GO:0055085;GO:…	K05673	-	COG1132	V	-	-	-
FBgn0052302	13105.4	3518.4	22692.3	6.44963	2.68922	6.07551e-20	2.86286e-18	3L	2268825	2269903	+	1079	CG32302	GO:0005576;GO:0006030;GO:0008061;	-	-	-	-	-	-	-
FBgn0037225	164.682	37.487	291.877	7.78607	2.9609	6.32192e-20	2.96806e-18	3R	4248723	4251341	-	2165	TwdlG	GO:0005214;GO:0005578;GO:0010171;GO:0040003;GO:0005214;GO:0005578;GO:0010171;GO:0040003;GO:0005214;GO:0005578;GO:0010171;GO:0040003;	-	-	NOG287207	-	TweedleG [Source:FlyBase;Acc:FBgn0037225]"	-	-
FBgn0036732	4416.01	2631.6	6200.41	2.35614	1.23643	6.80162e-20	3.18162e-18	3L	17487118	17511693	+	4146	Oatp74D	GO:0005215;GO:0005886;GO:0005887;GO:0005887;GO:0006811;GO:0015347;GO:0016020;GO:0016020;GO:0016021;GO:0022804;GO:0022857;GO:0043229;GO:0043252;GO:0055085;GO:0071702;GO:0005215;GO:0005886;GO:0005887;GO:0005887;GO:0006811;GO:0015347;GO:0016020;GO:0016020;GO:0016021;GO:0022804;GO:0022857;GO:0043229;GO:0043252;GO:0055085;GO:0071702;GO:0005215;GO:0005886;GO:0005887;GO:0005887;GO:0006811;GO:0015347;GO:…	-	-	-	-	Organic anion transporting polypeptide 74D[Source:FlyBase;Acc:FBgn0036732]	-	-
FBgn0031643	1451.14	791.084	2111.19	2.66873	1.41616	9.2904e-20	4.33e-18	2L	4883298	4885669	+	2263	CG3008	GO:0004672;GO:0004674;GO:0005524;GO:0005634;GO:0005737;GO:0006468;GO:0006468;GO:0016740;	K08872	-	COG1718	T	-	-	-
FBgn0032191	2027.29	1018.56	3036.01	2.9807	1.57565	1.11041e-19	5.15656e-18	2L	10204757	10206961	-	2205	CG5734	GO:0005769;GO:0006886;GO:0035091;GO:0035091;GO:0035091;GO:1990126;	K17929	-	NOG290558	-	-	-	-
FBgn0026077	4820.28	2822.92	6817.64	2.4151	1.27208	1.16688e-19	5.3798e-18	3R	6088799	6100887	-	2355	Gasp	GO:0005576;GO:0005615;GO:0006030;GO:0008061;GO:0008061;GO:0008362;GO:0035151;GO:0040014;GO:0005576;GO:0005615;GO:0006030;GO:0008061;GO:0008061;GO:0008362;GO:0035151;GO:0040014;	-	-	NOG71137	-	-	-	-
FBgn0038353	8854.61	4673.21	13036	2.78952	1.48002	1.34332e-19	6.17109e-18	3R	15695241	15697142	+	1546	CG5399	GO:0003674;GO:0005575;GO:0008150;GO:0003674;GO:0005575;GO:0008150;	-	-	NOG321654	-	-	-	-
FBgn0010278	2047.03	1164.76	2929.3	2.51493	1.33052	1.53023e-19	7.00463e-18	2R	23806361	23809004	-	2507	Ssrp	GO:0001672;GO:0001933;GO:0003677;GO:0003677;GO:0003723;GO:0005515;GO:0005515;GO:0005634;GO:0005634;GO:0005634;GO:0005694;GO:0005703;GO:0005705;GO:0005730;GO:0005730;GO:0005829;GO:0006260;GO:0006281;GO:0006351;GO:0006355;GO:0006974;GO:0030707;GO:0030838;GO:0031491;GO:0031492;GO:0035101;GO:0035101;GO:0043621;GO:0046982;GO:0051101;GO:0070087;	K09272	-	COG5165	B	Structure specific recognition protein[Source:FlyBase;Acc:FBgn0010278]	-	-
FBgn0050154	236.279	73.6372	398.92	5.41738	2.43759	2.18245e-19	9.9193e-18	2R	20533359	20533934	+	507	CG30154	GO:0003674;GO:0005575;GO:0008150;	-	-	NOG288740	-	-	-	-
FBgn0052641	141.807	28.7363	254.878	8.86956	3.14886	2.20107e-19	9.9686e-18	X	13184478	13184996	+	466	CG32641	GO:0016020;GO:0016021;	-	-	COG2214	O	-	-	-
FBgn0261258	2316.77	1339.78	3293.76	2.45843	1.29774	2.84563e-19	1.27974e-17	3L	21382501	21424416	+	4346	rgn	GO:0030246;GO:0042246;GO:0030246;GO:0042246;GO:0030246;GO:0042246;GO:0030246;GO:0042246;	-	-	NOG268333	-	regeneration [Source:FlyBase;Acc:FBgn0261258]"	-	-
FBgn0053653	1315.1	715.633	1914.56	2.67534	1.41972	3.05957e-19	1.37114e-17	4	1230837	1271759	+	5762	Cadps	GO:0016079;GO:0045202;GO:0098793;GO:1990504;GO:0005509;GO:0006887;GO:0007269;GO:0008021;GO:0008289;GO:0015031;GO:0016020;GO:0016079;GO:0016079;GO:0016079;GO:0016192;GO:0030054;GO:0030659;GO:0031410;GO:0035249;GO:0045202;GO:0045956;GO:0046872;GO:1990504;	K19933	-	-	-	Calcium-dependent secretion activator[Source:FlyBase;Acc:FBgn0053653]	-	-
FBgn0038730	103.089	6.58467	199.593	30.3118	4.92181	3.13769e-19	1.39638e-17	3R	19771382	19773225	-	1724	CG6300	GO:0003824;GO:0008152;GO:0008218;	-	-	COG0318	I	-	-	-
FBgn0051219	386.944	4.77037	769.117	161.228	7.33296	3.62441e-19	1.60741e-17	3R	19651018	19652430	+	1139	CG31219	GO:0004252;GO:0004252;GO:0006508;GO:0006508;GO:0016787;	-	-	COG5640	O	-	-	-
FBgn0017581	15357	9571.29	21142.7	2.20897	1.14337	4.13732e-19	1.82227e-17	3R	11750931	11764457	-	6807	Lk6	GO:0004672;GO:0004672;GO:0004674;GO:0004683;GO:0005516;GO:0005524;GO:0005635;GO:0005737;GO:0005813;GO:0005829;GO:0005874;GO:0006468;GO:0006468;GO:0007017;GO:0009931;GO:0016301;GO:0016301;GO:0016310;GO:0016740;GO:0030431;GO:0033138;GO:0040008;GO:0046580;GO:0046777;GO:0051019;GO:0004672;GO:0004672;GO:0004674;GO:0005524;GO:0005635;GO:0005737;GO:0005813;GO:0005829;GO:0005874;GO:0006468;GO:0006468;GO:…	K04372	-	-	-	Lk6 kinase [Source:FlyBase;Acc:FBgn0017581]"	-	-
FBgn0031630	140.941	29.2563	252.625	8.63489	3.11018	5.24297e-19	2.29349e-17	2L	4813009	4815891	+	1432	CG15629	-	K15734	-	COG1028	IQ	-	-	-
FBgn0029507	2079.93	1196.45	2963.41	2.47683	1.3085	6.18432e-19	2.68693e-17	2R	7009498	7011739	-	1248	Tsp42Ed	GO:0003674;GO:0005887;GO:0007166;GO:0016020;GO:0016021;GO:0016021;GO:0016021;GO:0003674;GO:0005887;GO:0007166;GO:0016020;GO:0016021;GO:0016021;GO:0016021;	K06497	-	NOG138621	S	Tetraspanin 42Ed [Source:FlyBase;Acc:FBgn0029507]"	-	-
FBgn0264343	185.883	13.0554	358.711	27.4761	4.78011	6.66535e-19	2.87642e-17	2L	7227734	7228641	+	854	CG43799	GO:0003674;GO:0005575;GO:0008150;	-	-	-	-	-	-	-
FBgn0050488	52.4886	1.06273	103.914	97.7807	6.61148	1.2291e-18	5.13141e-17	2R	12846848	12848004	-	917	antr	GO:0003674;GO:0005576;GO:0005615;GO:0032504;GO:0045434;GO:0046693;GO:0003674;GO:0005576;GO:0005615;GO:0032504;GO:0045434;GO:0046693;	-	-	NOG331714	-	antares [Source:FlyBase;Acc:FBgn0050488]"	-	-
FBgn0265052	159.182	38.3927	279.97	7.29228	2.86637	1.40285e-18	5.83778e-17	2R	23683377	23687980	+	2276	St3	GO:0005829;GO:0006805;GO:0008146;GO:0008146;GO:0016740;GO:0042742;GO:0051923;GO:0005829;GO:0006805;GO:0008146;GO:0008146;GO:0016740;GO:0042742;GO:0051923;GO:0005829;GO:0006805;GO:0008146;GO:0008146;GO:0016740;GO:0042742;GO:0051923;	-	-	-	-	Sulfotransferase 3 [Source:FlyBase;Acc:FBgn0265052]"	-	-
FBgn0041150	644.432	313.087	975.778	3.11664	1.63999	1.44501e-18	5.99373e-17	2L	4908581	4932384	-	4630	hoe1	GO:0016020;GO:0016021;GO:0016021;GO:0055085;GO:0016020;GO:0016021;GO:0016021;GO:0055085;GO:0016020;GO:0016021;GO:0016021;GO:0055085;GO:0016020;GO:0016021;GO:0016021;GO:0055085;GO:0016020;GO:0016021;GO:0016021;GO:0055085;GO:0016020;GO:0016021;GO:0016021;GO:0055085;GO:0016020;GO:0016021;GO:0016021;GO:0055085;GO:0016020;GO:0016021;GO:0016021;GO:0055085;GO:0016020;GO:0016021;GO:0016021;GO:0055085;	-	-	COG1055	P	hoepel1 [Source:FlyBase;Acc:FBgn0041150]"	-	-
FBgn0004698	1341.76	743.006	1940.51	2.6117	1.38499	1.50346e-18	6.19608e-17	2R	15311510	15318239	+	4830	Xpc	GO:0000111;GO:0003677;GO:0003677;GO:0003684;GO:0003684;GO:0003684;GO:0003697;GO:0005634;GO:0005634;GO:0005634;GO:0005737;GO:0005829;GO:0006281;GO:0006289;GO:0006289;GO:0006289;GO:0006974;GO:0010777;GO:0071942;	K10838	-	COG5535	L	Xeroderma pigmentosum, complementation group C[Source:FlyBase;Acc:FBgn0004698]	-	-
FBgn0025631	838.844	430.697	1246.99	2.89529	1.53371	1.54736e-18	6.35656e-17	X	2044292	2050120	-	3939	moody	GO:0004871;GO:0004930;GO:0004930;GO:0004930;GO:0005886;GO:0005886;GO:0005919;GO:0007165;GO:0007186;GO:0007186;GO:0007186;GO:0007419;GO:0008366;GO:0016020;GO:0016021;GO:0016021;GO:0016021;GO:0019991;GO:0030866;GO:0035095;GO:0048148;GO:0048148;GO:0048149;GO:0060857;GO:0004871;GO:0004930;GO:0004930;GO:0004930;GO:0005886;GO:0005886;GO:0005919;GO:0007165;GO:0007186;GO:0007186;GO:0007186;GO:0007419;GO:…	-	-	NOG267354	-	-	-	-
FBgn0259736	3747.76	1803.92	5691.6	3.15513	1.6577	1.66082e-18	6.77921e-17	3R	22120061	22133367	+	5439	CG42390	GO:0003674;GO:0005575;GO:0008150;GO:0003674;GO:0005575;GO:0008150;GO:0003674;GO:0005575;GO:0008150;	-	-	NOG12793	-	-	-	-
FBgn0015245	4468.88	2729.55	6208.22	2.27445	1.18552	2.28504e-18	9.23892e-17	X	11108482	11112308	+	2480	Hsp60A	GO:0000166;GO:0005524;GO:0005524;GO:0005737;GO:0005739;GO:0005739;GO:0005743;GO:0005759;GO:0005759;GO:0005829;GO:0006457;GO:0006458;GO:0006458;GO:0006626;GO:0007005;GO:0008637;GO:0030431;GO:0034605;GO:0042026;GO:0044183;GO:0045041;GO:0051082;GO:0051082;GO:0061077;GO:0000166;GO:0005524;GO:0005524;GO:0005737;GO:0005739;GO:0005739;GO:0005743;GO:0005759;GO:0005759;GO:0005829;GO:0006457;GO:0006458;GO:…	K04077	-	COG0459	O	Heat shock protein 60A[Source:FlyBase;Acc:FBgn0015245]	-	-
FBgn0016694	753.525	380.509	1126.54	2.96062	1.5659	3.11419e-18	1.25124e-16	3L	7811458	7867369	-	12138	Pdp1	GO:0000278;GO:0001077;GO:0003700;GO:0005634;GO:0006355;GO:0006366;GO:0007584;GO:0007623;GO:0019216;GO:0040007;GO:0042023;GO:0042803;GO:0043565;GO:0045944;GO:0000278;GO:0001077;GO:0003700;GO:0005634;GO:0006355;GO:0006366;GO:0007584;GO:0007623;GO:0019216;GO:0040007;GO:0042023;GO:0042803;GO:0043565;GO:0045944;GO:0000278;GO:0000977;GO:0001077;GO:0003700;GO:0005634;GO:0006355;GO:0006366;GO:0007275;GO:…	K09057	-	NOG329624	-	PAR-domain protein 1[Source:FlyBase;Acc:FBgn0016694]	-	-
FBgn0039628	99.1651	14.2453	184.085	12.9225	3.69182	3.66893e-18	1.46952e-16	3R	29051056	29052267	+	1076	CG11841	GO:0004252;GO:0004252;GO:0006508;GO:0006508;GO:0006508;GO:0008233;GO:0008236;GO:0016787;	-	-	-	-	-	-	-
FBgn0038405	150.121	35.2211	265.021	7.5245	2.9116	3.98707e-18	1.58703e-16	3R	16181020	16186235	+	1454	CG8927	GO:0042302;GO:0042302;	-	-	NOG45381	S	-	-	-
FBgn0012051	1428.25	804.085	2052.42	2.55249	1.3519	4.19139e-18	1.66319e-16	2R	19425113	19430564	+	3440	CalpA	GO:0004198;GO:0005509;GO:0005622;GO:0006508;GO:0006508;GO:0008233;GO:0008234;GO:0016787;GO:0004198;GO:0004198;GO:0005509;GO:0005509;GO:0005509;GO:0005622;GO:0005622;GO:0005737;GO:0005737;GO:0005737;GO:0006508;GO:0006508;GO:0006909;GO:0007520;GO:0008233;GO:0008234;GO:0008340;GO:0008345;GO:0009953;GO:0015629;GO:0016322;GO:0016540;GO:0016787;GO:0021919;GO:0042335;GO:0043025;GO:0046872;GO:0050832;GO:…	K08585	-	NOG327523	-	Calpain-A [Source:FlyBase;Acc:FBgn0012051]"	-	-
FBgn0034229	1153.63	326.093	1981.17	6.07548	2.603	4.33924e-18	1.71654e-16	2R	17511513	17513855	+	1533	CG4847	GO:0005576;GO:0005615;GO:0006508;GO:0006508;GO:0006508;GO:0008233;GO:0008234;GO:0008234;GO:0008234;GO:0016787;GO:0032504;GO:0004197;GO:0005576;GO:0005615;GO:0005764;GO:0006508;GO:0006508;GO:0006508;GO:0008233;GO:0008234;GO:0008234;GO:0008234;GO:0016787;GO:0032504;GO:0051603;GO:0005576;GO:0005615;GO:0006508;GO:0006508;GO:0006508;GO:0008233;GO:0008234;GO:0008234;GO:0008234;GO:0016787;GO:0032504;GO:…	K01371	-	COG4870	O	-	-	-
FBgn0035346	916.533	486.094	1346.97	2.77101	1.47041	6.04522e-18	2.36947e-16	3L	2488804	2492613	+	2357	CG1146	GO:0016020;GO:0016021;GO:0016020;GO:0016021;GO:0016020;GO:0016021;GO:0016020;GO:0016021;	-	-	NOG331150	-	-	-	-
FBgn0003495	986.522	439.986	1533.06	3.48433	1.80088	6.87218e-18	2.68539e-16	3R	27064990	27070070	-	2364	spz	GO:0016020;GO:0016021;GO:0000578;GO:0002225;GO:0005121;GO:0005125;GO:0005125;GO:0005576;GO:0005576;GO:0005576;GO:0005615;GO:0006952;GO:0006955;GO:0006965;GO:0006965;GO:0006967;GO:0007275;GO:0007310;GO:0007526;GO:0008045;GO:0008063;GO:0008063;GO:0008063;GO:0008083;GO:0008592;GO:0008592;GO:0009620;GO:0009950;GO:0009953;GO:0010469;GO:0016015;GO:0019732;GO:0031334;GO:0031640;GO:0042803;GO:0043234;GO:…	K20694	-	NOG139311	S	spatzle [Source:FlyBase;Acc:FBgn0003495]"	-	-
FBgn0002526	12266	7769.92	16762	2.1573	1.10922	8.44555e-18	3.2802e-16	3L	6203831	6218022	-	11690	LanA	GO:0002121;GO:0005102;GO:0005576;GO:0005578;GO:0005604;GO:0005604;GO:0005605;GO:0007155;GO:0007155;GO:0007411;GO:0007498;GO:0007507;GO:0008021;GO:0010906;GO:0016321;GO:0030054;GO:0030155;GO:0030334;GO:0030424;GO:0031410;GO:0033627;GO:0034446;GO:0035001;GO:0035011;GO:0036062;GO:0042995;GO:0045202;GO:0045886;GO:0045995;	K06240	-	-	-	Laminin A [Source:FlyBase;Acc:FBgn0002526]"	-	-
FBgn0035798	514.234	204.992	823.476	4.01711	2.00616	8.80599e-18	3.40986e-16	3L	7562610	7569499	+	5438	frac	GO:0005509;GO:0007412;GO:0005509;GO:0007412;GO:0005509;GO:0007412;GO:0005509;GO:0007412;GO:0005509;GO:0007412;	K17307	-	-	-	faulty attraction [Source:FlyBase;Acc:FBgn0035798]"	-	-
FBgn0033710	206.491	64.0387	348.943	5.44895	2.44598	9.19184e-18	3.53789e-16	2R	12306528	12310412	+	2830	CG17739	GO:0004867;GO:0005578;GO:0010951;	-	-	NOG279286	-	-	-	-
FBgn0086687	10871.7	6869.65	14873.8	2.16514	1.11446	9.97009e-18	3.81453e-16	3R	12439600	12447616	+	2488	Desat1	GO:0004768;GO:0004768;GO:0005783;GO:0006629;GO:0006633;GO:0006636;GO:0006723;GO:0009744;GO:0010506;GO:0016020;GO:0016021;GO:0016021;GO:0016491;GO:0016717;GO:0019216;GO:0031410;GO:0040018;GO:0042593;GO:0042594;GO:0042811;GO:0045572;GO:0045793;GO:0048047;GO:0055114;GO:0055114;GO:0060179;GO:0070328;GO:0004768;GO:0004768;GO:0005783;GO:0006629;GO:0006633;GO:0006636;GO:0006723;GO:0009744;GO:0010506;GO:…	K00507	-	COG1398	I	Desaturase 1 [Source:FlyBase;Acc:FBgn0086687]"	-	-
FBgn0260933	196.326	58.582	334.071	5.70261	2.51162	1.0478e-17	3.99693e-16	2L	553742	560310	-	5772	rempA	GO:0003674;GO:0005930;GO:0007605;GO:0030991;GO:0035721;GO:0036064;GO:0060271;GO:0097730;GO:1905515;GO:0003674;GO:0007605;GO:0035721;GO:0060271;GO:0097730;GO:1905515;	K19672	-	-	-	reduced mechanoreceptor potential A[Source:FlyBase;Acc:FBgn0260933]	-	-
FBgn0263346	4561.46	2786.07	6336.85	2.27448	1.18553	1.34137e-17	5.08649e-16	3R	4659579	4712193	+	10493	CG43427	GO:0003674;GO:0005575;GO:0046872;GO:0046872;GO:0003674;GO:0005575;GO:0003674;GO:0005575;GO:0046872;	-	-	NOG309105	-	-	-	-
FBgn0083972	752.03	314.044	1190.02	3.78934	1.92195	1.48351e-17	5.57601e-16	2L	21096922	21098932	+	706	CG34136	-	-	-	NOG237152	-	-	-	-
FBgn0036837	4381.56	2716.15	6046.97	2.2263	1.15465	1.5552e-17	5.82835e-16	3L	18990026	18998283	-	4072	CG18135	GO:0005615;GO:0006629;GO:0008081;GO:0016787;GO:0017022;GO:0030246;GO:0032504;GO:0046475;GO:0047389;GO:2001070;GO:0005615;GO:0006629;GO:0008081;GO:0016787;GO:0017022;GO:0030246;GO:0032504;GO:0046475;GO:0047389;GO:2001070;GO:0005615;GO:0005623;GO:0006629;GO:0008081;GO:0008889;GO:0016787;GO:0017022;GO:0030246;GO:0030643;GO:0032504;GO:0046475;GO:0046475;GO:0047389;GO:0047389;GO:2001070;GO:0005615;GO:…	-	-	-	-	-	-	-
FBgn0050446	68.9614	5.57011	132.353	23.7612	4.57054	2.68362e-17	9.99882e-16	2R	6684745	6689974	-	2303	Tdc2	GO:0003824;GO:0004058;GO:0004837;GO:0004837;GO:0006520;GO:0007626;GO:0016829;GO:0016831;GO:0018991;GO:0019752;GO:0030170;GO:0045475;GO:0048148;	K22329	-	COG0076	E	Tyrosine decarboxylase 2[Source:FlyBase;Acc:FBgn0050446]	-	-
FBgn0035770	6489.58	4087.79	8891.38	2.17511	1.12109	2.83429e-17	1.05296e-15	3L	7357275	7360263	-	2626	pst	GO:0003674;GO:0005829;GO:0007611;GO:0007616;GO:0008355;GO:0009306;GO:0003674;GO:0005829;GO:0007611;GO:0007616;GO:0008355;GO:0009306;GO:0016020;GO:0016021;GO:0003674;GO:0005829;GO:0007611;GO:0007616;GO:0008355;GO:0009306;	-	-	-	-	pastrel [Source:FlyBase;Acc:FBgn0035770]"	-	-
FBgn0044812	1112.39	107.629	2117.16	19.6709	4.29799	2.89889e-17	1.07385e-15	3R	20872988	20873580	+	530	TotC	GO:0002376;GO:0003674;GO:0005576;GO:0005576;GO:0005615;GO:0005615;GO:0006979;GO:0009408;GO:0009411;GO:0009617;GO:0034605;GO:0034644;GO:0045087;	-	-	-	-	Turandot C [Source:FlyBase;Acc:FBgn0044812]"	-	-
FBgn0035160	254.204	91.2683	417.14	4.57048	2.19234	3.26239e-17	1.19811e-15	3L	737680	755489	-	1529	hng3	GO:0003677;GO:0005634;GO:0001099;GO:0003677;GO:0003677;GO:0003700;GO:0003713;GO:0005634;GO:0005634;GO:0006351;GO:0006355;GO:0006355;	-	-	-	-	hinge3 [Source:FlyBase;Acc:FBgn0035160]"	-	-
FBgn0053459	249.81	89.3158	410.303	4.59385	2.1997	3.4899e-17	1.278e-15	2R	16488053	16489182	+	914	CG33459	GO:0004252;GO:0006508;GO:0016020;GO:0016021;GO:0016787;	-	-	COG5640	O	-	-	-
FBgn0032945	2902.07	1071.51	4732.63	4.41678	2.14299	3.67246e-17	1.34102e-15	2L	21371227	21377995	+	3624	CG8665	GO:0003824;GO:0004029;GO:0005737;GO:0006730;GO:0006730;GO:0008152;GO:0009058;GO:0009258;GO:0009258;GO:0016155;GO:0016155;GO:0016155;GO:0016491;GO:0016491;GO:0016740;GO:0016742;GO:0055114;GO:0055114;	K00289	-	-	-	-	-	-
FBgn0051549	669.518	340.199	998.837	2.93604	1.55387	4.42014e-17	1.60946e-15	3R	5632192	5633321	+	1130	CG31549	GO:0016491;GO:0016491;GO:0055114;GO:0016491;GO:0016491;GO:0055114;	-	-	COG1028	IQ	-	-	-
FBgn0033174	176.243	50.3524	302.134	6.0004	2.58506	4.4731e-17	1.62413e-15	2R	7447473	7449995	+	2177	CG11125	-	-	-	NOG86873	-	-	-	-
FBgn0052379	45.5767	0.680105	90.4733	133.029	7.05559	6.43971e-17	2.30553e-15	3L	7396355	7398208	+	1238	CG32379	GO:0004180;GO:0004181;GO:0004181;GO:0005615;GO:0006508;GO:0008270;GO:0016787;	-	-	COG2866	E	-	-	-
FBgn0000299	10418.2	6701.18	14135.3	2.10937	1.07681	7.69164e-17	2.74607e-15	2L	5029609	5037279	+	6165	Col4a1	GO:0005201;GO:0005515;GO:0005576;GO:0005578;GO:0005581;GO:0005581;GO:0005587;GO:0005604;GO:0005604;GO:0007391;GO:0035848;GO:0048621;GO:0055013;GO:0060729;GO:0005201;GO:0005515;GO:0005576;GO:0005578;GO:0005581;GO:0005581;GO:0005587;GO:0005604;GO:0005604;GO:0007391;GO:0035848;GO:0048621;GO:0055013;GO:0060729;GO:0005201;GO:0005515;GO:0005576;GO:0005578;GO:0005581;GO:0005581;GO:0005587;GO:0005604;GO:…	K06237	-	NOG12793	-	Collagen type IV alpha 1[Source:FlyBase;Acc:FBgn0000299]	-	-
FBgn0043841	7915.28	4687.64	11142.9	2.37709	1.24919	8.1688e-17	2.90832e-15	2L	12403270	12423439	-	2118	vir-1	GO:0051607;GO:0051607;GO:0051607;GO:0051607;GO:0051607;GO:0051607;GO:0051607;	-	-	NOG83101	S	virus-induced RNA 1[Source:FlyBase;Acc:FBgn0043841]	-	-
FBgn0016672	687.831	355.996	1019.67	2.86426	1.51816	1.32469e-16	4.65166e-15	3R	13958789	13960474	+	1402	Ipp	GO:0004441;GO:0004441;GO:0005575;GO:0007268;GO:0016787;GO:0046854;GO:0046855;	K01107	-	-	-	Inositol polyphosphate 1-phosphatase[Source:FlyBase;Acc:FBgn0016672]	-	-
FBgn0035619	512.296	163.044	861.549	5.28417	2.40168	1.41566e-16	4.95751e-15	3L	5592741	5595272	-	1749	CG10592	GO:0003824;GO:0004035;GO:0008152;GO:0009986;GO:0016311;GO:0016787;GO:0016791;	-	-	COG1785	P	-	-	-
FBgn0031068	404.207	181.5	626.914	3.45408	1.7883	1.53541e-16	5.33315e-15	X	19748314	19750167	+	1362	Alr	GO:0005739;GO:0015035;GO:0016491;GO:0016971;GO:0016972;GO:0016972;GO:0042246;GO:0050660;GO:0051726;GO:0055114;GO:0055114;GO:0016491;GO:0016972;GO:0016972;GO:0042246;GO:0051726;GO:0055114;GO:0055114;	K17783	-	COG5054	O	Augmenter of liver regeneration[Source:FlyBase;Acc:FBgn0031068]	-	-
FBgn0030740	2095.23	939.226	3251.24	3.46162	1.79145	2.12811e-16	7.33225e-15	X	16321431	16323231	-	1801	CG9917	GO:0016020;GO:0016021;GO:0016020;GO:0016021;	-	-	-	-	-	-	-
FBgn0004167	6775.47	4160.76	9390.19	2.25684	1.17431	2.41521e-16	8.27694e-15	3L	3336860	3368133	+	14454	kst	GO:0003779;GO:0003779;GO:0005515;GO:0005543;GO:0005886;GO:0005912;GO:0006897;GO:0007009;GO:0008017;GO:0008091;GO:0008092;GO:0010797;GO:0016324;GO:0016327;GO:0030707;GO:0032432;GO:0032509;GO:0042060;GO:0045186;GO:0003779;GO:0003779;GO:0005515;GO:0005543;GO:0005886;GO:0005912;GO:0006897;GO:0007009;GO:0008017;GO:0008091;GO:0008092;GO:0010797;GO:0016324;GO:0016327;GO:0030707;GO:0032432;GO:0032509;GO:…	K06115	-	COG5069	Z	karst [Source:FlyBase;Acc:FBgn0004167]"	-	-
FBgn0035996	163.846	46.5854	281.107	6.03423	2.59317	2.48643e-16	8.4983e-15	3L	9450545	9451572	-	1028	CG3448	GO:0003677;GO:0005634;GO:0006302;GO:0006310;	-	-	NOG268998	-	-	-	-
FBgn0051729	4137.07	2613.09	5661.05	2.16641	1.11531	2.55697e-16	8.71616e-15	2L	13289997	13301668	+	5656	CG31729	GO:0000166;GO:0000166;GO:0000287;GO:0000287;GO:0004012;GO:0004012;GO:0004012;GO:0004012;GO:0005524;GO:0005524;GO:0005768;GO:0005802;GO:0005802;GO:0005886;GO:0006890;GO:0006897;GO:0015914;GO:0016020;GO:0016021;GO:0016021;GO:0016021;GO:0016787;GO:0045332;GO:0000166;GO:0000166;GO:0000287;GO:0000287;GO:0004012;GO:0004012;GO:0004012;GO:0005524;GO:0005524;GO:0005802;GO:0015914;GO:0016020;GO:0016021;GO:…	K01530	-	-	-	-	-	-
FBgn0016075	6223.56	3910.96	8536.16	2.18263	1.12607	2.89834e-16	9.85359e-15	2L	5012144	5028191	-	6503	vkg	GO:0005201;GO:0005201;GO:0005515;GO:0005576;GO:0005578;GO:0005581;GO:0005581;GO:0005587;GO:0005604;GO:0005604;GO:0007443;GO:0007519;GO:0061327;GO:0005201;GO:0005201;GO:0005576;GO:0005578;GO:0005581;GO:0005581;GO:0005587;GO:0005604;GO:0005604;GO:0007443;GO:0007519;GO:0061327;GO:0005201;GO:0005201;GO:0005576;GO:0005578;GO:0005581;GO:0005581;GO:0005587;GO:0005604;GO:0005604;GO:0007443;GO:0007519;GO:…	K06237	-	-	-	viking [Source:FlyBase;Acc:FBgn0016075]"	-	-
FBgn0266758	2715.8	1684.25	3747.35	2.22494	1.15377	3.63528e-16	1.22614e-14	3R	24544719	24556549	+	3510	Esyt2	GO:0005544;GO:0005887;GO:0008021;GO:0008289;GO:0016020;GO:0016021;GO:0016021;GO:0016079;GO:0046907;GO:0005544;GO:0005887;GO:0008021;GO:0008289;GO:0016020;GO:0016021;GO:0016021;GO:0016079;GO:0046907;GO:0005544;GO:0005783;GO:0005887;GO:0008021;GO:0008289;GO:0016020;GO:0016021;GO:0016021;GO:0016079;GO:0046907;GO:0005544;GO:0005887;GO:0008021;GO:0008289;GO:0016020;GO:0016021;GO:0016021;GO:0016079;GO:…	-	-	-	-	Extended synaptotagmin-like protein 2[Source:FlyBase;Acc:FBgn0266758]	-	-
FBgn0002566	2127.13	1079.9	3174.37	2.93949	1.55557	3.66661e-16	1.23346e-14	2L	22924795	22943135	+	5368	lt	GO:0005622;GO:0006727;GO:0006886;GO:0006886;GO:0006897;GO:0007041;GO:0007220;GO:0008270;GO:0008340;GO:0009267;GO:0016192;GO:0016192;GO:0030897;GO:0033227;GO:0035542;GO:0045746;GO:0046907;GO:0097352;GO:0005770;GO:0006623;GO:0006727;GO:0006886;GO:0006886;GO:0006897;GO:0007041;GO:0007220;GO:0008270;GO:0008340;GO:0009267;GO:0016192;GO:0016192;GO:0030897;GO:0033227;GO:0033263;GO:0035542;GO:0035542;GO:…	K20184	-	-	-	light [Source:FlyBase;Acc:FBgn0002566]"	-	-
FBgn0032422	3043.13	785.185	5301.08	6.75138	2.75518	3.70094e-16	1.24175e-14	2L	12175451	12177886	-	834	atilla	GO:0003674;GO:0005575;GO:0008150;GO:0003674;GO:0005575;GO:0008150;	-	-	-	-	-	-	-
FBgn0035743	1841.15	748.216	2934.08	3.92143	1.97138	4.20475e-16	1.3998e-14	3L	7128903	7129673	+	697	CG15829	GO:0000062;GO:0000062;	-	-	NOG311345	-	-	-	-
FBgn0039801	201.98	67.0464	336.913	5.02507	2.32914	4.74262e-16	1.5707e-14	3R	30745479	30746290	-	812	Npc2h	GO:0001530;GO:0005576;GO:0005615;GO:0005622;GO:0015918;GO:0030882;GO:0032367;GO:0032934;GO:0042381;GO:0042834;GO:0070891;GO:0001530;GO:0005576;GO:0005615;GO:0015918;GO:0030882;GO:0032934;GO:0042381;GO:0042834;GO:0070891;GO:0001530;GO:0005576;GO:0005615;GO:0005622;GO:0015918;GO:0030882;GO:0032367;GO:0032934;GO:0042381;GO:0042834;GO:0070891;	K13443	-	NOG39156	-	Niemann-Pick type C-2h[Source:FlyBase;Acc:FBgn0039801]	-	-
FBgn0034439	444.46	177.907	711.012	3.99654	1.99875	4.81866e-16	1.59177e-14	2R	19375313	19380174	+	3330	CG10062	GO:0016020;GO:0016021;GO:0016020;GO:0016021;GO:0016020;GO:0016021;	-	-	COG2234	R	-	-	-
FBgn0033448	1818.29	1093.73	2542.86	2.32495	1.2172	4.93788e-16	1.62696e-14	2R	9828104	9836642	-	2119	hebe	GO:0008340;GO:0008340;GO:0008340;GO:0008340;	-	-	NOG319247	-	-	-	-
FBgn0086450	695.959	369.333	1022.59	2.76874	1.46923	5.96983e-16	1.95192e-14	X	9196808	9201820	-	3399	su(r)	GO:0003824;GO:0004152;GO:0005737;GO:0006207;GO:0006207;GO:0016491;GO:0016491;GO:0016627;GO:0017113;GO:0019483;GO:0051536;GO:0051539;GO:0055114;GO:0055114;	-	-	-	-	suppressor of rudimentary[Source:FlyBase;Acc:FBgn0086450]	-	-
FBgn0027793	132.711	32.6083	232.813	7.13971	2.83586	6.41462e-16	2.08671e-14	X	1460807	1461676	-	870	CG14787	-	-	-	NOG290848	-	-	-	-
FBgn0001941	2396.24	1418.65	3373.84	2.37821	1.24987	6.51314e-16	2.11339e-14	2L	5986348	5988854	+	2201	ifc	GO:0005739;GO:0005886;GO:0006629;GO:0007053;GO:0007283;GO:0016006;GO:0016020;GO:0016021;GO:0016021;GO:0030148;GO:0042284;GO:0042284;GO:0046513;GO:0055114;GO:0070938;GO:0005739;GO:0005886;GO:0006629;GO:0007053;GO:0007283;GO:0016006;GO:0042284;GO:0055114;GO:0070938;	K04712	-	NOG321008	-	infertile crescent [Source:FlyBase;Acc:FBgn0001941]"	-	-
FBgn0031975	552.92	202.591	903.248	4.45847	2.15655	7.48772e-16	2.41738e-14	2L	8011405	8026898	+	3129	Tg	GO:0003810;GO:0003810;GO:0003810;GO:0016740;GO:0016746;GO:0018149;GO:0042381;GO:0045087;GO:0003810;GO:0003810;GO:0003810;GO:0016740;GO:0016746;GO:0018149;GO:0042381;GO:0045087;	K05619	-	-	-	Transglutaminase [Source:FlyBase;Acc:FBgn0031975]"	-	-
FBgn0029754	42.6601	0.722677	84.5975	117.061	6.87112	7.79115e-16	2.49921e-14	X	5315130	5317295	-	1883	CG15930	-	-	-	NOG317803	-	-	-	-
FBgn0033226	1839.89	1115.1	2564.68	2.29996	1.20161	7.79967e-16	2.49921e-14	2R	7812504	7815486	+	2898	CG1882	GO:0004301;GO:0004301;GO:0005777;GO:0016787;GO:0052689;GO:0052689;GO:0003824;GO:0004301;GO:0004301;GO:0005777;GO:0016787;GO:0052689;GO:0052689;GO:0004301;GO:0004301;GO:0005777;GO:0016787;GO:0052689;GO:0052689;GO:0003824;GO:0004301;GO:0004301;GO:0005777;GO:0016787;GO:0052689;GO:0052689;GO:0003824;GO:0004301;GO:0004301;GO:0005777;GO:0016787;GO:0052689;GO:0052689;GO:0003824;GO:0004301;GO:0004301;GO:…	-	-	COG0596	R	-	-	-
FBgn0020388	1225.52	713.99	1737.06	2.43288	1.28267	9.29739e-16	2.97169e-14	3L	12521129	12524014	-	2770	Gcn5	GO:0000124;GO:0003682;GO:0004402;GO:0004402;GO:0004402;GO:0005515;GO:0005515;GO:0005634;GO:0005634;GO:0005654;GO:0005671;GO:0005700;GO:0005703;GO:0006338;GO:0006355;GO:0007517;GO:0008080;GO:0010484;GO:0010485;GO:0016573;GO:0016573;GO:0016740;GO:0016746;GO:0043966;GO:0043967;GO:0048813;	K06062	-	-	-	Gcn5 acetyltransferase[Source:FlyBase;Acc:FBgn0020388]	-	-
FBgn0031117	449.122	214.254	683.989	3.19241	1.67465	1.0299e-15	3.27549e-14	X	20467455	20469796	+	1369	GstT3	GO:0004364;GO:0004364;GO:0005737;GO:0006749;GO:0016740;GO:0004364;GO:0004364;GO:0005737;GO:0005737;GO:0006749;GO:0016740;GO:0004364;GO:0004364;GO:0005737;GO:0006749;GO:0016740;	K00799	-	-	-	Glutathione S transferase T3[Source:FlyBase;Acc:FBgn0031117]	-	-
FBgn0004652	1567.5	942.148	2192.85	2.3275	1.21878	1.07183e-15	3.39202e-14	3R	18414273	18545586	-	18433	fru	GO:0005515;GO:0003676;GO:0002118;GO:0003676;GO:0003677;GO:0003700;GO:0003700;GO:0005634;GO:0005634;GO:0006351;GO:0006355;GO:0006357;GO:0007275;GO:0007417;GO:0007517;GO:0007530;GO:0007530;GO:0007617;GO:0007618;GO:0007620;GO:0008049;GO:0016199;GO:0016543;GO:0016544;GO:0016545;GO:0021954;GO:0044719;GO:0045433;GO:0045433;GO:0046661;GO:0046872;GO:0048047;GO:0048047;GO:0048065;GO:0048813;GO:0060179;GO:…	-	-	NOG146019	S	fruitless [Source:FlyBase;Acc:FBgn0004652]"	-	-
FBgn0051313	1769.44	1021.88	2517.01	2.46311	1.30048	1.38489e-15	4.35052e-14	3R	14566432	14567429	-	793	CG31313	GO:0004869;GO:0010951;GO:0004869;GO:0010951;	-	-	NOG268202	-	-	-	-
FBgn0030904	128.11	31.2733	224.946	7.19291	2.84658	1.81111e-15	5.67554e-14	X	18240654	18243284	-	1980	upd2	GO:0001700;GO:0005125;GO:0005576;GO:0005576;GO:0005615;GO:0005769;GO:0005770;GO:0007259;GO:0007259;GO:0007379;GO:0010469;GO:0038001;GO:0040018;GO:0046427;GO:0060729;	K16689	-	NOG330701	-	unpaired 2 [Source:FlyBase;Acc:FBgn0030904]"	-	-
FBgn0042627	429.322	203.609	655.035	3.21712	1.68577	1.81555e-15	5.67557e-14	2L	3043947	3056143	+	8161	FASN2	GO:0003824;GO:0004312;GO:0004312;GO:0004312;GO:0004313;GO:0004314;GO:0004315;GO:0004316;GO:0004317;GO:0004319;GO:0004320;GO:0006723;GO:0008152;GO:0009058;GO:0016295;GO:0016296;GO:0016297;GO:0016491;GO:0016491;GO:0016740;GO:0016746;GO:0016787;GO:0016788;GO:0031177;GO:0055114;GO:0055114;GO:0071329;GO:1902321;GO:0003824;GO:0004312;GO:0004312;GO:0004312;GO:0004313;GO:0004314;GO:0004315;GO:0004316;GO:…	K00665	-	-	-	Fatty acid synthase 2[Source:FlyBase;Acc:FBgn0042627]	-	-
FBgn0013733	19575.1	10774.8	28375.5	2.63351	1.39699	2.01687e-15	6.27432e-14	2R	13864237	13942110	-	30414	shot	GO:0000226;GO:0000235;GO:0001578;GO:0003779;GO:0003779;GO:0005509;GO:0005515;GO:0005737;GO:0005856;GO:0005856;GO:0005874;GO:0005912;GO:0005927;GO:0007017;GO:0007026;GO:0007409;GO:0007423;GO:0007424;GO:0007475;GO:0008017;GO:0008017;GO:0008092;GO:0016199;GO:0016203;GO:0016204;GO:0016319;GO:0030036;GO:0030175;GO:0030426;GO:0030516;GO:0030716;GO:0035147;GO:0035149;GO:0035371;GO:0044295;GO:0045169;GO:…	K10382	-	COG5069	Z	short stop [Source:FlyBase;Acc:FBgn0013733]"	-	-
FBgn0040319	3411.11	2113.87	4708.34	2.22735	1.15533	2.27482e-15	7.02563e-14	X	8102181	8116147	-	4402	Gclc	GO:0000166;GO:0003824;GO:0004357;GO:0004357;GO:0004357;GO:0005515;GO:0005524;GO:0005634;GO:0006749;GO:0006750;GO:0006750;GO:0006750;GO:0006974;GO:0007409;GO:0007476;GO:0016874;GO:0017109;GO:0046688;GO:0048471;GO:0000166;GO:0003824;GO:0004357;GO:0004357;GO:0004357;GO:0005515;GO:0005524;GO:0005634;GO:0006749;GO:0006750;GO:0006750;GO:0006750;GO:0006974;GO:0007409;GO:0007476;GO:0016874;GO:0017109;GO:…	K11204	-	NOG269969	-	Glutamate-cysteine ligase catalytic subunit[Source:FlyBase;Acc:FBgn0040319]	-	-
FBgn0053461	212.098	29.0206	395.175	13.6171	3.76734	2.40609e-15	7.4132e-14	2R	15695386	15696478	+	864	CG33461	GO:0004252;GO:0004252;GO:0006508;GO:0006508;GO:0016787;	-	-	-	-	-	-	-
FBgn0043854	159.359	33.5594	285.158	8.49711	3.08697	2.49505e-15	7.66882e-14	2L	6372388	6377284	+	4117	slam	GO:0007349;GO:0008104;GO:0008354;GO:0032154;GO:0036089;GO:0036090;GO:0061024;GO:0007349;GO:0008104;GO:0008354;GO:0032154;GO:0036089;GO:0036090;GO:0061024;	-	-	-	-	slow as molasses [Source:FlyBase;Acc:FBgn0043854]"	-	-
FBgn0010434	7628.26	5001.86	10254.7	2.05017	1.03574	2.68208e-15	8.22396e-14	2R	19229063	19243751	+	6043	cora	GO:0003015;GO:0003674;GO:0003779;GO:0005198;GO:0005200;GO:0005856;GO:0005856;GO:0005886;GO:0005918;GO:0005918;GO:0005920;GO:0006612;GO:0007163;GO:0007275;GO:0007391;GO:0007435;GO:0007527;GO:0008092;GO:0008362;GO:0009790;GO:0019991;GO:0030054;GO:0031032;GO:0035151;GO:0035321;GO:0045216;GO:0060857;GO:0061343;GO:0003779;GO:0005198;GO:0005856;GO:0003779;GO:0005198;GO:0005856;GO:0008092;GO:0003779;GO:…	K06107	-	NOG242913	-	coracle [Source:FlyBase;Acc:FBgn0010434]"	-	-
FBgn0010397	3305.71	2111.96	4499.47	2.13047	1.09117	2.72397e-15	8.3325e-14	2R	14570810	14575771	-	2450	LamC	GO:0005198;GO:0005882;GO:0005882;GO:0005198;GO:0005198;GO:0005634;GO:0005635;GO:0005638;GO:0005652;GO:0005652;GO:0005882;GO:0005882;GO:0006325;GO:0006342;GO:0007112;GO:0016020;GO:0030833;GO:0031081;GO:0034399;GO:0035989;GO:0060415;GO:0070732;	K07611	-	NOG325506	-	Lamin C [Source:FlyBase;Acc:FBgn0010397]"	-	-
FBgn0053465	952.447	543.124	1361.77	2.50729	1.32613	2.74773e-15	8.38514e-14	2R	15819114	15821114	-	1610	CG33465	GO:0004252;GO:0006508;GO:0016787;	-	-	NOG260640	-	-	-	-
FBgn0033388	233.3	77.0855	389.515	5.05303	2.33715	2.86404e-15	8.71933e-14	2R	9162037	9164967	-	2325	CG8046	GO:0004368;GO:0004368;GO:0006072;GO:0009331;GO:0016020;GO:0016021;GO:0016021;GO:0016491;GO:0052590;GO:0052591;GO:0055085;GO:0055114;GO:0055114;GO:0004368;GO:0004368;GO:0006072;GO:0009331;GO:0016020;GO:0016021;GO:0016021;GO:0016491;GO:0052590;GO:0052591;GO:0055085;GO:0055114;GO:0055114;	-	-	NOG306680	-	-	-	-
FBgn0085421	782.267	340.837	1223.7	3.59026	1.84409	3.00602e-15	9.1083e-14	2R	6759715	6798941	-	8047	Epac	GO:0005085;GO:0005085;GO:0005575;GO:0005622;GO:0007165;GO:0007264;GO:0032487;GO:0035556;GO:0065009;GO:0005085;GO:0005085;GO:0005575;GO:0005622;GO:0007165;GO:0007264;GO:0032487;GO:0035556;GO:0065009;GO:0005085;GO:0005085;GO:0005575;GO:0005622;GO:0007165;GO:0007264;GO:0032487;GO:0035556;GO:0065009;GO:0005085;GO:0005085;GO:0005575;GO:0005622;GO:0007165;GO:0007264;GO:0032487;GO:0035556;GO:0065009;	K04351	-	-	-	Exchange protein directly activated by cAMP[Source:FlyBase;Acc:FBgn0085421]	-	-
FBgn0036949	17571.5	10738.1	24404.9	2.27273	1.18443	3.24469e-15	9.76224e-14	3L	20204309	20206046	-	1667	CG7290	GO:0005576;GO:0006030;GO:0008061;GO:0005576;GO:0006030;GO:0008061;	-	-	NOG280668	-	-	-	-
FBgn0024992	933.836	532.884	1334.79	2.50484	1.32472	5.23249e-15	1.56328e-13	X	2694392	2698211	-	3360	CG2658	GO:0004222;GO:0005524;GO:0005739;GO:0006508;GO:0006508;GO:0008237;GO:0008270;GO:0016020;GO:0016020;GO:0016021;GO:0016021;GO:0016787;GO:0016887;GO:0016887;GO:0004222;GO:0005524;GO:0005739;GO:0006508;GO:0006508;GO:0008237;GO:0008270;GO:0016020;GO:0016020;GO:0016021;GO:0016021;GO:0016787;GO:0016887;GO:0016887;	-	-	-	-	-	-	-
FBgn0013773	201.459	71.3021	331.615	4.65085	2.21749	6.04321e-15	1.79712e-13	2R	14871366	14873705	+	2165	Cyp6a22	GO:0004497;GO:0005506;GO:0005783;GO:0005789;GO:0016020;GO:0016491;GO:0016491;GO:0016705;GO:0020037;GO:0031090;GO:0043231;GO:0046872;GO:0055114;GO:0055114;GO:0004497;GO:0005506;GO:0005783;GO:0005789;GO:0016020;GO:0016491;GO:0016491;GO:0016705;GO:0020037;GO:0031090;GO:0043231;GO:0046872;GO:0055114;GO:0055114;GO:0004497;GO:0005506;GO:0005783;GO:0005789;GO:0016020;GO:0016491;GO:0016491;GO:0016705;GO:…	K14999	-	COG2124	Q	-	-	-
FBgn0027329	3798.19	2454.86	5141.51	2.09442	1.06655	6.20846e-15	1.84199e-13	X	15746648	15748971	+	1924	CCT6	GO:0000166;GO:0000278;GO:0005524;GO:0005524;GO:0005737;GO:0005832;GO:0006457;GO:0006458;GO:0007099;GO:0044183;GO:0051082;GO:0051082;GO:0061077;	K09498	-	COG0459	O	Chaperonin containing TCP1 subunit 6[Source:FlyBase;Acc:FBgn0027329]	-	-
FBgn0050460	1250.18	728.935	1771.43	2.43016	1.28105	7.07913e-15	2.09545e-13	2R	17065971	17087633	-	7888	CG30460	-	-	-	NOG237524	-	-	-	-
FBgn0020653	4239.31	2755.01	5723.61	2.07753	1.05487	7.2123e-15	2.12995e-13	X	8242528	8248033	+	2790	Trxr-1	GO:0000166;GO:0000305;GO:0001666;GO:0004362;GO:0004791;GO:0004791;GO:0004791;GO:0005737;GO:0005739;GO:0005829;GO:0006974;GO:0008340;GO:0009055;GO:0016209;GO:0016209;GO:0016491;GO:0016491;GO:0016668;GO:0022900;GO:0042803;GO:0045454;GO:0045454;GO:0050660;GO:0055114;GO:0055114;GO:0098869;	-	-	COG1249	C	Thioredoxin reductase-1[Source:FlyBase;Acc:FBgn0020653]	-	-
FBgn0039645	212.482	76.8126	348.152	4.53248	2.1803	7.29394e-15	2.14911e-13	3R	29165643	29171508	+	4472	CG11898	GO:0000166;GO:0005524;GO:0005524;GO:0005887;GO:0016020;GO:0016021;GO:0016021;GO:0016787;GO:0016887;GO:0016887;GO:0042626;GO:0042626;GO:0055085;GO:0055085;	-	-	COG1132	V	-	-	-
FBgn0032140	2390.44	521.243	4259.64	8.17207	3.0307	9.12538e-15	2.67643e-13	2L	9736645	9737949	+	1305	CG13117	-	-	-	NOG304658	-	-	-	-
FBgn0036690	305.452	1.40076	609.503	435.122	8.76528	1.15799e-14	3.37318e-13	3L	17029812	17032080	-	867	Ilp8	GO:0005158;GO:0005615;GO:0005622;GO:0007189;GO:0007304;GO:0008286;GO:0009855;GO:0035073;GO:0042600;GO:0048638;GO:0048640;GO:0071480;GO:0106024;	-	-	NOG262658	-	Insulin-like peptide 8[Source:FlyBase;Acc:FBgn0036690]	-	-
FBgn0028473	10643.9	6728.33	14559.5	2.16392	1.11364	1.38571e-14	4.00016e-13	2R	9396265	9398734	-	2276	Non1	GO:0000166;GO:0005525;GO:0005525;GO:0005634;GO:0005730;GO:0005730;GO:0005730;GO:0007049;GO:0042254;GO:0051301;GO:0090307;GO:0000166;GO:0005525;GO:0005525;GO:0005634;GO:0005730;GO:0005730;GO:0005730;GO:0007049;GO:0042254;GO:0051301;GO:0090307;	K06943	-	COG1084	R	Novel nucleolar protein 1[Source:FlyBase;Acc:FBgn0028473]	-	-
FBgn0267967	60.984	6.09816	115.87	19.0008	4.24799	1.77139e-14	5.102e-13	X	17629791	17632047	-	1984	corolla	GO:0000795;GO:0007130;GO:0007143;GO:0008157;GO:0010705;GO:0098653;GO:0000795;GO:0007130;GO:0007143;GO:0008157;GO:0010705;GO:0098653;	-	-	-	-	-	-	-
FBgn0003886	9248.82	1831.68	16666	9.09874	3.18567	1.9009e-14	5.46274e-13	3R	9731221	9733250	-	1560	alphaTub85E	GO:0000166;GO:0003924;GO:0005200;GO:0005200;GO:0005525;GO:0005525;GO:0005737;GO:0005856;GO:0005874;GO:0005874;GO:0005874;GO:0007010;GO:0007017;GO:0007094;	K07374	-	COG5023	Z	alpha-Tubulin at 85E[Source:FlyBase;Acc:FBgn0003886]	-	-
FBgn0004397	4495	2376.28	6613.71	2.78322	1.47675	1.93827e-14	5.55767e-13	X	2214347	2222567	-	3933	Vinc	GO:0003779;GO:0003779;GO:0003779;GO:0005198;GO:0005515;GO:0005737;GO:0005856;GO:0005886;GO:0005912;GO:0005925;GO:0006909;GO:0007016;GO:0007155;GO:0007155;GO:0015629;GO:0016020;GO:0030054;GO:0048812;GO:0051015;GO:0098592;GO:0003779;GO:0003779;GO:0003779;GO:0005198;GO:0005515;GO:0005737;GO:0005856;GO:0005886;GO:0005912;GO:0005925;GO:0006909;GO:0007016;GO:0007155;GO:0007155;GO:0015629;GO:0016020;GO:…	K05700	-	NOG329927	-	Vinculin [Source:FlyBase;Acc:FBgn0004397]"	-	-
FBgn0263077	2653.75	1700.29	3607.21	2.12152	1.0851	2.16218e-14	6.15647e-13	2R	7623242	7651787	+	13854	CG43340	GO:0003674;GO:0005575;GO:0003674;GO:0005575;GO:0003674;GO:0005575;GO:0003674;GO:0005575;GO:0003674;GO:0005575;GO:0016020;GO:0016021;GO:0003674;GO:0005575;GO:0016020;GO:0016021;GO:0003674;GO:0005575;GO:0016020;GO:0016021;GO:0003674;GO:0005575;GO:0016020;GO:0016021;GO:0003674;GO:0005575;GO:0016020;GO:0016021;GO:0003674;GO:0005575;GO:0016020;GO:0016021;GO:0003674;GO:0005575;GO:0016020;GO:0016021;GO:…	-	-	NOG309535	-	-	-	-
FBgn0010395	1311.2	580.152	2042.25	3.5202	1.81566	2.16632e-14	6.15647e-13	2L	21053033	21058044	+	3340	Itgbn	GO:0004872;GO:0006909;GO:0006909;GO:0007155;GO:0007157;GO:0007160;GO:0007229;GO:0008305;GO:0016020;GO:0016021;GO:0016021;GO:0033627;GO:0035011;GO:0042048;GO:0043277;GO:0045886;GO:0046716;GO:0046982;GO:0050839;GO:0004872;GO:0006909;GO:0006909;GO:0007155;GO:0007157;GO:0007160;GO:0007229;GO:0008305;GO:0016020;GO:0016021;GO:0016021;GO:0033627;GO:0035011;GO:0042048;GO:0043277;GO:0045886;GO:0046716;GO:…	K05719	-	NOG268335	-	Integrin betanu subunit[Source:FlyBase;Acc:FBgn0010395]	-	-
FBgn0283437	7845.2	3524.42	12166	3.4519	1.78739	2.20353e-14	6.23513e-13	2R	17887220	17889973	-	2338	PPO1	GO:0004097;GO:0004097;GO:0004503;GO:0004503;GO:0005515;GO:0005576;GO:0008152;GO:0009611;GO:0016491;GO:0016491;GO:0030431;GO:0035006;GO:0035314;GO:0036263;GO:0036264;GO:0042060;GO:0042381;GO:0042417;GO:0046872;GO:0050830;GO:0050832;GO:0055114;	K00505	-	-	-	Prophenoloxidase 1 [Source:FlyBase;Acc:FBgn0283437]"	-	-
[truncated: 1,001 more rows]
