# Supplementary material for: Chromatin remodeler Dmp18 regulates apoptosis by controlling H2Av incorporation in Drosophila imaginal disc development
Source: PLoS Genet. 2022 Sep 27;18(9):e1010395. doi: 10.1371/journal.pgen.1010395 (PMC9514664; doi:10.1371/journal.pgen.1010395)
Supplement: S3 Table — (XLSX) [file pgen.1010395.s019.xlsx]

## Sheet: down
id	baseMean	baseMean_W	baseMean_H	foldChange(H/W)(H/W)	log2FoldChange	pval	padj	Chromosome	Start Site	End Site	Direction	Length	Name	GO	KEGG	EC	eggNOG	eggNOG_Class	Description	NCBI_GI	UniProtID
FBgn0003378	6676.35	13227	125.655	0.00949988	-6.71788	3.45182e-194	2.22591e-190	3L	11508967	11509394	-	359	Sgs8	-	-	-	NOG309323	-	Salivary gland secretion 8[Source:FlyBase;Acc:FBgn0003378]	-	-
FBgn0003372	8442.65	16855.7	29.6137	0.00175689	-9.15276	1.27327e-165	5.47381e-162	2L	4937409	4941423	+	3950	Sgs1	GO:0005201;GO:0031012;	-	-	NOG124330	S	Salivary gland secretion 1[Source:FlyBase;Acc:FBgn0003372]	-	-
FBgn0038523	11924	23497.8	350.273	0.0149066	-6.0679	6.49302e-121	1.39567e-117	3R	17594386	17595057	+	550	CG7587	-	-	-	NOG236621	-	-	-	-
FBgn0043576	422.004	837.654	6.35431	0.00758584	-7.04248	1.60795e-103	2.59222e-100	2R	8709733	8710320	+	588	PGRP-SC1a	GO:0002376;GO:0005576;GO:0005576;GO:0006955;GO:0008270;GO:0008745;GO:0008745;GO:0008745;GO:0009253;GO:0009253;GO:0009253;GO:0016787;GO:0042834;GO:0042834;GO:0042834;GO:0045087;GO:0045087;GO:0045087;GO:0045824;GO:0046872;	-	-	COG5479	M	Peptidoglycan recognition protein SC1a[Source:FlyBase;Acc:FBgn0043576]	-	-
FBgn0003377	10084.7	18860.3	1309.06	0.0694078	-3.84876	2.87368e-87	4.11799e-84	3L	11509861	11510247	+	321	Sgs7	GO:0005615;	-	-	NOG249679	-	Salivary gland secretion 7[Source:FlyBase;Acc:FBgn0003377]	-	-
FBgn0030097	2438.96	4590.91	287.014	0.0625178	-3.99959	1.48792e-86	1.91898e-83	X	9189326	9190605	-	869	CG12115	GO:0003674;GO:0005575;GO:0008150;	-	-	-	-	-	-	-
FBgn0260226	12321.3	24628.5	14.0294	0.000569641	-10.7777	1.56109e-82	1.8303e-79	3R	14152211	14152650	-	440	CG42500	-	-	-	-	-	-	-	-
FBgn0003373	40631.7	78503.7	2759.62	0.0351527	-4.83022	1.19902e-80	1.18952e-77	3L	11512221	11513402	+	1109	Sgs3	GO:0005201;GO:0005576;GO:0031012;GO:0071390;	-	-	NOG287446	-	Salivary gland secretion 3[Source:FlyBase;Acc:FBgn0003373]	-	-
FBgn0035496	458.417	892.417	24.416	0.0273594	-5.19182	5.34008e-80	4.91936e-77	3L	4093207	4094344	+	1072	CG14990	GO:0004252;GO:0006508;GO:0016787;	-	-	-	-	-	-	-
FBgn0028940	618.868	1181.01	56.7257	0.0480315	-4.37987	5.3789e-72	4.62478e-69	2L	13977302	13979569	+	1766	Cyp28a5	GO:0004497;GO:0004497;GO:0005506;GO:0005783;GO:0005789;GO:0016020;GO:0016491;GO:0016491;GO:0016705;GO:0020037;GO:0022900;GO:0031090;GO:0043231;GO:0046872;GO:0055114;GO:0055114;	-	-	COG2124	Q	-	-	-
FBgn0035638	356.278	692.719	19.8378	0.0286376	-5.12594	6.78988e-71	5.15112e-68	3L	5794405	5796543	-	1640	Tektin-C	GO:0005634;GO:0005875;GO:0007017;GO:0008017;GO:0030317;GO:0036126;GO:0060271;GO:0060294;GO:0005634;GO:0005875;GO:0007017;GO:0008017;GO:0030317;GO:0036126;GO:0060271;GO:0060294;GO:0005634;GO:0005875;GO:0007017;GO:0008017;GO:0030317;GO:0036126;GO:0060271;GO:0060294;	-	-	NOG251508	-	Tektin C [Source:FlyBase;Acc:FBgn0035638]"	-	-
FBgn0034999	3401.72	6220.18	583.253	0.0937677	-3.41476	2.07372e-69	1.48582e-66	2R	24294097	24298111	+	2482	CG3394	GO:0001676;GO:0003824;GO:0004467;GO:0008152;GO:0015908;GO:0016020;GO:0016021;GO:0016021;GO:0031957;GO:0001676;GO:0003824;GO:0004467;GO:0008152;GO:0015908;GO:0016020;GO:0016021;GO:0016021;GO:0031957;	-	-	COG0318	I	-	-	-
FBgn0038194	2728.87	4972.11	485.63	0.0976708	-3.35593	4.94656e-65	3.35767e-62	3R	14029228	14031483	+	1640	Cyp6d5	GO:0004497;GO:0005506;GO:0005783;GO:0005789;GO:0016020;GO:0016491;GO:0016491;GO:0016705;GO:0020037;GO:0031090;GO:0043231;GO:0046872;GO:0055114;GO:0055114;	K14999	-	COG2124	Q	-	-	-
FBgn0032824	1414.79	2596.37	233.204	0.0898193	-3.47683	3.04451e-62	1.96325e-59	2L	19813704	19814532	-	769	CG13962	-	-	-	NOG313557	-	-	-	-
FBgn0003375	26618.9	51166.8	2071.06	0.0404766	-4.62677	3.716e-62	2.28216e-59	3R	17595362	17596112	+	636	Sgs5	-	-	-	NOG265096	-	Salivary gland secretion 5[Source:FlyBase;Acc:FBgn0003375]	-	-
FBgn0005670	2805.85	5193.23	418.461	0.0805781	-3.63347	1.92277e-59	1.12718e-56	X	2159145	2162180	-	2285	Cyp4d1	GO:0004497;GO:0005506;GO:0016491;GO:0016705;GO:0020037;GO:0046872;GO:0055114;GO:0055114;GO:0004497;GO:0005506;GO:0005783;GO:0005789;GO:0016020;GO:0016491;GO:0016705;GO:0020037;GO:0031090;GO:0043231;GO:0046872;GO:0055114;GO:0055114;	K15001	-	-	-	Cytochrome P450-4d1[Source:FlyBase;Acc:FBgn0005670]	-	-
FBgn0010425	22162.5	39295.8	5029.2	0.127983	-2.96598	1.52873e-58	8.21503e-56	2R	11345237	11346066	-	830	epsilonTry	GO:0004252;GO:0004252;GO:0004252;GO:0005576;GO:0005615;GO:0005737;GO:0006508;GO:0006508;GO:0006508;GO:0008233;GO:0008236;GO:0016787;	K01312	-	COG5640	O	epsilonTrypsin [Source:FlyBase;Acc:FBgn0010425]"	-	-
FBgn0031908	9620.02	16841.8	2398.26	0.142399	-2.81199	2.51847e-47	9.28019e-45	2L	7405227	7408600	+	1123	CG5177	GO:0003824;GO:0005576;GO:0005737;GO:0005992;GO:0005992;GO:0005992;GO:0016311;GO:0016787;GO:0016791;GO:0070413;GO:0003824;GO:0004805;GO:0005576;GO:0005737;GO:0005992;GO:0005992;GO:0005992;GO:0016311;GO:0016787;GO:0016791;GO:0070413;	K01087	-	COG1877	G	-	-	-
FBgn0260941	1150.85	2035.64	266.053	0.130698	-2.93569	2.4214e-46	8.67468e-44	3L	12206238	12266841	-	9018	app	GO:0001737;GO:0005783;GO:0005783;GO:0005789;GO:0005886;GO:0007389;GO:0016020;GO:0016021;GO:0016324;GO:0016740;GO:0016746;GO:0018345;GO:0019706;GO:0019706;GO:0045179;GO:0048104;GO:0001737;GO:0005783;GO:0005783;GO:0005789;GO:0005886;GO:0007389;GO:0016020;GO:0016021;GO:0016324;GO:0016740;GO:0016746;GO:0018345;GO:0019706;GO:0019706;GO:0045179;GO:0048104;GO:0001737;GO:0005783;GO:0005783;GO:0005789;GO:…	K16675	-	COG5273	R	approximated [Source:FlyBase;Acc:FBgn0260941]"	-	-
FBgn0039313	1632.43	3078.79	186.074	0.0604374	-4.04841	3.5186e-44	1.13449e-41	3R	25281548	25283237	+	1607	CG11892	-	-	-	NOG69257	S	-	-	-
FBgn0030098	9975.23	17352.4	2598.01	0.14972	-2.73966	1.48344e-42	4.66633e-40	X	9191657	9192548	+	892	CG12057	-	-	-	NOG294131	-	-	-	-
FBgn0050104	1010.76	1774.88	246.652	0.138969	-2.84717	2.04169e-42	6.26945e-40	2R	17485002	17493169	+	2062	NT5E-2	GO:0000166;GO:0000166;GO:0008253;GO:0008253;GO:0009166;GO:0016020;GO:0016021;GO:0016311;GO:0016787;GO:0016787;GO:0016788;GO:0046872;GO:0000166;GO:0000166;GO:0008253;GO:0008253;GO:0009166;GO:0016020;GO:0016021;GO:0016311;GO:0016787;GO:0016787;GO:0016788;GO:0046872;	-	-	COG0737	F	Ecto-5'-nucleotidase 2[Source:FlyBase;Acc:FBgn0050104]	-	-
FBgn0026315	478.79	864.48	93.1005	0.107695	-3.21497	2.47322e-38	6.93416e-36	3R	11170817	11172664	-	1781	Ugt35a	GO:0006011;GO:0008152;GO:0008194;GO:0015020;GO:0016020;GO:0016021;GO:0016021;GO:0016740;GO:0016757;GO:0016758;GO:0043231;	-	-	COG1819	CG	UDP-glycosyltransferase 35a[Source:FlyBase;Acc:FBgn0026315]	-	-
FBgn0051548	289.054	531.238	46.8695	0.088227	-3.50264	2.94478e-38	8.08061e-36	3R	5635901	5636852	-	952	CG31548	GO:0016491;GO:0016491;GO:0055114;GO:0055114;	-	-	-	-	-	-	-
FBgn0030756	2641.26	4430.46	852.059	0.192318	-2.37843	3.8905e-37	1.04533e-34	X	16539153	16540852	-	1628	CG9903	GO:0016020;GO:0016020;GO:0016021;	-	-	-	-	-	-	-
FBgn0040832	121.676	236.967	6.38568	0.0269475	-5.2137	1.57253e-36	4.05618e-34	3L	8215280	8216198	+	851	CG8012	-	-	-	NOG277604	-	-	-	-
FBgn0004592	34738.2	60920.8	8555.68	0.140439	-2.83198	2.44917e-34	5.97996e-32	3L	15654472	15656010	-	1486	Eig71Ee	GO:0005198;GO:0005576;GO:0007594;GO:0042381;	-	-	-	-	Ecdysone-induced gene 71Ee[Source:FlyBase;Acc:FBgn0004592]	-	-
FBgn0033302	377.152	669.427	84.8766	0.12679	-2.97949	1.12301e-33	2.68213e-31	2R	8564187	8567202	-	2959	Cyp6a14	GO:0004497;GO:0005506;GO:0016491;GO:0016705;GO:0020037;GO:0046872;GO:0055114;GO:0055114;GO:0004497;GO:0005506;GO:0005783;GO:0005789;GO:0016020;GO:0016491;GO:0016491;GO:0016705;GO:0020037;GO:0031090;GO:0043231;GO:0046872;GO:0055114;GO:0055114;	K14999	-	COG2124	Q	-	-	-
FBgn0036108	122.838	235.455	10.2205	0.0434074	-4.52592	3.47782e-33	8.15518e-31	3L	10889990	10890700	+	554	Cpr67Fa1	GO:0008010;GO:0031012;GO:0040003;GO:0042302;GO:0042302;GO:0042302;	-	-	NOG119034	S	Cuticular protein 67Fa1[Source:FlyBase;Acc:FBgn0036108]	-	-
FBgn0038716	1354.4	2243.16	465.645	0.207584	-2.26823	1.65187e-31	3.73758e-29	3R	19603375	19606475	+	2190	CG7342	GO:0005887;GO:0008514;GO:0015711;GO:0016020;GO:0016021;GO:0016021;GO:0022857;GO:0055085;GO:0005887;GO:0008514;GO:0015711;GO:0016020;GO:0016021;GO:0016021;GO:0022857;GO:0055085;	-	-	-	-	-	-	-
FBgn0266448	531.487	915.548	147.427	0.161026	-2.63464	2.74583e-31	6.10569e-29	3R	10773339	10777374	-	1925	CG45078	GO:0003674;GO:0005575;GO:0008150;	-	-	-	-	-	-	-
FBgn0010247	580.731	992.365	169.097	0.170398	-2.55302	5.61209e-31	1.22677e-28	3R	3461351	3587054	-	3112	Parp	GO:0003677;GO:0003677;GO:0003910;GO:0003950;GO:0003950;GO:0003950;GO:0005515;GO:0005634;GO:0005634;GO:0005694;GO:0005700;GO:0005703;GO:0005719;GO:0005730;GO:0005730;GO:0005737;GO:0006273;GO:0006355;GO:0006471;GO:0006471;GO:0006963;GO:0007000;GO:0007552;GO:0008069;GO:0008270;GO:0009303;GO:0015030;GO:0016569;GO:0016740;GO:0016757;GO:0030576;GO:0035079;GO:0035080;GO:0035363;GO:0042393;GO:0043484;GO:…	K10798	-	NOG243963	-	Poly-(ADP-ribose) polymerase[Source:FlyBase;Acc:FBgn0010247]	-	-
FBgn0034856	7034.17	11759	2309.3	0.196386	-2.34824	1.27382e-30	2.64976e-28	2R	23381197	23382591	+	1341	yellow-d2	GO:0016853;GO:0042438;GO:0048067;	-	-	NOG40675	S	-	-	-
FBgn0039114	6166.72	9835.26	2498.19	0.254003	-1.97708	2.17164e-28	3.88996e-26	3R	23763857	23766662	+	1960	Lsd-1	GO:0005737;GO:0005811;GO:0005811;GO:0006642;GO:0006869;GO:0010883;GO:0010898;GO:0019915;GO:0032994;GO:0034389;GO:1990044;	-	-	NOG68493	S	Lipid storage droplet-1[Source:FlyBase;Acc:FBgn0039114]	-	-
FBgn0051698	2040.75	3846.27	235.238	0.0611601	-4.03127	3.23028e-28	5.62985e-26	2L	3173205	3173840	-	569	CG31698	GO:0003674;GO:0005575;GO:0008150;GO:0003674;GO:0005575;GO:0008150;	-	-	NOG249160	-	-	-	-
FBgn0039312	1152	1987.16	316.837	0.159442	-2.6489	5.5797e-28	9.34564e-26	3R	25278427	25279846	-	1358	CG10514	-	-	-	-	-	-	-	-
FBgn0037801	1587.28	2752.61	421.961	0.153295	-2.70562	6.35895e-28	1.05143e-25	3R	10251518	10255268	+	3197	CG3999	GO:0003824;GO:0004375;GO:0004375;GO:0005739;GO:0005739;GO:0006544;GO:0006546;GO:0016491;GO:0055114;GO:0055114;GO:0003824;GO:0004375;GO:0004375;GO:0005739;GO:0005739;GO:0006544;GO:0006546;GO:0016491;GO:0055114;GO:0055114;	K00281	-	COG1003	E	-	-	-
FBgn0000640	45177.1	83621.4	6732.85	0.0805159	-3.63458	3.15712e-27	5.1541e-25	2L	9426784	9427917	+	1074	Fbp2	GO:0004022;GO:0004022;GO:0008152;GO:0016491;GO:0055114;GO:0055114;GO:0004022;GO:0004022;GO:0008152;GO:0016491;GO:0055114;GO:0055114;GO:0004022;GO:0004022;GO:0008150;GO:0008152;GO:0016491;GO:0045735;GO:0055114;GO:0055114;	-	-	-	-	Fat body protein 2 [Source:FlyBase;Acc:FBgn0000640]"	-	-
FBgn0040732	4103.67	6502.56	1704.79	0.262172	-1.93141	3.23066e-26	5.01998e-24	2R	19500295	19501418	-	979	CG16926	GO:0030431;GO:0030431;	-	-	-	-	-	-	-
FBgn0035887	8905.58	17665.2	145.982	0.00826384	-6.91897	1.23993e-25	1.85946e-23	3L	8392820	8393649	-	830	Jon66Cii	GO:0004252;GO:0004252;GO:0006508;GO:0006508;GO:0016787;	-	-	-	-	Jonah 66Cii [Source:FlyBase;Acc:FBgn0035887]"	-	-
FBgn0031248	10466.6	16430.4	4502.88	0.274058	-1.86745	2.51263e-25	3.64106e-23	2L	318362	319259	-	898	CG11912	GO:0004252;GO:0004252;GO:0006508;GO:0006508;GO:0006508;GO:0008233;GO:0008236;GO:0016787;	-	-	-	-	-	-	-
FBgn0041194	1740.25	2756.59	723.907	0.26261	-1.92901	9.55389e-25	1.32491e-22	3L	6911999	6914876	-	2140	Prat2	GO:0004044;GO:0004044;GO:0006164;GO:0006189;GO:0009113;GO:0009116;GO:0016740;GO:0016757;GO:0046872;GO:0051536;GO:0004044;GO:0004044;GO:0006164;GO:0006189;GO:0009113;GO:0009116;GO:0016740;GO:0016757;GO:0046872;GO:0051536;	K00764	-	COG0034	F	Phosphoribosylamidotransferase 2[Source:FlyBase;Acc:FBgn0041194]	-	-
FBgn0040466	135.141	248.626	21.6549	0.087098	-3.52122	1.11757e-24	1.52069e-22	3R	4644649	4645655	-	903	Dlip2	GO:0003676;GO:0003677;GO:0005515;GO:0005575;GO:0008150;	-	-	-	-	Dorsal interacting protein 2[Source:FlyBase;Acc:FBgn0040466]	-	-
FBgn0035886	38333.4	67678.8	8988.07	0.132805	-2.91262	1.12015e-24	1.52069e-22	3L	8391540	8392377	+	838	Jon66Ci	GO:0004175;GO:0004252;GO:0006508;GO:0006508;GO:0016787;	-	-	-	-	Jonah 66Ci [Source:FlyBase;Acc:FBgn0035886]"	-	-
FBgn0035348	2203.03	3471.65	934.413	0.269155	-1.89349	1.59804e-24	2.14082e-22	3L	2499372	2503606	-	1985	CG16758	GO:0003824;GO:0004731;GO:0004731;GO:0006139;GO:0009116;GO:0016740;GO:0016757;GO:0003824;GO:0004731;GO:0004731;GO:0006139;GO:0009116;GO:0016740;GO:0016757;GO:0003824;GO:0004731;GO:0004731;GO:0006139;GO:0009116;GO:0016740;GO:0016757;GO:0003824;GO:0004731;GO:0004731;GO:0006139;GO:0009116;GO:0016740;GO:0016757;GO:0003824;GO:0004731;GO:0004731;GO:0006139;GO:0009116;GO:0016740;GO:0016757;GO:0003824;GO:…	K03783	-	COG0005	F	-	-	-
FBgn0250819	1680.7	2668.3	693.089	0.259749	-1.94481	1.61014e-24	2.14082e-22	4	1185768	1192985	+	3111	CG33521	GO:0046872;GO:0046872;GO:0046872;GO:0046872;	-	-	-	-	-	-	-
FBgn0035290	530.496	876.646	184.346	0.210286	-2.24958	2.02415e-24	2.66382e-22	3L	1893408	1910197	-	4674	dsb	GO:0005764;GO:0016020;GO:0016020;GO:0016021;GO:0045335;GO:0048085;GO:0090382;GO:0005764;GO:0016020;GO:0016020;GO:0016021;GO:0045335;GO:0048085;GO:0090382;GO:0005764;GO:0045335;GO:0048085;GO:0090382;	-	-	NOG257244	-	debris buster [Source:FlyBase;Acc:FBgn0035290]"	-	-
FBgn0040817	765.588	1310.39	220.782	0.168485	-2.56931	5.36811e-24	6.99318e-22	3L	11712229	11715285	-	894	CG14132	GO:0005615;GO:0051607;	-	-	NOG293742	-	-	-	-
FBgn0017558	3790.36	5931.22	1649.5	0.278105	-1.8463	7.97466e-24	1.02849e-21	2R	9426439	9434638	+	3164	Pdk	GO:0000166;GO:0004672;GO:0004740;GO:0004740;GO:0005524;GO:0005739;GO:0005759;GO:0005759;GO:0005975;GO:0006006;GO:0006090;GO:0006468;GO:0016301;GO:0016310;GO:0016740;GO:0000166;GO:0004672;GO:0004740;GO:0004740;GO:0005524;GO:0005739;GO:0005759;GO:0005759;GO:0005975;GO:0006006;GO:0006090;GO:0006468;GO:0016301;GO:0016310;GO:0016740;GO:0004740;GO:0006468;GO:0016301;GO:0016310;GO:0016740;GO:0004740;GO:…	K00898	-	COG0642	T	Pyruvate dehydrogenase kinase[Source:FlyBase;Acc:FBgn0017558]	-	-
FBgn0050197	448.235	742.31	154.16	0.207676	-2.26759	2.60707e-23	3.26441e-21	2R	14514030	14514992	+	481	CG30197	GO:0005576;GO:0008150;GO:0010466;GO:0030414;	-	-	NOG40340	S	-	-	-
FBgn0266446	5930.35	9572	2288.7	0.239104	-2.06429	4.09577e-23	5.07914e-21	3R	10768001	10777374	-	3347	CG45076	GO:0003674;GO:0005575;GO:0008150;GO:0003674;GO:0005575;GO:0008150;GO:0003674;GO:0005575;GO:0008150;	-	-	-	-	-	-	-
FBgn0011296	8678.17	14954	2402.3	0.160646	-2.63805	4.1819e-23	5.13657e-21	2R	23684651	23685543	-	741	l(2)efl	GO:0007275;GO:0009408;GO:0010998;GO:0030018;GO:0042026;GO:0045214;GO:0048471;GO:0051082;GO:0061077;GO:0007275;GO:0009408;GO:0010998;GO:0030018;GO:0042026;GO:0045214;GO:0048471;GO:0051082;GO:0061077;	-	-	NOG246790	-	lethal (2) essential for life[Source:FlyBase;Acc:FBgn0011296]	-	-
FBgn0035667	15651.8	27434.5	3869.09	0.14103	-2.82593	9.06202e-23	1.08216e-20	3L	6053493	6054443	-	951	Jon65Ai	GO:0004252;GO:0004252;GO:0006508;GO:0006508;GO:0016787;GO:0004252;GO:0004252;GO:0006508;GO:0006508;GO:0016787;	-	-	NOG317239	-	Jonah 65Ai [Source:FlyBase;Acc:FBgn0035667]"	-	-
FBgn0002531	120936	226105	15767	0.0697332	-3.84201	1.65149e-22	1.9363e-20	2R	8430115	8431243	-	1065	Lcp1	GO:0008010;GO:0008363;GO:0031012;GO:0040003;GO:0042302;GO:0042302;GO:0008010;GO:0008363;GO:0031012;GO:0040003;GO:0042302;GO:0042302;	-	-	NOG321761	-	Larval cuticle protein 1[Source:FlyBase;Acc:FBgn0002531]	-	-
FBgn0035917	18356.4	28106	8606.9	0.30623	-1.70731	2.09014e-22	2.40684e-20	3L	8624371	8638813	+	2812	Zasp66	GO:0007498;GO:0008157;GO:0030018;GO:0030239;GO:0051371;GO:0007498;GO:0008157;GO:0030018;GO:0030239;GO:0051371;GO:0007498;GO:0008157;GO:0030018;GO:0030239;GO:0051371;GO:0007498;GO:0008157;GO:0030018;GO:0030239;GO:0051371;GO:0007498;GO:0008157;GO:0030018;GO:0030239;GO:0051371;GO:0007498;GO:0008157;GO:0030018;GO:0030239;GO:0051371;GO:0007498;GO:0008157;GO:0030018;GO:0030239;GO:0051371;GO:0007498;GO:…	-	-	NOG296312	-	Z band alternatively spliced PDZ-motif protein 66[Source:FlyBase;Acc:FBgn0035917]	-	-
FBgn0040717	822.286	1495.75	148.823	0.0994976	-3.32919	4.26156e-22	4.86384e-20	2L	2008414	2009072	+	528	Nplp4	GO:0005184;GO:0005576;GO:0007218;GO:0010469;GO:0005184;GO:0005576;GO:0007218;GO:0010469;	-	-	-	-	Neuropeptide-like precursor 4[Source:FlyBase;Acc:FBgn0040717]	-	-
FBgn0031512	1004.27	1892.4	116.139	0.0613713	-4.02629	2.05673e-21	2.24793e-19	2L	3173972	3174504	+	468	CG15404	GO:0003674;GO:0005575;GO:0008150;GO:0003674;GO:0005575;GO:0008150;	-	-	-	-	-	-	-
FBgn0028519	1987.45	3393.75	581.153	0.171242	-2.54589	4.00725e-21	4.2712e-19	2L	14027001	14029368	+	2206	hll	GO:0000166;GO:0001676;GO:0003824;GO:0004467;GO:0004467;GO:0005524;GO:0005623;GO:0006629;GO:0006631;GO:0006631;GO:0007498;GO:0008152;GO:0016874;GO:0030431;GO:0070050;GO:0070328;GO:0102391;	K15013	-	COG1022	I	heimdall [Source:FlyBase;Acc:FBgn0028519]"	-	-
FBgn0038820	69.7341	135.865	3.60312	0.0265199	-5.23678	4.22538e-21	4.46678e-19	3R	20676224	20677351	-	999	CG4000	-	-	-	NOG307323	-	-	-	-
FBgn0087002	44019.4	71785	16253.7	0.226422	-2.14291	5.97379e-21	6.26374e-19	4	1060969	1077273	+	11766	apolpp	GO:0005102;GO:0005319;GO:0005319;GO:0005504;GO:0005576;GO:0005615;GO:0006810;GO:0006869;GO:0006869;GO:0006869;GO:0007224;GO:0008017;GO:0008289;GO:0016055;GO:0019841;GO:0020037;GO:0030139;GO:0045178;GO:0046872;GO:0005102;GO:0005319;GO:0005319;GO:0005504;GO:0005576;GO:0005615;GO:0006810;GO:0006869;GO:0006869;GO:0006869;GO:0007224;GO:0008017;GO:0008289;GO:0016055;GO:0019841;GO:0020037;GO:0030139;GO:…	-	-	NOG290405	-	apolipophorin [Source:FlyBase;Acc:FBgn0087002]"	-	-
FBgn0003357	56406.3	93817.2	18995.5	0.202474	-2.30419	6.56891e-21	6.8322e-19	3R	29922216	29923455	+	1240	Jon99Ciii	GO:0004252;GO:0004252;GO:0006508;GO:0006508;GO:0006508;GO:0008233;GO:0008236;GO:0016787;GO:0004252;GO:0004252;GO:0006508;GO:0006508;GO:0006508;GO:0008233;GO:0008236;GO:0016787;	-	-	COG5640	O	Jonah 99Ciii [Source:FlyBase;Acc:FBgn0003357]"	-	-
FBgn0261633	40.2925	80.585	0	0	-Inf	8.57715e-21	8.84956e-19	3L	16033778	16034170	+	325	CG42716	GO:0004867;GO:0010951;GO:0016020;GO:0016021;	-	-	-	-	-	-	-
FBgn0035546	134.727	240.599	28.856	0.119934	-3.05969	8.82638e-21	9.03443e-19	3L	4457177	4458163	-	923	CG11345	-	-	-	NOG322354	-	-	-	-
FBgn0264272	284.974	476.133	93.8149	0.197035	-2.34348	1.12279e-20	1.14021e-18	3L	1200786	1232700	+	4747	mwh	GO:0001736;GO:0003779;GO:0005515;GO:0005575;GO:0007476;GO:0016043;GO:0016055;GO:0017048;GO:0030036;GO:0030837;GO:0035317;GO:0035320;GO:0001736;GO:0003779;GO:0005515;GO:0005575;GO:0007476;GO:0016043;GO:0016055;GO:0017048;GO:0030036;GO:0030837;GO:0035317;GO:0035320;GO:0001736;GO:0003779;GO:0005515;GO:0005575;GO:0005829;GO:0007476;GO:0016043;GO:0016055;GO:0017048;GO:0030036;GO:0030837;GO:0035317;GO:…	-	-	NOG321325	-	multiple wing hairs[Source:FlyBase;Acc:FBgn0264272]	-	-
FBgn0002535	113626	203312	23940.5	0.117753	-3.08617	1.58941e-20	1.58904e-18	2R	8437647	8438495	+	792	Lcp4	GO:0008010;GO:0031012;GO:0040003;GO:0042302;GO:0042302;GO:0042302;GO:0008010;GO:0008363;GO:0031012;GO:0040003;GO:0042302;GO:0042302;GO:0042302;	-	-	NOG309557	-	Larval cuticle protein 4[Source:FlyBase;Acc:FBgn0002535]	-	-
FBgn0030837	2458.6	3774.4	1142.8	0.302776	-1.72368	1.67494e-20	1.66041e-18	X	17283762	17284500	-	677	CG8661	-	-	-	NOG303073	-	-	-	-
FBgn0036717	9851.24	18231.4	1471.12	0.0806915	-3.63144	1.68655e-20	1.66041e-18	3L	17383636	17388956	-	2980	CG13731	-	-	-	NOG12793	-	-	-	-
FBgn0053099	204.133	351.577	56.6885	0.161241	-2.63271	2.3761e-20	2.32156e-18	3R	22528920	22530572	-	1248	CG33099	GO:0016491;GO:0016491;GO:0046872;GO:0055114;GO:0055114;	-	-	COG3491	R	-	-	-
FBgn0035427	1706.72	2708.66	704.781	0.260196	-1.94233	2.90385e-20	2.81586e-18	3L	3257878	3268184	+	1747	ckd	GO:0005576;GO:0006030;GO:0008061;GO:0005576;GO:0006030;GO:0008061;GO:0005576;GO:0006030;GO:0008061;	-	-	NOG323746	-	cracked [Source:FlyBase;Acc:FBgn0035427]"	-	-
FBgn0035166	113.482	206.025	20.9401	0.101639	-3.29848	3.92003e-20	3.77288e-18	3L	839980	841360	-	1330	CG13902	GO:0000086;GO:0003682;GO:0005634;GO:0000086;GO:0003682;GO:0005634;	-	-	NOG71927	-	-	-	-
FBgn0032733	612.53	972.818	252.242	0.25929	-1.94736	8.48149e-20	7.98437e-18	2L	18988268	18990233	-	1718	CG15170	GO:0042060;GO:0042060;	-	-	-	-	-	-	-
FBgn0085638	146.083	257.749	34.4177	0.133532	-2.90474	9.18876e-20	8.5875e-18	2R	2770380	2846708	-	859	CG41378	GO:0016020;GO:0016021;GO:0016020;GO:0016021;	K08059	-	NOG315223	-	-	-	-
FBgn0020642	609.449	1078.49	140.409	0.13019	-2.94131	1.30803e-19	1.20498e-17	3L	6144819	6145393	+	505	Lcp65Ac	GO:0008010;GO:0031012;GO:0040003;GO:0042302;GO:0042302;GO:0042302;	-	-	NOG255539	-	-	-	-
FBgn0036953	1426.06	2189.51	662.609	0.302629	-1.72438	1.51284e-19	1.38377e-17	3L	20221814	20223197	+	1323	CG17145	GO:0005576;GO:0006030;GO:0008061;GO:0005576;GO:0006030;GO:0008061;	-	-	-	-	-	-	-
FBgn0032923	914.477	1425.39	403.568	0.283129	-1.82047	1.71097e-19	1.54311e-17	2L	21158847	21160903	+	1980	CG9248	GO:0003824;GO:0003824;GO:0003824;	K16860	-	NOG70733	S	-	-	-
FBgn0039475	2315.66	4264.71	366.607	0.0859628	-3.54014	2.5925e-19	2.32191e-17	3R	27022071	27023217	-	1085	CG6277	GO:0005575;GO:0005576;GO:0006629;GO:0008970;GO:0008970;GO:0016042;GO:0016298;GO:0016787;GO:0052689;GO:0052739;GO:0052740;	-	-	-	-	-	-	-
FBgn0034647	801.939	1248.75	355.133	0.284391	-1.81405	4.51506e-19	3.96128e-17	2R	21660967	21662995	-	1846	pirk	GO:0005102;GO:0005515;GO:0009609;GO:0045824;GO:0050777;GO:0061060;GO:0005102;GO:0005515;GO:0009609;GO:0045824;GO:0050777;GO:0061060;	K20701	-	NOG298696	-	poor Imd response upon knock-in[Source:FlyBase;Acc:FBgn0034647]	-	-
FBgn0038845	1310.94	2058.51	563.36	0.273673	-1.86947	5.01346e-19	4.36882e-17	3R	21005160	21006990	-	1674	CG10827	GO:0003824;GO:0004035;GO:0004035;GO:0008152;GO:0009986;GO:0016311;GO:0016787;GO:0016791;	-	-	COG1785	P	-	-	-
FBgn0015001	453.003	727.415	178.591	0.245514	-2.02612	6.96546e-19	6.0291e-17	2R	11356720	11357537	+	818	iotaTry	GO:0004252;GO:0004252;GO:0004252;GO:0005576;GO:0005615;GO:0005737;GO:0006508;GO:0006508;GO:0006508;GO:0008233;GO:0008236;GO:0016787;	K01312	-	COG5640	O	iotaTrypsin [Source:FlyBase;Acc:FBgn0015001]"	-	-
FBgn0030799	119.071	212.904	25.2375	0.118539	-3.07656	1.19811e-18	1.01817e-16	X	16881347	16882790	+	1283	CG4872	GO:0000122;GO:0003714;GO:0005737;GO:0005737;GO:0016639;GO:0042562;GO:0055114;	K18258	-	COG2423	E	-	-	-
FBgn0019952	2653.09	3978.51	1327.67	0.33371	-1.58334	2.10133e-18	1.74844e-16	3R	24276260	24278792	+	2533	Orct	GO:0005887;GO:0006811;GO:0006915;GO:0008514;GO:0015711;GO:0016020;GO:0016021;GO:0016021;GO:0022857;GO:0055085;GO:0005887;GO:0006811;GO:0006915;GO:0008514;GO:0015711;GO:0016020;GO:0016021;GO:0016021;GO:0022857;GO:0055085;	K08202	-	COG0477	G	Organic cation transporter[Source:FlyBase;Acc:FBgn0019952]	-	-
FBgn0014469	1553.61	2667.21	440.016	0.164972	-2.5997	2.19915e-18	1.7838e-16	2R	8444560	8447164	+	1897	Cyp4e2	GO:0004497;GO:0005506;GO:0005783;GO:0005789;GO:0012505;GO:0016020;GO:0016491;GO:0016705;GO:0020037;GO:0031090;GO:0043231;GO:0046872;GO:0055114;GO:0055114;GO:0004497;GO:0005506;GO:0005783;GO:0005789;GO:0012505;GO:0016020;GO:0016491;GO:0016705;GO:0020037;GO:0031090;GO:0043231;GO:0046872;GO:0055114;GO:0055114;	K15001	-	COG2124	Q	Cytochrome P450-4e2[Source:FlyBase;Acc:FBgn0014469]	-	-
FBgn0039685	53079.6	92992.4	13166.8	0.14159	-2.82021	2.46259e-18	1.985e-16	3R	29716254	29716896	-	594	Obp99b	GO:0005549;GO:0005549;GO:0005549;GO:0005576;GO:0005576;GO:0005615;GO:0007606;GO:0007608;GO:0007608;GO:0019236;GO:0042048;GO:0050896;GO:0005549;GO:0005549;GO:0005549;GO:0005576;GO:0005576;GO:0005615;GO:0007606;GO:0007608;GO:0007608;GO:0019236;GO:0042048;GO:0050896;	-	-	NOG252595	-	Odorant-binding protein 99b[Source:FlyBase;Acc:FBgn0039685]	-	-
FBgn0262570	375.316	605.499	145.132	0.23969	-2.06076	3.3677e-18	2.69771e-16	2R	17477565	17486220	-	8272	CG43110	GO:0004252;GO:0006508;GO:0016787;GO:0004252;GO:0006508;GO:0016787;	-	-	-	-	-	-	-
FBgn0027945	1296.64	1974.77	618.508	0.313205	-1.67482	3.5829e-18	2.85239e-16	3L	21280491	21281506	-	900	ppl	GO:0005739;GO:0005739;GO:0005960;GO:0005960;GO:0006546;GO:0019464;GO:0035220;	K02437	-	COG0509	E	pumpless [Source:FlyBase;Acc:FBgn0027945]"	-	-
FBgn0034688	1172.14	1787.14	557.146	0.311754	-1.68152	3.92932e-18	3.10899e-16	2R	22071234	22073443	-	1776	CG11474	GO:0003674;GO:0005575;GO:0008150;GO:0003674;GO:0005575;GO:0008150;	K23114	-	-	-	-	-	-
FBgn0263830	135.869	240.409	31.3299	0.130319	-2.93988	4.24766e-18	3.34037e-16	X	22958856	22960091	-	960	CG40486	GO:0016020;GO:0016021;GO:0016020;GO:0016021;	K15890	-	COG4221	R	-	-	-
FBgn0034997	3282.79	4910.24	1655.33	0.337118	-1.56867	5.46672e-18	4.22181e-16	2R	24258013	24265213	+	4038	CG3376	GO:0004767;GO:0004767;GO:0006685;GO:0006685;GO:0008152;GO:0016020;GO:0016021;GO:0016787;GO:0016787;GO:0016798;GO:0046872;GO:0004767;GO:0004767;GO:0006685;GO:0006685;GO:0008152;GO:0016020;GO:0016021;GO:0016787;GO:0016787;GO:0016798;GO:0046872;GO:0004767;GO:0004767;GO:0006685;GO:0006685;GO:0008152;GO:0016020;GO:0016021;GO:0016787;GO:0016787;GO:0016798;GO:0046872;GO:0004767;GO:0004767;GO:0006685;GO:…	K12350	-	NOG303902	-	-	-	-
FBgn0038653	68.7288	129.131	8.32651	0.0644811	-3.95498	5.98054e-18	4.59113e-16	3R	18799280	18849224	-	9804	CG18208	GO:0004871;GO:0004930;GO:0004930;GO:0005887;GO:0007165;GO:0007186;GO:0007186;GO:0007186;GO:0008227;GO:0016020;GO:0016021;GO:0016021;GO:0032795;GO:0004871;GO:0004930;GO:0004930;GO:0005887;GO:0007165;GO:0007186;GO:0007186;GO:0007186;GO:0008227;GO:0016020;GO:0016021;GO:0016021;GO:0032795;GO:0004871;GO:0004930;GO:0004930;GO:0004935;GO:0005622;GO:0005887;GO:0005887;GO:0007165;GO:0007186;GO:0007186;GO:…	-	-	-	-	-	-	-
FBgn0010383	336.093	542.127	130.058	0.239904	-2.05947	8.76672e-18	6.67296e-16	X	18688538	18693042	-	3049	Cyp18a1	GO:0004497;GO:0005506;GO:0005783;GO:0005789;GO:0007275;GO:0007304;GO:0007480;GO:0007552;GO:0008395;GO:0016020;GO:0016021;GO:0016491;GO:0016705;GO:0020037;GO:0031090;GO:0035074;GO:0035210;GO:0043231;GO:0046344;GO:0046872;GO:0055114;GO:0055114;GO:0004497;GO:0005506;GO:0005783;GO:0005789;GO:0007275;GO:0007304;GO:0007480;GO:0007552;GO:0008395;GO:0016020;GO:0016021;GO:0016491;GO:0016705;GO:0020037;GO:…	K14985	-	COG2124	Q	Cytochrome P450-18a1[Source:FlyBase;Acc:FBgn0010383]	-	-
FBgn0040827	2324.79	3619.55	1030.04	0.284576	-1.81312	9.89224e-18	7.46083e-16	3L	9096877	9097494	+	618	CG13315	-	-	-	NOG274628	-	-	-	-
FBgn0001229	508.531	797.738	219.323	0.274932	-1.86286	1.1145e-17	8.35683e-16	3L	9371511	9372497	-	987	Hsp67Bc	GO:0005515;GO:0005515;GO:0009408;GO:0010506;GO:0010998;GO:0030018;GO:0051082;GO:0061077;GO:1903061;	-	-	NOG261463	-	Heat shock gene 67Bc[Source:FlyBase;Acc:FBgn0001229]	-	-
FBgn0032727	1526.82	2299.5	754.146	0.327961	-1.6084	2.12436e-17	1.53921e-15	2L	18955481	18957311	-	1725	CG10623	GO:0005737;GO:0008168;GO:0008270;GO:0009086;GO:0016740;GO:0032259;GO:0046872;GO:0047150;GO:0005737;GO:0008168;GO:0008270;GO:0009086;GO:0016740;GO:0032259;GO:0046872;GO:0047150;GO:0005737;GO:0008168;GO:0008270;GO:0009086;GO:0016740;GO:0032259;GO:0046872;GO:0047150;	K00547	-	-	-	-	-	-
FBgn0037067	251.348	420.781	81.9148	0.194673	-2.36087	2.45998e-17	1.75283e-15	3L	21291860	21292800	-	876	Cpr78Ca	GO:0008010;GO:0031012;GO:0040003;GO:0042302;GO:0042302;GO:0042302;	-	-	NOG244117	-	Cuticular protein 78Ca[Source:FlyBase;Acc:FBgn0037067]	-	-
FBgn0040060	29078.5	49587.3	8569.79	0.172822	-2.53264	2.7691e-17	1.96226e-15	3L	6035216	6036175	+	904	yip7	GO:0004252;GO:0004252;GO:0006508;GO:0006508;GO:0006508;GO:0008233;GO:0008236;GO:0016787;	-	-	-	-	yippee interacting protein 7[Source:FlyBase;Acc:FBgn0040060]	-	-
FBgn0030329	4750.31	7018.8	2481.81	0.353594	-1.49983	3.84334e-17	2.67933e-15	X	11716756	11719894	+	2073	prtp	GO:0003756;GO:0005515;GO:0005783;GO:0005783;GO:0006457;GO:0006909;GO:0009986;GO:0012505;GO:0016853;GO:0034976;GO:0043277;GO:0045454;GO:2000427;GO:0003756;GO:0005515;GO:0005783;GO:0005783;GO:0006457;GO:0006909;GO:0009986;GO:0012505;GO:0016853;GO:0034976;GO:0043277;GO:0045454;GO:2000427;GO:0003756;GO:0005515;GO:0005783;GO:0005783;GO:0006457;GO:0006909;GO:0009986;GO:0012505;GO:0016853;GO:0034976;GO:…	K13984	-	COG0526	O	pretaporter [Source:FlyBase;Acc:FBgn0030329]"	-	-
FBgn0036271	1242.84	1877.76	607.913	0.323744	-1.62707	4.84676e-17	3.32493e-15	3L	12269452	12271345	-	1894	Pbgs	GO:0003824;GO:0004655;GO:0004655;GO:0004655;GO:0005829;GO:0006779;GO:0006783;GO:0008270;GO:0016829;GO:0033014;GO:0046872;GO:0003824;GO:0004655;GO:0004655;GO:0004655;GO:0005829;GO:0006779;GO:0006783;GO:0008270;GO:0016829;GO:0033014;GO:0046872;	K01698	-	COG0113	H	Porphobilinogen synthase[Source:FlyBase;Acc:FBgn0036271]	-	-
FBgn0029974	157.502	269.135	45.8689	0.170431	-2.55274	5.93626e-17	4.05079e-15	X	7903704	7908286	-	3912	dpr14	GO:0003674;GO:0005515;GO:0005887;GO:0007606;GO:0016020;GO:0016021;GO:0050808;GO:0003674;GO:0005515;GO:0005887;GO:0007606;GO:0016020;GO:0016021;GO:0050808;	-	-	NOG301898	-	defective proboscis extension response 14[Source:FlyBase;Acc:FBgn0029974]	-	-
FBgn0261634	65.8385	131.677	0	0	-Inf	8.76689e-17	5.91972e-15	3L	16032762	16033190	-	373	CG42717	GO:0004867;GO:0010951;GO:0016020;GO:0016021;	-	-	-	-	-	-	-
FBgn0039690	1364.33	2048.52	680.133	0.332011	-1.5907	1.21338e-16	8.1505e-15	3R	29738275	29741952	+	1564	CG1969	GO:0008080;GO:0016740;GO:0016746;GO:0008080;GO:0016740;GO:0016746;GO:0008080;GO:0016740;GO:0016746;GO:0008080;GO:0016740;GO:0016746;GO:0004343;GO:0004343;GO:0006048;GO:0006048;GO:0008080;GO:0016740;GO:0016746;GO:0008080;GO:0016740;GO:0016746;GO:0008080;GO:0016740;GO:0016746;	-	-	COG0454	K	-	-	-
FBgn0035146	378.759	600.713	156.806	0.261034	-1.93769	1.22118e-16	8.16037e-15	3L	599094	604008	-	2198	CG13893	-	-	-	NOG309458	-	-	-	-
FBgn0025454	3302.12	5369.19	1235.06	0.230028	-2.12012	1.3067e-16	8.68686e-15	2R	12185667	12188431	+	2074	Cyp6g1	GO:0004497;GO:0005506;GO:0005783;GO:0005789;GO:0016020;GO:0016021;GO:0016491;GO:0016491;GO:0016705;GO:0017085;GO:0017085;GO:0020037;GO:0030431;GO:0031090;GO:0043231;GO:0046680;GO:0046683;GO:0046689;GO:0046701;GO:0046872;GO:0055114;GO:0055114;GO:0004497;GO:0005506;GO:0005783;GO:0005789;GO:0016020;GO:0016021;GO:0016491;GO:0016491;GO:0016705;GO:0017085;GO:0017085;GO:0020037;GO:0030431;GO:0031090;GO:…	K14999	-	COG2124	Q	-	-	-
FBgn0011555	2007.01	3736.67	277.344	0.0742224	-3.752	1.69976e-16	1.12419e-14	2R	11341714	11342760	-	1047	thetaTry	GO:0004252;GO:0004252;GO:0004252;GO:0005576;GO:0005615;GO:0005737;GO:0006508;GO:0006508;GO:0006508;GO:0008233;GO:0008236;GO:0016787;	K01312	-	COG5640	O	thetaTrypsin [Source:FlyBase;Acc:FBgn0011555]"	-	-
FBgn0039073	728.48	1135.51	321.447	0.283085	-1.82069	1.83774e-16	1.20925e-14	3R	23361889	23363574	-	1686	CG4408	GO:0004180;GO:0004180;GO:0004181;GO:0006508;GO:0006508;GO:0008233;GO:0008237;GO:0008270;GO:0016787;GO:0046872;GO:0004180;GO:0004180;GO:0004181;GO:0004181;GO:0005615;GO:0006508;GO:0006508;GO:0008233;GO:0008237;GO:0008270;GO:0016787;GO:0046872;	-	-	-	-	-	-	-
FBgn0050043	388.913	619.372	158.454	0.25583	-1.96674	1.98889e-16	1.30207e-14	2R	12359436	12363165	+	3082	CG30043	GO:0016020;GO:0016021;	-	-	COG2234	R	-	-	-
FBgn0051072	4595.26	6751.05	2439.47	0.361346	-1.46855	2.1985e-16	1.43202e-14	3R	26842462	26863130	-	3615	Lerp	GO:0004872;GO:0005515;GO:0005737;GO:0005802;GO:0006810;GO:0006892;GO:0007041;GO:0010508;GO:0016020;GO:0016021;GO:0030136;GO:0048471;GO:0051219;GO:0004872;GO:0005515;GO:0005737;GO:0005802;GO:0006810;GO:0006892;GO:0007041;GO:0010508;GO:0016020;GO:0016021;GO:0030136;GO:0048471;GO:0051219;GO:0004872;GO:0005515;GO:0005737;GO:0005802;GO:0005802;GO:0006810;GO:0006892;GO:0007041;GO:0010508;GO:0016020;GO:…	K06564	-	NOG260109	-	lysosomal enzyme receptor protein[Source:FlyBase;Acc:FBgn0051072]	-	-
FBgn0038095	656.516	1008.39	304.64	0.302105	-1.72688	3.02891e-16	1.95319e-14	3R	12963791	12965923	+	1716	Cyp304a1	GO:0004497;GO:0005506;GO:0005783;GO:0005789;GO:0016020;GO:0016491;GO:0016705;GO:0020037;GO:0031090;GO:0043231;GO:0046872;GO:0055114;GO:0055114;	-	-	COG2124	Q	-	-	-
FBgn0040056	610.592	939.411	281.773	0.299946	-1.73722	4.15986e-16	2.64284e-14	3L	23737960	23749058	+	2560	CG17698	GO:0004672;GO:0004674;GO:0005509;GO:0005524;GO:0005737;GO:0006468;GO:0006468;GO:0016740;GO:0004672;GO:0004674;GO:0005509;GO:0005524;GO:0005737;GO:0006468;GO:0006468;GO:0016740;GO:0004672;GO:0004674;GO:0005509;GO:0005524;GO:0005737;GO:0006468;GO:0006468;GO:0016740;GO:0004672;GO:0004674;GO:0004683;GO:0005509;GO:0005516;GO:0005524;GO:0005634;GO:0005737;GO:0005737;GO:0006468;GO:0006468;GO:0016740;GO:…	K07359	-	COG0515	T	-	-	-
FBgn0032726	1558.34	2321.78	794.892	0.342364	-1.5464	4.1997e-16	2.65507e-14	2L	18952206	18954431	-	1519	CG10621	GO:0008168;GO:0016740;GO:0032259;GO:0046872;GO:0008168;GO:0016740;GO:0032259;GO:0046872;GO:0008168;GO:0016740;GO:0032259;GO:0046872;	K00547	-	-	-	-	-	-
FBgn0260000	167.035	281.757	52.3137	0.18567	-2.42919	5.70152e-16	3.58695e-14	2L	20263419	20264424	-	1006	CG17570	-	-	-	NOG283979	-	-	-	-
FBgn0038511	331.212	524.691	137.732	0.2625	-1.92961	1.44858e-15	8.85421e-14	3R	17425768	17446499	+	3081	cysu	GO:0004601;GO:0004601;GO:0004601;GO:0006979;GO:0016491;GO:0020037;GO:0055114;GO:0055114;GO:0098869;	K19511	-	-	-	Curly Su [Source:FlyBase;Acc:FBgn0038511]"	-	-
FBgn0036320	331.136	524.827	137.444	0.261885	-1.93299	1.66023e-15	1.01e-13	3L	12861717	12862920	-	1150	CG10943	-	-	-	NOG307971	-	-	-	-
FBgn0023521	105.905	185.551	26.2599	0.141524	-2.82089	1.75823e-15	1.06459e-13	X	1940307	1941536	+	1105	CG3587	-	K15456	-	COG4088	F	-	-	-
FBgn0259216	604.167	920.522	287.811	0.312661	-1.67733	1.78833e-15	1.07776e-13	4	254997	265574	+	5512	RhoGAP102A	GO:0005096;GO:0005575;GO:0007165;GO:0043547;GO:0005096;GO:0005575;GO:0007165;GO:0043547;GO:0005096;GO:0005575;GO:0007165;GO:0043547;GO:0005096;GO:0005575;GO:0007165;GO:0043547;	K20631	-	NOG276736	-	Rho GTPase activating protein at 102A[Source:FlyBase;Acc:FBgn0259216]	-	-
FBgn0031968	347.506	545.25	149.762	0.274667	-1.86425	2.45166e-15	1.47065e-13	2L	7983946	7986785	+	1896	CG7231	-	-	-	NOG254733	-	-	-	-
FBgn0010424	8273.26	11966.1	4580.4	0.382782	-1.38541	2.51999e-15	1.50465e-13	3L	17046063	17048390	+	1059	TpnC73F	GO:0005509;GO:0046872;GO:0005509;GO:0046872;	-	-	COG5126	DTZ	Troponin C at 73F [Source:FlyBase;Acc:FBgn0010424]"	-	-
FBgn0035484	1081.7	1816.17	347.237	0.191192	-2.38691	2.72146e-15	1.61003e-13	3L	4022700	4026011	-	2895	CG11594	GO:0005975;GO:0016740;GO:0016773;GO:0034976;GO:0005975;GO:0016740;GO:0016773;GO:0034976;GO:0005975;GO:0016740;GO:0016773;GO:0034976;GO:0005975;GO:0016740;GO:0016773;GO:0034976;	-	-	COG1069	G	-	-	-
FBgn0051075	11302.7	17772.9	4832.45	0.271899	-1.87886	2.95244e-15	1.73871e-13	3R	26985624	26988517	-	1874	CG31075	GO:0004029;GO:0004029;GO:0004029;GO:0005759;GO:0006090;GO:0008152;GO:0016491;GO:0016491;GO:0055114;GO:0055114;GO:0004029;GO:0004029;GO:0005759;GO:0006090;GO:0008152;GO:0016491;GO:0016491;GO:0055114;GO:0055114;	K00128	-	-	-	-	-	-
FBgn0045479	32.9374	65.0386	0.836137	0.012856	-6.28141	3.11715e-15	1.82736e-13	3L	4026769	4028600	+	1488	Gr64a	GO:0001582;GO:0004871;GO:0005886;GO:0007165;GO:0007165;GO:0007637;GO:0008527;GO:0008527;GO:0008527;GO:0009731;GO:0016020;GO:0016021;GO:0016021;GO:0033041;GO:0034289;GO:0050909;GO:0050909;GO:0050912;GO:0050912;GO:0050916;GO:0051594;	K08471	-	NOG46228	-	Gustatory receptor 64a[Source:FlyBase;Acc:FBgn0045479]	-	-
FBgn0039678	581.941	990.098	173.783	0.175521	-2.51028	3.38867e-15	1.97754e-13	3R	29671657	29672334	+	610	Obp99a	GO:0005549;GO:0005549;GO:0005549;GO:0005576;GO:0005576;GO:0005615;GO:0007606;GO:0007608;GO:0007608;GO:0012505;GO:0019236;GO:0042048;GO:0050896;GO:0005549;GO:0005549;GO:0005549;GO:0005576;GO:0005576;GO:0005615;GO:0007606;GO:0007608;GO:0007608;GO:0012505;GO:0019236;GO:0042048;GO:0050896;	-	-	NOG42256	-	Odorant-binding protein 99a[Source:FlyBase;Acc:FBgn0039678]	-	-
FBgn0001197	2124.67	3111.46	1137.89	0.365709	-1.45123	3.93611e-15	2.26625e-13	3R	26866929	26869220	+	1224	His2Av	GO:0000786;GO:0000786;GO:0000786;GO:0000790;GO:0003677;GO:0003677;GO:0003677;GO:0005634;GO:0005634;GO:0005634;GO:0005694;GO:0005694;GO:0005700;GO:0005701;GO:0006281;GO:0006342;GO:0006974;GO:0006974;GO:0007275;GO:0035019;GO:0035267;GO:0035861;GO:0036098;GO:0046982;GO:0071168;GO:0000786;GO:0000786;GO:0000786;GO:0000790;GO:0003677;GO:0003677;GO:0003677;GO:0005634;GO:0005634;GO:0005634;GO:0005694;GO:…	K11251	-	COG5262	B	Histone H2A variant[Source:FlyBase;Acc:FBgn0001197]	-	-
FBgn0035767	846.655	1268.12	425.186	0.335287	-1.57653	4.09708e-15	2.34845e-13	3L	7341884	7345183	-	2168	Cln7	GO:0016020;GO:0016021;GO:0016021;GO:0055085;GO:0099061;GO:0016020;GO:0016021;GO:0016021;GO:0055085;GO:0099061;GO:0016020;GO:0016021;GO:0016021;GO:0055085;GO:0099061;	K12307	-	NOG294425	-	-	-	-
FBgn0030367	202.1	331.509	72.691	0.219273	-2.1892	4.51504e-15	2.57657e-13	X	12029754	12031465	-	1523	Cyp311a1	GO:0004497;GO:0005506;GO:0005783;GO:0005789;GO:0016020;GO:0016491;GO:0016705;GO:0020037;GO:0031090;GO:0043231;GO:0046872;GO:0055114;GO:0055114;	-	-	COG2124	Q	-	-	-
FBgn0036589	326.411	512.663	140.159	0.273394	-1.87094	4.60119e-15	2.61417e-13	3L	16271282	16271918	+	564	CG13067	-	-	-	NOG296800	-	-	-	-
FBgn0036843	893.045	1333.71	452.377	0.339186	-1.55985	5.31807e-15	3.00821e-13	3L	19063165	19066151	+	2062	Sfxn2	GO:0005739;GO:0006811;GO:0015075;GO:0016020;GO:0016020;GO:0016021;GO:0031966;GO:0034220;GO:0055085;	-	-	-	-	Sideroflexin 2 [Source:FlyBase;Acc:FBgn0036843]"	-	-
FBgn0034403	78.9122	141.782	16.0421	0.113146	-3.14375	6.21925e-15	3.48738e-13	2R	18851907	18853043	-	1077	CG18190	GO:0005874;GO:0008017;	K10436	-	COG5217	Z	-	-	-
FBgn0000721	3530.09	5122.4	1937.78	0.378296	-1.40241	7.19973e-15	4.00237e-13	2L	3622074	3656953	-	6929	for	GO:0000166;GO:0004672;GO:0004674;GO:0004674;GO:0004692;GO:0004692;GO:0005524;GO:0005524;GO:0006468;GO:0016301;GO:0016310;GO:0016740;GO:0030553;GO:0000166;GO:0004672;GO:0004674;GO:0004674;GO:0004674;GO:0004690;GO:0004692;GO:0004692;GO:0004692;GO:0005524;GO:0005524;GO:0005737;GO:0005829;GO:0005886;GO:0006468;GO:0006468;GO:0006468;GO:0007614;GO:0007616;GO:0007631;GO:0008016;GO:0008045;GO:0008345;GO:…	K07376	-	COG0515	T	foraging [Source:FlyBase;Acc:FBgn0000721]"	-	-
FBgn0031489	430.952	666.071	195.833	0.294011	-1.76606	9.88042e-15	5.469e-13	2L	3016441	3018308	-	1577	CG17224	GO:0003824;GO:0004850;GO:0004850;GO:0005737;GO:0009116;GO:0009166;GO:0016740;GO:0016757;GO:0003824;GO:0004850;GO:0004850;GO:0005737;GO:0009116;GO:0009166;GO:0016740;GO:0016757;GO:0003824;GO:0004850;GO:0004850;GO:0005737;GO:0009116;GO:0009166;GO:0016740;GO:0016757;GO:0003824;GO:0004850;GO:0004850;GO:0005737;GO:0009116;GO:0009166;GO:0016740;GO:0016757;	K00757	-	COG2820	F	-	-	-
FBgn0052750	123.548	211.262	35.8341	0.169619	-2.55963	1.33176e-14	7.34003e-13	X	6194737	6196439	-	1645	CG32750	GO:0005575;GO:0006807;GO:0008150;GO:0008150;GO:0016020;GO:0016021;GO:0016787;GO:0016810;GO:0016810;GO:0016811;	-	-	NOG270742	-	-	-	-
FBgn0000639	394252	624917	163586	0.261773	-1.93361	1.39874e-14	7.67638e-13	3L	14094589	14098053	-	3465	Fbp1	GO:0005622;GO:0008565;GO:0015032;	-	-	NOG238913	-	Fat body protein 1 [Source:FlyBase;Acc:FBgn0000639]"	-	-
FBgn0038161	60.1575	111.457	8.85773	0.079472	-3.65341	1.46556e-14	8.00904e-13	3R	13615917	13616492	+	576	CG9269	GO:0003674;GO:0005575;GO:0008150;	-	-	NOG273854	-	-	-	-
FBgn0262577	107.926	191.566	24.2855	0.126773	-2.97968	1.61888e-14	8.80958e-13	3R	26454794	26455112	+	319	CG43117	GO:0003674;GO:0005575;GO:0008150;	-	-	-	-	-	-	-
FBgn0031717	1772.01	2581.58	962.433	0.372807	-1.4235	1.88791e-14	1.02304e-12	2L	5547086	5549614	+	2281	Oscillin	GO:0004342;GO:0004342;GO:0004342;GO:0005737;GO:0005975;GO:0005975;GO:0006043;GO:0006044;GO:0006044;GO:0006091;GO:0016787;GO:0004342;GO:0004342;GO:0004342;GO:0005737;GO:0005975;GO:0005975;GO:0006043;GO:0006044;GO:0006044;GO:0006091;GO:0016787;GO:0004342;GO:0004342;GO:0005737;GO:0005975;GO:0005975;GO:0006044;GO:0016787;GO:0004342;GO:0004342;GO:0004342;GO:0005737;GO:0005975;GO:0005975;GO:0006043;GO:…	K02564	-	COG0363	G	-	-	-
FBgn0036848	563.122	854.327	271.917	0.318282	-1.65162	2.04383e-14	1.0983e-12	3L	19096399	19097709	-	1233	CG10424	GO:0000166;GO:0005524;GO:0016829;GO:0047453;GO:0052855;	-	-	COG0063	G	-	-	-
FBgn0052571	224.163	404.983	43.3416	0.107021	-3.22404	2.27918e-14	1.21969e-12	X	16731091	16732630	+	1366	TwdlX	GO:0005214;GO:0005578;GO:0010171;GO:0040003;	-	-	NOG132495	S	TweedleX [Source:FlyBase;Acc:FBgn0052571]"	-	-
FBgn0038113	270.595	427.902	113.288	0.264751	-1.91729	2.72729e-14	1.45347e-12	3R	13038375	13040184	+	1349	CG11668	GO:0004252;GO:0004252;GO:0006508;GO:0006508;GO:0006508;GO:0008233;GO:0008236;GO:0016787;	-	-	COG5640	O	-	-	-
FBgn0039299	6669.87	11109.6	2230.16	0.200743	-2.31658	3.75845e-14	1.97044e-12	3R	25242020	25243262	+	1039	CG11854	GO:0005615;GO:0005615;GO:0007623;GO:0032504;	-	-	NOG286910	-	-	-	-
FBgn0037127	296.439	463.742	129.136	0.278464	-1.84444	3.95409e-14	2.06461e-12	3L	21739479	21740309	-	710	CG14566	-	-	-	-	-	-	-	-
FBgn0034122	35.864	71.4462	0.281743	0.00394342	-7.98634	4.58301e-14	2.34552e-12	2R	16363551	16365895	-	2345	CG15711	GO:0016020;GO:0016021;GO:0016020;GO:0016021;	-	-	NOG324678	-	-	-	-
FBgn0035006	228.273	402.584	53.9624	0.13404	-2.89926	4.65173e-14	2.37128e-12	2R	24451084	24453040	-	1766	CG4563	GO:0003824;GO:0008152;GO:0016207;GO:0016874;	-	-	COG0318	I	-	-	-
FBgn0034612	592.999	889.097	296.9	0.333935	-1.58236	7.7423e-14	3.84048e-12	2R	21285248	21290343	-	4426	CG10505	GO:0000166;GO:0005524;GO:0005524;GO:0005887;GO:0010043;GO:0016020;GO:0016021;GO:0016021;GO:0016787;GO:0016887;GO:0016887;GO:0042626;GO:0042626;GO:0046688;GO:0055085;GO:0055085;	-	-	COG1132	V	-	-	-
FBgn0034093	581.292	871.659	290.926	0.333762	-1.58311	8.65005e-14	4.27432e-12	2R	16223218	16230680	-	2892	CG15706	GO:0016020;GO:0016021;GO:0016020;GO:0016021;GO:0016020;GO:0016021;GO:0016020;GO:0016021;GO:0016020;GO:0016021;	-	-	NOG252259	-	-	-	-
FBgn0034784	457.063	694.095	220.031	0.317005	-1.65742	8.80086e-14	4.33224e-12	2R	22840739	22842977	+	2096	CG9826	GO:0005886;GO:0006820;GO:0016020;GO:0016021;GO:0016021;GO:0016021;GO:0022857;GO:0055085;GO:0055085;GO:0005886;GO:0006820;GO:0016020;GO:0016021;GO:0016021;GO:0016021;GO:0022857;GO:0055085;GO:0055085;	-	-	COG0477	G	-	-	-
FBgn0033133	1661.34	2407.01	915.678	0.380422	-1.39433	1.18749e-13	5.77928e-12	2R	7042656	7044710	+	1203	Tsp42Ek	GO:0003674;GO:0005887;GO:0007166;GO:0016020;GO:0016021;GO:0016021;GO:0016021;GO:0003674;GO:0005887;GO:0007166;GO:0016020;GO:0016021;GO:0016021;GO:0016021;	-	-	NOG288707	-	Tetraspanin 42Ek [Source:FlyBase;Acc:FBgn0033133]"	-	-
FBgn0051999	1219.99	1781.15	658.835	0.369893	-1.43482	1.32917e-13	6.39641e-12	4	215009	227748	-	3639	CG31999	GO:0005509;GO:0005509;	K17307	-	NOG12793	-	-	-	-
FBgn0032615	158.076	259.405	56.7464	0.218756	-2.19261	1.84854e-13	8.70094e-12	2L	16860029	16861489	-	1041	CG6012	-	-	-	COG0300	R	-	-	-
FBgn0038509	1329.14	2348.38	309.893	0.131961	-2.92182	1.98882e-13	9.32722e-12	3R	17421690	17422202	-	513	CG14332	GO:0003674;GO:0005575;GO:0008150;	-	-	NOG242229	-	-	-	-
FBgn0034894	1558.61	2254.35	862.878	0.382762	-1.38548	2.12863e-13	9.94673e-12	2R	23698949	23702406	-	2160	sigmar	GO:0003824;GO:0005737;GO:0005737;GO:0006915;GO:0007435;GO:0010506;GO:0042981;GO:0042995;GO:0043027;GO:0043065;GO:0043154;GO:0046330;GO:0070507;GO:0003824;GO:0005737;GO:0005737;GO:0006915;GO:0007435;GO:0010506;GO:0042981;GO:0042995;GO:0043027;GO:0043065;GO:0043154;GO:0046330;GO:0070507;GO:0003824;GO:0005737;GO:0005737;GO:0006915;GO:0007435;GO:0010506;GO:0042981;GO:0042995;GO:0043027;GO:0043065;GO:…	-	-	NOG81900	S	salivary glands marred[Source:FlyBase;Acc:FBgn0034894]	-	-
FBgn0037146	4354.47	6201.2	2507.74	0.404396	-1.30616	2.28546e-13	1.0641e-11	3L	21972002	21984606	+	4686	CG7470	GO:0000166;GO:0003824;GO:0004349;GO:0004349;GO:0004350;GO:0004350;GO:0004350;GO:0005524;GO:0005737;GO:0005739;GO:0005739;GO:0005743;GO:0006561;GO:0006561;GO:0006561;GO:0007293;GO:0008152;GO:0008652;GO:0016301;GO:0016310;GO:0016491;GO:0016491;GO:0016740;GO:0017084;GO:0055114;GO:0055114;GO:0055129;GO:0060429;GO:0000166;GO:0003824;GO:0004349;GO:0004349;GO:0004350;GO:0004350;GO:0004350;GO:0005524;GO:…	K12657	-	COG0014	E	-	-	-
FBgn0037370	2597.61	3714.56	1480.67	0.398614	-1.32694	2.73607e-13	1.26477e-11	3R	5736748	5738013	+	1190	CG1236	GO:0005829;GO:0008152;GO:0016491;GO:0016616;GO:0016618;GO:0030267;GO:0051287;GO:0055114;GO:0055114;	K00049	-	COG1052	C	-	-	-
FBgn0036381	3735.13	5483.11	1987.16	0.362414	-1.46429	3.54781e-13	1.62833e-11	3L	13860027	13866905	-	2429	CG8745	GO:0003824;GO:0005739;GO:0005739;GO:0008453;GO:0008453;GO:0008483;GO:0008483;GO:0016740;GO:0019544;GO:0030170;GO:0030170;GO:0035094;GO:0042802;	K14286	-	COG0160	E	-	-	-
FBgn0250815	100100	149474	50726.6	0.339368	-1.55908	3.91456e-13	1.79029e-11	3L	6039155	6040135	+	904	Jon65Aiv	GO:0004252;GO:0004252;GO:0006508;GO:0006508;GO:0006508;GO:0008233;GO:0008236;GO:0016787;	-	-	-	-	Jonah 65Aiv [Source:FlyBase;Acc:FBgn0250815]"	-	-
FBgn0034885	958.523	1400.31	516.731	0.369011	-1.43826	4.29492e-13	1.94357e-11	2R	23607592	23614710	-	1804	Eglp4	GO:0003014;GO:0005887;GO:0006833;GO:0015250;GO:0015267;GO:0015267;GO:0016020;GO:0016020;GO:0016021;GO:0016021;GO:0034220;GO:0055085;GO:0055085;GO:0003014;GO:0015267;GO:0015267;GO:0016020;GO:0016020;GO:0016021;GO:0016021;GO:0055085;GO:0055085;GO:0003014;GO:0015267;GO:0015267;GO:0016020;GO:0016020;GO:0016021;GO:0016021;GO:0055085;GO:0055085;GO:0003014;GO:0015267;GO:0015267;GO:0016020;GO:0016020;GO:…	K09884	-	COG0580	G	Entomoglyceroporin 4[Source:FlyBase;Acc:FBgn0034885]	-	-
FBgn0032517	165.788	273.125	58.4503	0.214006	-2.22428	4.48944e-13	2.02449e-11	2L	13387571	13393959	+	6023	CG7099	GO:0000127;GO:0000995;GO:0001002;GO:0001003;GO:0001007;GO:0006359;GO:0006384;GO:0009304;GO:0042791;	K15199	-	-	-	-	-	-
FBgn0033292	524.808	817.232	232.385	0.284356	-1.81423	5.46507e-13	2.45585e-11	2R	8439395	8442806	-	1903	Cyp4ad1	GO:0004497;GO:0005506;GO:0005783;GO:0005789;GO:0016020;GO:0016491;GO:0016705;GO:0020037;GO:0031090;GO:0043231;GO:0046872;GO:0055114;GO:0055114;GO:0004497;GO:0005506;GO:0016491;GO:0016705;GO:0020037;GO:0046872;GO:0055114;GO:0055114;	K15001	-	COG2124	Q	-	-	-
FBgn0020513	7390.86	10433.6	4348.15	0.416746	-1.26276	6.71968e-13	2.97813e-11	X	12757036	12760617	-	2550	ade5	GO:0004638;GO:0004639;GO:0004639;GO:0006164;GO:0006189;GO:0016829;GO:0016874;GO:0000166;GO:0002121;GO:0003824;GO:0004638;GO:0004638;GO:0004639;GO:0004639;GO:0004639;GO:0005524;GO:0005737;GO:0005829;GO:0006164;GO:0006164;GO:0006189;GO:0006189;GO:0006189;GO:0008152;GO:0016829;GO:0016831;GO:0016874;	-	-	COG0041	F	-	-	-
FBgn0034437	682.013	1042.86	321.17	0.307972	-1.69913	6.9329e-13	3.06211e-11	2R	19363641	19367294	+	2768	CG10051	GO:0016020;GO:0016021;	-	-	COG2234	R	-	-	-
FBgn0000116	27890.4	46407.5	9373.33	0.201979	-2.30772	9.11318e-13	3.98416e-11	3L	9048781	9066027	-	3504	Argk	GO:0000166;GO:0003824;GO:0004054;GO:0005524;GO:0005576;GO:0005737;GO:0005829;GO:0005886;GO:0016301;GO:0016301;GO:0016310;GO:0016740;GO:0016772;GO:0000166;GO:0003824;GO:0004054;GO:0005524;GO:0005576;GO:0005737;GO:0005829;GO:0005886;GO:0016301;GO:0016301;GO:0016310;GO:0016740;GO:0016772;GO:0000166;GO:0003824;GO:0004054;GO:0005524;GO:0016301;GO:0016301;GO:0016310;GO:0016740;GO:0016772;GO:0000166;GO:…	K00934	-	COG3869	E	Arginine kinase [Source:FlyBase;Acc:FBgn0000116]"	-	-
FBgn0026718	443.605	732.804	154.407	0.210707	-2.24669	9.14717e-13	3.98551e-11	2L	8449691	8463994	-	2151	fu12	GO:0003841;GO:0003841;GO:0006629;GO:0008152;GO:0008654;GO:0008654;GO:0016020;GO:0016020;GO:0016021;GO:0016411;GO:0016740;GO:0016746;GO:0016746;GO:0048149;GO:0003841;GO:0003841;GO:0006629;GO:0008152;GO:0008654;GO:0008654;GO:0016020;GO:0016020;GO:0016021;GO:0016411;GO:0016740;GO:0016746;GO:0016746;GO:0048149;GO:0003841;GO:0003841;GO:0006629;GO:0008152;GO:0008654;GO:0008654;GO:0016020;GO:0016020;GO:…	-	-	COG0204	I	-	-	-
FBgn0062565	180.779	336.062	25.4958	0.0758662	-3.7204	9.7247e-13	4.20934e-11	X	20094398	20095767	+	1164	Or19b	GO:0004871;GO:0004984;GO:0004984;GO:0004984;GO:0005549;GO:0005549;GO:0005886;GO:0005886;GO:0007165;GO:0007608;GO:0007608;GO:0016020;GO:0016020;GO:0016021;GO:0016021;GO:0016021;GO:0032590;GO:0050896;GO:0050911;GO:0050911;	K22984	-	NOG248103	-	Odorant receptor 19b[Source:FlyBase;Acc:FBgn0062565]	-	-
FBgn0053497	59.888	108.413	11.3626	0.104809	-3.25417	1.30103e-12	5.59312e-11	X	20181590	20186487	-	2477	Sdic2	GO:0003674;GO:0005868;GO:0005868;GO:0007018;GO:0008150;GO:0008574;GO:0010970;GO:0036126;GO:0045503;GO:0045504;GO:2000582;GO:0003674;GO:0005868;GO:0007018;GO:0008150;GO:0036126;GO:0003674;GO:0005868;GO:0005868;GO:0007018;GO:0008150;GO:0008574;GO:0010970;GO:0036126;GO:0045503;GO:0045504;GO:2000582;	K10415	-	-	-	Sperm-specific dynein intermediate chain 2[Source:FlyBase;Acc:FBgn0053497]	-	-
FBgn0085224	42.4533	79.8841	5.02242	0.0628713	-3.99145	1.61446e-12	6.80449e-11	2R	17733238	17734483	+	1184	CG34195	GO:0005575;GO:0016427;GO:0030488;	K00599	-	NOG258359	-	-	-	-
FBgn0037324	42.0136	79.3063	4.721	0.0595287	-4.07027	1.83928e-12	7.72677e-11	3R	5407183	5412406	-	1941	Orco	GO:0004871;GO:0004984;GO:0004984;GO:0005515;GO:0005516;GO:0005549;GO:0005549;GO:0005886;GO:0005886;GO:0005929;GO:0007165;GO:0007608;GO:0007608;GO:0007608;GO:0007610;GO:0015278;GO:0016020;GO:0016020;GO:0016021;GO:0016021;GO:0019236;GO:0030425;GO:0032590;GO:0032880;GO:0042048;GO:0042803;GO:0048149;GO:0050896;GO:0050911;GO:0051209;GO:0051291;GO:0004871;GO:0004984;GO:0004984;GO:0005515;GO:0005516;GO:…	K22984	-	NOG42486	S	Odorant receptor co-receptor[Source:FlyBase;Acc:FBgn0037324]	-	-
FBgn0030511	45.3093	84.712	5.90662	0.0697258	-3.84216	2.35357e-12	9.76013e-11	X	13682952	13684616	+	1608	CG11158	GO:0005829;GO:0006152;GO:0008477;	-	-	COG1957	F	-	-	-
FBgn0030836	6079.36	11560.6	598.149	0.0517404	-4.27257	2.42696e-12	1.00322e-10	X	17280918	17282726	-	1571	CG8664	-	-	-	NOG318303	-	-	-	-
FBgn0002563	170683	286561	54805	0.191251	-2.38646	3.11265e-12	1.26239e-10	2L	898500	901316	+	2749	Lsp1beta	GO:0005576;GO:0005615;GO:0005616;GO:0045735;GO:0046331;GO:0005576;GO:0005615;GO:0005616;GO:0045735;GO:0046331;	-	-	NOG42109	-	Larval serum protein 1 beta[Source:FlyBase;Acc:FBgn0002563]	-	-
FBgn0030968	853.514	1513.76	193.269	0.127675	-2.96945	3.66316e-12	1.47177e-10	X	18855873	18857757	-	1250	CG7322	GO:0016491;GO:0016491;GO:0055114;GO:0016491;GO:0016491;GO:0055114;GO:0055114;GO:0016491;GO:0016491;GO:0055114;	K03331	-	-	-	-	-	-
FBgn0036782	390.635	652.667	128.604	0.197044	-2.34341	3.88761e-12	1.5571e-10	3L	18201494	18203637	+	2023	CG7320	-	-	-	NOG306377	-	-	-	-
FBgn0031037	8923.63	12454.8	5392.48	0.432965	-1.20768	4.08647e-12	1.63168e-10	X	19605199	19611413	+	1524	CG14207	GO:0005654;GO:0005829;GO:0030018;GO:0042026;GO:0051082;GO:0061077;GO:0005654;GO:0005829;GO:0030018;GO:0042026;GO:0051082;GO:0061077;GO:0005654;GO:0005829;GO:0030018;GO:0042026;GO:0051082;GO:0061077;GO:0005654;GO:0005829;GO:0030018;GO:0042026;GO:0051082;GO:0061077;	-	-	NOG298077	-	-	-	-
FBgn0016675	669.56	1043.83	295.294	0.282896	-1.82166	4.21e-12	1.67066e-10	2L	19417447	19418274	+	759	Lectin-galC1	GO:0004872;GO:0005534;GO:0005576;GO:0016339;GO:0030246;GO:0043152;GO:0004872;GO:0005534;GO:0005576;GO:0016339;GO:0030246;GO:0043152;	-	-	-	-	Galactose-specific C-type lectin[Source:FlyBase;Acc:FBgn0016675]	-	-
FBgn0034543	669.395	1019.84	318.949	0.312743	-1.67695	4.4768e-12	1.76049e-10	2R	20670636	20673495	+	2414	galla-1	GO:0003674;GO:0005876;GO:0007059;GO:0098813;GO:0003674;GO:0005876;GO:0007059;GO:0098813;GO:0003674;GO:0005876;GO:0007059;GO:0098813;	-	-	COG5133	S	-	-	-
FBgn0260997	26.169	51.4928	0.845228	0.0164145	-5.92889	4.54168e-12	1.78037e-10	3L	26354140	26371356	-	1158	CG42598	GO:0016020;GO:0016021;	-	-	-	-	-	-	-
FBgn0031930	116.141	198.633	33.6484	0.169399	-2.5615	4.73568e-12	1.8452e-10	2L	7691109	7692683	-	1350	CG7025	GO:0004180;GO:0004180;GO:0004181;GO:0004181;GO:0005615;GO:0006508;GO:0006508;GO:0008233;GO:0008237;GO:0008270;GO:0016787;GO:0046872;	K01290	-	-	-	-	-	-
FBgn0027601	5497.9	7702.53	3293.28	0.427558	-1.22581	4.78886e-12	1.8603e-10	X	14933670	14953532	-	3474	pdgy	GO:0003824;GO:0008152;GO:0009062;GO:0019433;GO:0046627;GO:0071616;GO:0003824;GO:0008152;GO:0009062;GO:0019433;GO:0046627;GO:0071616;GO:0003824;GO:0008152;GO:0009062;GO:0019433;GO:0046627;GO:0071616;GO:0003824;GO:0008152;GO:0009062;GO:0019433;GO:0046627;GO:0071616;	-	-	COG0318	I	pudgy [Source:FlyBase;Acc:FBgn0027601]"	-	-
FBgn0031913	4632.63	6539.64	2725.62	0.416785	-1.26263	6.35793e-12	2.45504e-10	2L	7430530	7433516	-	1174	CG5958	-	-	-	-	-	-	-	-
FBgn0032402	241.31	373.255	109.366	0.293006	-1.771	6.478e-12	2.49393e-10	2L	12049418	12052049	+	2486	CG14945	GO:0006629;GO:0008081;GO:0016787;GO:0016829;GO:0047396;GO:0006629;GO:0008081;GO:0016787;GO:0016829;GO:0047396;	-	-	-	-	-	-	-
FBgn0034535	59.4875	106.924	12.051	0.112706	-3.14936	7.51049e-12	2.85731e-10	2R	20641742	20642558	+	752	CG11110	GO:0006465;GO:0006508;GO:0006627;GO:0008236;GO:0016020;GO:0033108;GO:0042720;	K09648	-	COG0681	U	-	-	-
FBgn0025456	6603.55	9187.88	4019.23	0.437449	-1.19281	7.94845e-12	3.01407e-10	3R	17393272	17394640	-	1010	CREG	GO:0000122;GO:0008134;GO:0016491;GO:0042803;GO:0048037;GO:0055114;GO:0000122;GO:0008134;GO:0016491;GO:0042803;GO:0048037;GO:0055114;GO:0000122;GO:0008134;GO:0016491;GO:0042803;GO:0048037;GO:0055114;GO:0000122;GO:0008134;GO:0016491;GO:0042803;GO:0048037;GO:0055114;	-	-	-	-	Cellular Repressor of E1A-stimulated Genes[Source:FlyBase;Acc:FBgn0025456]	-	-
FBgn0034884	32.9324	63.33	2.53479	0.0400252	-4.64295	7.96928e-12	3.01407e-10	2R	23605689	23606654	-	902	Eglp3	GO:0005887;GO:0006833;GO:0015250;GO:0015267;GO:0015267;GO:0016020;GO:0016020;GO:0016021;GO:0016021;GO:0034220;GO:0055085;GO:0055085;	K09884	-	-	-	Entomoglyceroporin 3[Source:FlyBase;Acc:FBgn0034884]	-	-
FBgn0051792	290.894	462.037	119.75	0.259178	-1.94799	9.32623e-12	3.48639e-10	2L	18997448	19002713	+	4390	CG31792	GO:0000166;GO:0005524;GO:0005524;GO:0005887;GO:0016020;GO:0016021;GO:0016021;GO:0016787;GO:0016887;GO:0016887;GO:0042626;GO:0042626;GO:0055085;GO:0055085;GO:0000166;GO:0005524;GO:0005524;GO:0005887;GO:0016020;GO:0016021;GO:0016021;GO:0016787;GO:0016887;GO:0016887;GO:0042626;GO:0042626;GO:0055085;GO:0055085;	K05673	-	COG1132	V	-	-	-
FBgn0033431	446.475	662.217	230.734	0.348426	-1.52107	9.3762e-12	3.49494e-10	2R	9589050	9590443	+	1341	CG1827	GO:0003948;GO:0005764;GO:0006508;GO:0006517;GO:0008233;GO:0016787;GO:0016787;	K01444	-	-	-	-	-	-
FBgn0052249	7987	14338.2	1635.77	0.114085	-3.13182	1.18014e-11	4.32396e-10	3L	4470001	4471012	+	951	CG32249	GO:0016020;GO:0016021;	-	-	NOG41752	R	-	-	-
FBgn0037635	341.916	551.378	132.455	0.240226	-2.05754	1.52511e-11	5.50962e-10	3R	8807679	8813579	-	2642	CG9837	-	-	-	NOG237627	-	-	-	-
FBgn0259209	1699.04	2845.13	552.947	0.194349	-2.36328	1.80005e-11	6.48472e-10	2R	24074602	24078223	+	2839	Mlp60A	GO:0046872;GO:0005634;GO:0005634;GO:0005737;GO:0007275;GO:0007517;GO:0015629;GO:0030018;GO:0030154;GO:0046872;GO:0060537;GO:0046872;GO:0005634;GO:0005634;GO:0005737;GO:0007275;GO:0007517;GO:0015629;GO:0030018;GO:0030154;GO:0046872;GO:0060537;	-	-	NOG294681	-	Muscle LIM protein at 60A[Source:FlyBase;Acc:FBgn0259209]	-	-
FBgn0035550	1963.95	2756.06	1171.84	0.425187	-1.23383	2.23355e-11	7.97954e-10	3L	4473068	4475095	+	1970	CG11349	-	-	-	NOG300356	-	-	-	-
FBgn0052237	19.4631	38.9263	0	0	-Inf	2.25331e-11	8.02787e-10	3L	4849438	4852461	-	2948	CG32237	-	-	-	-	-	-	-	-
FBgn0033667	1083.17	1601.26	565.073	0.352893	-1.5027	2.41192e-11	8.52232e-10	2R	11904323	11912779	-	2211	reb	GO:0005622;GO:0005737;GO:0006031;GO:0006035;GO:0006355;GO:0045177;GO:0060439;	-	-	NOG293893	-	rebuf [Source:FlyBase;Acc:FBgn0033667]"	-	-
FBgn0035726	2562.11	3590.87	1533.34	0.427011	-1.22765	2.49165e-11	8.78002e-10	3L	6969658	6971666	+	1814	CG9953	GO:0006508;GO:0006508;GO:0008236;GO:0008239;	-	-	-	-	-	-	-
FBgn0010359	337.515	535.883	139.147	0.259659	-1.94531	2.50118e-11	8.78958e-10	2R	11349061	11349870	-	810	gammaTry	GO:0004252;GO:0004252;GO:0005576;GO:0005615;GO:0005829;GO:0006508;GO:0006508;GO:0006508;GO:0008233;GO:0008236;GO:0016787;	K01312	-	COG5640	O	gammaTrypsin [Source:FlyBase;Acc:FBgn0010359]"	-	-
FBgn0026593	236.286	362.945	109.626	0.302045	-1.72716	2.89442e-11	1.0089e-09	3L	2189160	2192221	-	1759	CG5707	GO:0003674;GO:0005575;GO:0008150;GO:0003674;GO:0005575;GO:0008150;GO:0003674;GO:0005575;GO:0008150;	-	-	COG0596	R	-	-	-
FBgn0050047	386.549	574.622	198.476	0.345403	-1.53365	2.92193e-11	1.01575e-09	2R	12351793	12355413	+	2809	CG30047	GO:0005575;GO:0016020;GO:0016021;	-	-	COG2234	R	-	-	-
FBgn0034462	153.077	243.415	62.7384	0.257743	-1.956	3.20679e-11	1.10583e-09	2R	19646483	19647645	-	987	CG15905	-	-	-	-	-	-	-	-
FBgn0038799	324	484.703	163.298	0.336904	-1.56959	4.25486e-11	1.45557e-09	3R	20507392	20512468	-	2100	MFS9	GO:0006820;GO:0016020;GO:0016021;GO:0016021;GO:0016021;GO:0022857;GO:0055085;GO:0055085;GO:0006820;GO:0016020;GO:0016021;GO:0016021;GO:0016021;GO:0022857;GO:0055085;GO:0055085;	K08193	-	COG0477	G	Major Facilitator Superfamily Transporter 9[Source:FlyBase;Acc:FBgn0038799]	-	-
FBgn0033225	335.699	501.044	170.353	0.339997	-1.55641	4.66925e-11	1.5888e-09	2R	7810068	7812028	-	1961	CG1550	GO:0003824;GO:0004835;GO:0005524;GO:0006464;GO:0016874;	-	-	NOG309735	-	-	-	-
FBgn0031702	1041.03	1526	556.059	0.364391	-1.45644	4.68126e-11	1.5888e-09	2L	5330470	5338073	-	3231	fusl	GO:0005886;GO:0007270;GO:0007274;GO:0016020;GO:0016021;GO:0042734;GO:0043195;GO:0070073;GO:0005886;GO:0007270;GO:0007274;GO:0016020;GO:0016021;GO:0042734;GO:0043195;GO:0070073;GO:0005886;GO:0007270;GO:0007274;GO:0016020;GO:0016021;GO:0042734;GO:0043195;GO:0070073;GO:0005886;GO:0007270;GO:0007274;GO:0016020;GO:0016021;GO:0042734;GO:0043195;GO:0070073;GO:0005886;GO:0007270;GO:0007274;GO:0016020;GO:…	-	-	NOG41140	S	fuseless [Source:FlyBase;Acc:FBgn0031702]"	-	-
FBgn0029823	3929.47	5493.26	2365.67	0.43065	-1.21541	5.81905e-11	1.95949e-09	X	5913067	5916797	-	2518	Shmt	GO:0003824;GO:0004372;GO:0004372;GO:0004372;GO:0005634;GO:0005737;GO:0005739;GO:0006545;GO:0006564;GO:0006730;GO:0016740;GO:0019264;GO:0030170;GO:0035999;GO:0035999;GO:0042752;GO:0046653;GO:0048149;GO:0003824;GO:0004372;GO:0004372;GO:0004372;GO:0005739;GO:0006545;GO:0006564;GO:0006730;GO:0016740;GO:0030170;GO:0035999;GO:0035999;GO:0048149;GO:0003824;GO:0004372;GO:0004372;GO:0004372;GO:0005739;GO:…	K00600	-	-	-	Serine hydroxymethyl transferase[Source:FlyBase;Acc:FBgn0029823]	-	-
FBgn0033047	89.9599	151.525	28.3947	0.187393	-2.41586	6.03239e-11	2.01668e-09	2R	5957621	5960183	+	2266	CG7882	GO:0016020;GO:0016020;GO:0016021;GO:0016021;GO:0022857;GO:0055085;GO:0016020;GO:0016020;GO:0016021;GO:0016021;GO:0022857;GO:0055085;	-	-	-	-	-	-	-
FBgn0041626	20.6521	41.0316	0.272652	0.00664494	-7.23353	6.03581e-11	2.01668e-09	X	20141819	20143188	-	1164	Or19a	GO:0004871;GO:0004984;GO:0004984;GO:0005549;GO:0005549;GO:0005886;GO:0005886;GO:0007165;GO:0007608;GO:0007608;GO:0016020;GO:0016020;GO:0016021;GO:0016021;GO:0032590;GO:0050896;GO:0050911;	K22984	-	NOG248103	-	Odorant receptor 19a[Source:FlyBase;Acc:FBgn0041626]	-	-
FBgn0028421	995.05	1408.79	581.31	0.41263	-1.27708	6.53809e-11	2.17324e-09	X	11334187	11340084	-	4162	Kap3	GO:0003777;GO:0005515;GO:0005871;GO:0005871;GO:0007018;GO:0007605;GO:0007608;GO:0008089;GO:0016020;GO:0016021;GO:0019894;GO:0030951;GO:1904115;GO:1905515;GO:0003777;GO:0005515;GO:0005871;GO:0005871;GO:0007018;GO:0007605;GO:0007608;GO:0008089;GO:0016020;GO:0016021;GO:0019894;GO:0030951;GO:1904115;GO:1905515;GO:0003777;GO:0005515;GO:0005871;GO:0005871;GO:0007018;GO:0007605;GO:0007608;GO:0008089;GO:…	-	-	NOG283482	-	Kinesin associated protein 3[Source:FlyBase;Acc:FBgn0028421]	-	-
FBgn0038038	1468.54	2061.57	875.505	0.424678	-1.23556	7.42969e-11	2.45066e-09	3R	12406532	12408107	+	1576	CG5167	GO:0016020;GO:0016021;GO:0016491;GO:0016491;GO:0055114;GO:0055114;	-	-	COG3268	S	-	-	-
FBgn0283479	3788.26	5743.27	1833.25	0.319199	-1.64747	7.52618e-11	2.47615e-09	3L	21442227	21444819	-	1806	Alp1	GO:0003824;GO:0004035;GO:0004035;GO:0008152;GO:0009986;GO:0016311;GO:0016787;GO:0016791;GO:0003824;GO:0004035;GO:0004035;GO:0008152;GO:0009986;GO:0016311;GO:0016787;GO:0016791;	K01077	-	-	-	Alkaline phosphatase 1[Source:FlyBase;Acc:FBgn0283479]	-	-
FBgn0016926	4482.3	6447.58	2517.01	0.390381	-1.35705	7.60748e-11	2.49653e-09	2L	1114654	1128953	-	2497	Pino	GO:0007608;GO:0042048;GO:0050896;	-	-	-	-	Pinocchio [Source:FlyBase;Acc:FBgn0016926]"	-	-
FBgn0022774	2827.24	4464.56	1189.92	0.266526	-1.90765	7.65763e-11	2.50661e-09	3L	19647280	19649851	-	1501	Oat	GO:0003824;GO:0004587;GO:0004587;GO:0004587;GO:0005739;GO:0005739;GO:0005759;GO:0005759;GO:0006591;GO:0008483;GO:0008483;GO:0016740;GO:0030170;GO:0030170;GO:0042802;GO:0055129;	K00819	-	COG4992	E	Ornithine aminotransferase precursor[Source:FlyBase;Acc:FBgn0022774]	-	-
FBgn0260874	43.9771	80.4946	7.4596	0.0926721	-3.43172	8.09297e-11	2.62909e-09	3L	19799278	19803427	+	2109	Ir76a	GO:0004984;GO:0015276;GO:0016020;GO:0016021;GO:0016021;GO:0019226;GO:0034220;GO:0043235;GO:0050907;GO:0050911;GO:0071683;GO:0004984;GO:0015276;GO:0016020;GO:0016021;GO:0016021;GO:0019226;GO:0034220;GO:0043235;GO:0050907;GO:0050911;GO:0071683;GO:0004984;GO:0015276;GO:0016021;GO:0019226;GO:0034220;GO:0043235;GO:0050907;GO:0050911;GO:0071683;GO:0004970;GO:0004984;GO:0015276;GO:0016020;GO:0016020;GO:…	-	-	NOG318217	-	Ionotropic receptor 76a[Source:FlyBase;Acc:FBgn0260874]	-	-
FBgn0037978	689.61	988.701	390.519	0.394982	-1.34014	8.7509e-11	2.82858e-09	3R	12007476	12010434	-	2652	KLHL18	GO:0003779;GO:0004842;GO:0031463;GO:0042803;GO:0046529;GO:0051865;GO:0003779;GO:0031463;GO:0046529;GO:0003779;GO:0004842;GO:0031463;GO:0042803;GO:0046529;GO:0051865;	K10455	-	NOG73120	S	Kelch like family member 18[Source:FlyBase;Acc:FBgn0037978]	-	-
FBgn0002564	162676	254224	71128.2	0.279785	-1.83761	9.25169e-11	2.96077e-09	3L	66430	68995	+	2501	Lsp1gamma	GO:0005576;GO:0005615;GO:0005616;GO:0045735;	-	-	NOG42109	-	Larval serum protein 1 gamma[Source:FlyBase;Acc:FBgn0002564]	-	-
FBgn0036422	8441.83	13224.2	3659.46	0.276724	-1.85348	9.51521e-11	3.03757e-09	3L	14400769	14402725	-	1181	CG3868	GO:0005615;	-	-	-	-	-	-	-
FBgn0039086	129.593	209.259	49.9276	0.238593	-2.06738	9.98116e-11	3.17062e-09	3R	23534900	23536710	-	1758	CG16732	GO:0008152;GO:0016020;GO:0016021;GO:0016740;GO:0016757;GO:0016758;GO:0008152;GO:0015020;GO:0016020;GO:0016021;GO:0016740;GO:0016757;GO:0016758;GO:0043231;	-	-	NOG327256	-	-	-	-
FBgn0058160	873.809	1356.94	390.673	0.287906	-1.79633	1.06584e-10	3.37743e-09	3L	26215815	26229433	+	5187	CG40160	GO:0004252;GO:0005576;GO:0006508;GO:0016787;GO:0004252;GO:0005576;GO:0006508;GO:0016787;GO:0004252;GO:0005576;GO:0006508;GO:0016787;GO:0004252;GO:0005576;GO:0006508;GO:0016787;GO:0004252;GO:0005576;GO:0006508;GO:0016787;GO:0004252;GO:0005576;GO:0006508;GO:0016787;	-	-	COG5640	O	-	-	-
FBgn0050359	4703.54	6473.37	2933.71	0.453197	-1.14179	1.08823e-10	3.43992e-09	2R	8462753	8465092	+	2102	Mal-A5	GO:0003824;GO:0005975;GO:0003824;GO:0005975;GO:0003824;GO:0005975;	-	-	COG0366	G	Maltase A5 [Source:FlyBase;Acc:FBgn0050359]"	-	-
FBgn0015011	1409.82	1970.32	849.32	0.431057	-1.21405	1.26567e-10	3.98132e-09	3R	16978439	16982158	-	1969	AhcyL2	GO:0005829;GO:0006730;GO:0006730;GO:0016787;GO:0033353;GO:0004013;GO:0004013;GO:0006730;GO:0006730;GO:0016787;	K01251	-	COG0499	H	Adenosylhomocysteinase like 2[Source:FlyBase;Acc:FBgn0015011]	-	-
FBgn0032400	29396.2	40229.3	18563.1	0.461433	-1.11581	1.27909e-10	4.01371e-09	2L	12045343	12046118	-	776	CG6770	GO:0003682;GO:0005634;GO:0006357;	K15626	-	NOG317714	-	-	-	-
FBgn0036579	170.241	266.529	73.9526	0.277466	-1.84962	1.329e-10	4.16021e-09	3L	16229100	16231139	+	1862	CG5027	GO:0003756;GO:0005783;GO:0006457;GO:0016021;GO:0034976;GO:0045454;	K09585	-	COG0526	O	-	-	-
FBgn0033437	731.445	1039.8	423.086	0.406891	-1.29729	1.49204e-10	4.64802e-09	2R	9608128	9610290	-	1347	CG12926	-	-	-	NOG278555	-	-	-	-
FBgn0261932	384.124	643.629	124.62	0.193621	-2.36869	1.53932e-10	4.78375e-09	3R	17406678	17407534	+	592	CG42798	-	-	-	-	-	-	-	-
FBgn0034052	1182.24	2024.24	340.249	0.168087	-2.57272	1.8366e-10	5.65314e-09	2R	15940610	15941483	-	874	CG8299	GO:0004252;GO:0004252;GO:0004252;GO:0005737;GO:0006508;GO:0006508;GO:0006508;GO:0008233;GO:0008236;GO:0016787;	-	-	COG5640	O	-	-	-
FBgn0010591	4671.14	6590.11	2752.18	0.417623	-1.25973	1.95375e-10	5.98542e-09	2R	17088441	17091958	-	2163	Sply	GO:0003824;GO:0005783;GO:0005789;GO:0006629;GO:0006665;GO:0007275;GO:0007527;GO:0008117;GO:0008117;GO:0016020;GO:0016021;GO:0016021;GO:0016829;GO:0016831;GO:0019752;GO:0030149;GO:0030149;GO:0030170;GO:0046331;GO:0003824;GO:0005783;GO:0005789;GO:0006629;GO:0006665;GO:0007275;GO:0007527;GO:0008117;GO:0008117;GO:0016020;GO:0016021;GO:0016021;GO:0016829;GO:0016831;GO:0019752;GO:0030149;GO:0030149;GO:…	K01634	-	COG0076	E	Sphingosine-1-phosphate lyase[Source:FlyBase;Acc:FBgn0010591]	-	-
FBgn0035065	592.067	846.649	337.485	0.398613	-1.32694	2.41572e-10	7.29637e-09	2R	24783555	24785542	+	1772	CG3589	GO:0004252;GO:0004252;GO:0005777;GO:0005777;GO:0006508;GO:0016485;GO:0016787;GO:0031998;	K23012	-	NOG308540	-	-	-	-
FBgn0033215	140.54	223.494	57.5854	0.257659	-1.95646	2.67816e-10	8.07015e-09	2R	7712578	7714182	+	1305	CG1942	GO:0007498;GO:0016740;GO:0016746;GO:0016747;	-	-	NOG258143	-	-	-	-
FBgn0038037	4226.45	5802.58	2650.33	0.456751	-1.13052	2.72251e-10	8.18468e-09	3R	12403340	12406028	-	1758	Cyp9f2	GO:0004497;GO:0004497;GO:0005506;GO:0005783;GO:0005789;GO:0016020;GO:0016491;GO:0016491;GO:0016705;GO:0020037;GO:0031090;GO:0035220;GO:0043231;GO:0046872;GO:0055114;GO:0055114;	K15003	-	COG2124	Q	-	-	-
FBgn0004577	3103.59	5657.85	549.33	0.0970917	-3.36451	2.77548e-10	8.32449e-09	3R	17014576	17027987	+	2630	Pxd	GO:0004601;GO:0004601;GO:0004601;GO:0004601;GO:0005576;GO:0006909;GO:0006979;GO:0007306;GO:0016491;GO:0020037;GO:0042600;GO:0042600;GO:0042744;GO:0045471;GO:0046872;GO:0055114;GO:0055114;GO:0098869;GO:0004601;GO:0004601;GO:0006979;GO:0016491;GO:0020037;GO:0042600;GO:0055114;GO:0055114;GO:0098869;GO:0004601;GO:0004601;GO:0004601;GO:0004601;GO:0005576;GO:0006909;GO:0006979;GO:0007306;GO:0016491;GO:…	K19511	-	NOG271029	-	Peroxidase [Source:FlyBase;Acc:FBgn0004577]"	-	-
FBgn0039178	1015.12	1559.83	470.417	0.301582	-1.72938	3.34159e-10	9.88451e-09	3R	24283955	24288617	+	2887	CG6356	GO:0005887;GO:0008514;GO:0015711;GO:0016020;GO:0016021;GO:0016021;GO:0022857;GO:0055085;	-	-	-	-	-	-	-
FBgn0033679	4739.01	6769.11	2708.92	0.400188	-1.32125	3.48092e-10	1.02731e-08	2R	12064565	12079543	-	1708	CG8888	GO:0005886;GO:0016020;GO:0016021;GO:0016491;GO:0055114;	-	-	COG1028	IQ	-	-	-
FBgn0035665	32471.8	49851.3	15092.2	0.302744	-1.72383	3.79911e-10	1.11611e-08	3L	6050757	6051690	+	875	Jon65Aiii	GO:0004175;GO:0004252;GO:0006508;GO:0006508;GO:0006508;GO:0008233;GO:0008236;GO:0016787;	-	-	COG5640	O	Jonah 65Aiii [Source:FlyBase;Acc:FBgn0035665]"	-	-
FBgn0261862	3946.16	5401.13	2491.19	0.461235	-1.11643	3.88797e-10	1.13962e-08	2R	10469473	10478567	-	3175	whd	GO:0004095;GO:0006979;GO:0010038;GO:0012505;GO:0016020;GO:0016021;GO:0016740;GO:0016746;GO:0016746;GO:0042594;GO:0045471;GO:0004095;GO:0006979;GO:0010038;GO:0012505;GO:0016020;GO:0016021;GO:0016740;GO:0016746;GO:0016746;GO:0042594;GO:0045471;GO:0004095;GO:0006979;GO:0010038;GO:0012505;GO:0016020;GO:0016021;GO:0016740;GO:0016746;GO:0016746;GO:0042594;GO:0045471;GO:0004095;GO:0006979;GO:0010038;GO:…	K08765	-	NOG70127	S	withered [Source:FlyBase;Acc:FBgn0261862]"	-	-
FBgn0259697	45.7497	82.4484	9.05095	0.109777	-3.18735	5.12028e-10	1.4873e-08	3L	24324866	24401655	+	1722	nvd	GO:0002168;GO:0007552;GO:0016020;GO:0016021;GO:0016491;GO:0016491;GO:0035264;GO:0045456;GO:0051537;GO:0055114;GO:0055114;	K14938	-	COG4638	P	neverland [Source:FlyBase;Acc:FBgn0259697]"	-	-
FBgn0026428	2341.63	3220.77	1462.49	0.454081	-1.13898	5.61306e-10	1.62678e-08	X	15333310	15340360	+	5251	HDAC6	GO:0004407;GO:0004407;GO:0005634;GO:0005737;GO:0006099;GO:0006351;GO:0006355;GO:0006355;GO:0007269;GO:0008270;GO:0016569;GO:0016575;GO:0016575;GO:0016787;GO:0019213;GO:0022904;GO:0032041;GO:0045202;GO:0070932;GO:0098793;GO:0004407;GO:0004407;GO:0005634;GO:0005737;GO:0006099;GO:0006351;GO:0006355;GO:0006355;GO:0007269;GO:0008270;GO:0016569;GO:0016575;GO:0016787;GO:0019213;GO:0022904;GO:0032041;GO:…	K11407	-	-	-	Histone deacetylase 6[Source:FlyBase;Acc:FBgn0026428]	-	-
FBgn0038110	1527.04	2107.9	946.187	0.448877	-1.15561	5.83489e-10	1.6835e-08	3R	13008384	13011310	-	1318	CG8031	GO:0003674;GO:0005634;GO:0005634;GO:0005737;GO:0005829;GO:0032886;GO:0032886;	K06990	-	COG1355	S	-	-	-
FBgn0004117	10370.7	15444.2	5297.12	0.342984	-1.54379	6.1533e-10	1.77141e-08	3R	15310193	15315197	+	2613	Tm2	GO:0003779;GO:0005862;GO:0005884;GO:0006936;GO:0007015;GO:0007507;GO:0008307;GO:0051015;GO:0060298;	K10374	-	NOG304012	-	Tropomyosin 2 [Source:FlyBase;Acc:FBgn0004117]"	-	-
FBgn0034490	600.235	854.36	346.111	0.405111	-1.30361	6.2834e-10	1.80483e-08	2R	20248130	20254670	-	1753	CG9864	GO:0005886;GO:0006820;GO:0016020;GO:0016021;GO:0016021;GO:0016021;GO:0022857;GO:0055085;GO:0055085;GO:0005886;GO:0006820;GO:0016020;GO:0016021;GO:0016021;GO:0016021;GO:0022857;GO:0055085;GO:0055085;	K08193	-	COG0477	G	-	-	-
FBgn0003356	78772.9	122827	34719.1	0.282667	-1.82282	6.32911e-10	1.81392e-08	3R	29923754	29924615	-	862	Jon99Cii	GO:0004252;GO:0004252;GO:0006508;GO:0006508;GO:0006508;GO:0008233;GO:0008236;GO:0016787;	-	-	COG5640	O	Jonah 99Cii [Source:FlyBase;Acc:FBgn0003356]"	-	-
FBgn0039031	1194.28	1662.94	725.617	0.436346	-1.19646	7.3331e-10	2.08315e-08	3R	22977270	22978164	+	895	Gbp3	GO:0005125;GO:0005575;GO:0007165;GO:0010469;GO:0005125;GO:0005575;GO:0007165;GO:0010469;	-	-	NOG247279	-	Growth-blocking peptide 3[Source:FlyBase;Acc:FBgn0039031]	-	-
FBgn0035911	249.947	374.285	125.61	0.335601	-1.57518	8.77542e-10	2.47651e-08	3L	8574407	8576078	-	1514	CG6638	GO:0003995;GO:0005759;GO:0006552;GO:0008152;GO:0008470;GO:0016491;GO:0016627;GO:0050660;GO:0050660;GO:0055114;GO:0055114;	K00253	-	COG1960	I	-	-	-
FBgn0032129	2199.06	3013.53	1384.6	0.459462	-1.12198	9.13922e-10	2.56236e-08	2L	9547720	9566750	-	6900	jp	GO:0003674;GO:0008150;GO:0016020;GO:0016021;GO:0030314;GO:0003674;GO:0008150;GO:0016020;GO:0016021;GO:0030314;GO:0003674;GO:0008150;GO:0016020;GO:0016021;GO:0030314;GO:0003674;GO:0008150;GO:0016020;GO:0016021;GO:0030314;GO:0003674;GO:0008150;GO:0016020;GO:0016021;GO:0030314;	K19530	-	NOG324165	-	junctophilin [Source:FlyBase;Acc:FBgn0032129]"	-	-
FBgn0032280	1045.98	2081.64	10.3242	0.00495965	-7.65555	9.50209e-10	2.65256e-08	2L	10681030	10681775	+	746	CG17105	-	-	-	-	-	-	-	-
FBgn0038735	379.219	551.385	207.054	0.375516	-1.41305	9.99928e-10	2.78533e-08	3R	19847311	19854403	+	2767	CG4662	GO:0005509;GO:0005509;GO:0005509;GO:0005509;GO:0005509;GO:0005509;	-	-	-	-	-	-	-
FBgn0032505	16.3368	32.6735	0	0	-Inf	1.00459e-09	2.79228e-08	2L	13347773	13349020	+	1248	CG16826	GO:0003674;GO:0005575;GO:0008150;GO:0003674;GO:0005575;GO:0008150;	-	-	-	-	-	-	-
FBgn0050345	1435.29	1977.68	892.898	0.451487	-1.14724	1.00829e-09	2.79654e-08	2R	9148689	9151892	+	2217	CG30345	GO:0005215;GO:0016020;GO:0016021;GO:0016021;GO:0055085;	K14613	-	-	-	-	-	-
FBgn0016715	1489.35	2184.51	794.196	0.363558	-1.45974	1.08e-09	2.98261e-08	3L	605165	606569	-	883	Reg-2	GO:0008152;GO:0016787;	-	-	COG1011	R	Rhythmically expressed gene 2[Source:FlyBase;Acc:FBgn0016715]	-	-
FBgn0086768	584.066	828.729	339.403	0.409546	-1.2879	1.17709e-09	3.24379e-08	3R	5552823	5554316	-	998	Pcmt	GO:0004719;GO:0004719;GO:0004719;GO:0005737;GO:0005737;GO:0006464;GO:0006479;GO:0008168;GO:0016740;GO:0032259;GO:0032259;GO:0042742;GO:0004719;GO:0004719;GO:0006464;GO:0006479;GO:0008168;GO:0016740;GO:0032259;	K00573	-	COG2518	O	Protein-L-isoaspartate (D-aspartate) O-methyltransferase [Source:FlyBase;Acc:FBgn0086768]	-	-
FBgn0035781	5590.63	8481.52	2699.73	0.318308	-1.6515	1.27283e-09	3.49271e-08	3L	7402332	7404181	-	1566	CG8560	GO:0004180;GO:0004180;GO:0004181;GO:0004181;GO:0005615;GO:0006508;GO:0006508;GO:0008233;GO:0008237;GO:0008270;GO:0016787;GO:0046872;GO:0004180;GO:0004180;GO:0004181;GO:0004181;GO:0005615;GO:0006508;GO:0006508;GO:0008233;GO:0008237;GO:0008270;GO:0016787;GO:0046872;	-	-	COG2866	E	-	-	-
FBgn0024989	1639.98	2249.1	1030.85	0.458339	-1.12551	1.28831e-09	3.52766e-08	X	279703	350504	+	4316	CG3777	-	-	-	NOG298959	-	-	-	-
FBgn0032076	1730.93	2901.1	560.762	0.193293	-2.37114	1.44099e-09	3.91253e-08	2L	8939725	8942105	-	1982	CG9510	GO:0003824;GO:0004056;GO:0004056;GO:0004056;GO:0005737;GO:0016829;GO:0042450;GO:0042450;GO:0003824;GO:0004056;GO:0004056;GO:0004056;GO:0005737;GO:0016829;GO:0042450;GO:0042450;GO:0003824;GO:0004056;GO:0004056;GO:0004056;GO:0005737;GO:0016829;GO:0042450;GO:0042450;	-	-	-	-	-	-	-
FBgn0017482	133.828	210.903	56.7534	0.269097	-1.8938	1.46092e-09	3.95829e-08	2R	22329726	22332072	-	1959	T3dh	GO:0004022;GO:0005739;GO:0005739;GO:0005829;GO:0015993;GO:0016491;GO:0016491;GO:0046872;GO:0047988;GO:0055114;GO:0055114;	K11173	-	COG1454	C	Type III alcohol dehydrogenase[Source:FlyBase;Acc:FBgn0017482]	-	-
FBgn0031813	2260.09	3093.35	1426.82	0.461254	-1.11637	1.46617e-09	3.96418e-08	2L	6426724	6448403	-	2887	CG9527	GO:0003997;GO:0003997;GO:0005777;GO:0005777;GO:0006631;GO:0006635;GO:0006635;GO:0006909;GO:0008152;GO:0016491;GO:0016627;GO:0050660;GO:0055114;GO:0055114;GO:0071949;GO:0003997;GO:0003997;GO:0005777;GO:0005777;GO:0006631;GO:0006635;GO:0006635;GO:0006909;GO:0008152;GO:0016491;GO:0016627;GO:0050660;GO:0055114;GO:0055114;GO:0071949;GO:0003995;GO:0003997;GO:0003997;GO:0005777;GO:0005777;GO:0006631;GO:…	K00232	-	COG1960	I	-	-	-
FBgn0051100	1558.34	2161.85	954.839	0.441677	-1.17894	1.61783e-09	4.33787e-08	3R	8995229	9003650	-	2688	CG31100	GO:0005215;GO:0016020;GO:0016021;GO:0016021;GO:0022857;GO:0055085;GO:0005215;GO:0005351;GO:0005355;GO:0015992;GO:0016020;GO:0016021;GO:0016021;GO:0022857;GO:0035428;GO:0046323;GO:0055085;GO:1904659;	-	-	-	-	-	-	-
FBgn0039430	693.799	972.356	415.242	0.427047	-1.22753	1.67767e-09	4.489e-08	3R	26461527	26470008	+	3002	CG5455	GO:0003674;GO:0005578;GO:0030198;GO:0003674;GO:0005578;GO:0030198;	-	-	NOG125753	S	-	-	-
FBgn0020385	3831.48	5210.83	2452.13	0.470582	-1.08748	1.86948e-09	4.97128e-08	3R	10696534	10703316	+	3481	pug	GO:0000105;GO:0000166;GO:0003824;GO:0003824;GO:0004329;GO:0004329;GO:0004329;GO:0004477;GO:0004477;GO:0004488;GO:0004488;GO:0004488;GO:0005524;GO:0005524;GO:0005737;GO:0006164;GO:0006730;GO:0008152;GO:0008652;GO:0009086;GO:0009113;GO:0009257;GO:0016491;GO:0016787;GO:0016874;GO:0035999;GO:0055114;GO:0055114;GO:0000105;GO:0000166;GO:0003824;GO:0003824;GO:0004329;GO:0004329;GO:0004329;GO:0004477;GO:…	K00288	-	COG0190	H	pugilist [Source:FlyBase;Acc:FBgn0020385]"	-	-
FBgn0002772	6852.17	10824.6	2879.76	0.266039	-1.91029	1.92583e-09	5.11059e-08	3R	27657078	27660177	-	1414	Mlc1	GO:0000146;GO:0005509;GO:0005829;GO:0005859;GO:0006936;GO:0007498;GO:0016459;GO:0016459;GO:0000146;GO:0005509;GO:0005829;GO:0005859;GO:0006936;GO:0007498;GO:0016459;GO:0016459;	-	-	NOG318638	-	Myosin alkali light chain 1[Source:FlyBase;Acc:FBgn0002772]	-	-
FBgn0035612	15489.2	22760.2	8218.12	0.361074	-1.46964	1.977e-09	5.22487e-08	3L	5538411	5551159	-	4625	frm	GO:0048085;GO:0042302;GO:0042302;GO:0048085;GO:0042302;GO:0042302;GO:0048085;GO:0048085;GO:0042302;GO:0042302;GO:0048085;GO:0048085;GO:0042302;GO:0042302;GO:0048085;GO:0042302;GO:0042302;GO:0048085;GO:0048085;GO:0048085;	-	-	NOG12793	-	farmer [Source:FlyBase;Acc:FBgn0035612]"	-	-
FBgn0038819	566.792	1060.21	73.3785	0.0692115	-3.85284	2.48645e-09	6.54443e-08	3R	20669571	20672821	+	1858	Cpr92F	GO:0008010;GO:0031012;GO:0040003;GO:0042302;GO:0042302;	-	-	-	-	Cuticular protein 92F[Source:FlyBase;Acc:FBgn0038819]	-	-
FBgn0023197	9945.27	15060.9	4829.59	0.32067	-1.64084	2.54075e-09	6.67374e-08	3L	17546739	17549127	-	1553	Jon74E	GO:0004252;GO:0004252;GO:0006508;GO:0006508;GO:0006508;GO:0008233;GO:0008236;GO:0016787;GO:0004252;GO:0004252;GO:0006508;GO:0006508;GO:0006508;GO:0008233;GO:0008236;GO:0016787;	K01310	-	-	-	Jonah 74E [Source:FlyBase;Acc:FBgn0023197]"	-	-
FBgn0262024	53.8016	103.971	3.63189	0.0349316	-4.83932	2.6836e-09	7.02035e-08	3R	17420638	17420989	+	352	CG42835	GO:0003674;GO:0005575;GO:0008150;	-	-	-	-	-	-	-
FBgn0250907	13913.7	18637.1	9190.15	0.493109	-1.02002	2.71005e-09	7.07519e-08	2L	22999574	23025915	-	7373	Cht10	GO:0000272;GO:0004553;GO:0004568;GO:0004568;GO:0005575;GO:0005576;GO:0005576;GO:0005975;GO:0005975;GO:0006030;GO:0006032;GO:0006032;GO:0008061;GO:0008061;GO:0008061;GO:0008152;GO:0016787;GO:0016798;GO:0000272;GO:0004553;GO:0004568;GO:0004568;GO:0005575;GO:0005576;GO:0005576;GO:0005975;GO:0005975;GO:0006030;GO:0006032;GO:0006032;GO:0008061;GO:0008061;GO:0008061;GO:0008152;GO:0016787;GO:0016798;GO:…	K01183	-	COG3325	G	Chitinase 10 [Source:FlyBase;Acc:FBgn0250907]"	-	-
FBgn0036449	1290.85	1856.32	725.378	0.390762	-1.35564	2.72498e-09	7.09982e-08	3L	14776496	14786412	-	2437	bmm	GO:0003735;GO:0004806;GO:0004806;GO:0005811;GO:0005829;GO:0005840;GO:0006412;GO:0006629;GO:0006629;GO:0006642;GO:0008152;GO:0010884;GO:0010891;GO:0016020;GO:0016042;GO:0016042;GO:0016042;GO:0016787;GO:0016787;GO:0019433;GO:0030431;GO:0055088;GO:0070328;GO:0004806;GO:0005811;GO:0005829;GO:0006629;GO:0006629;GO:0006642;GO:0008152;GO:0010884;GO:0016042;GO:0016042;GO:0016042;GO:0016787;GO:0016787;GO:…	-	-	-	-	brummer [Source:FlyBase;Acc:FBgn0036449]"	-	-
FBgn0053926	244.91	363.837	125.983	0.346263	-1.53006	3.32673e-09	8.54678e-08	3L	9443232	9446388	+	820	CG33926	GO:0003674;GO:0005575;GO:0008150;GO:0003674;GO:0005575;GO:0008150;	-	-	-	-	-	-	-
FBgn0003149	16222.5	25138.7	7306.29	0.290639	-1.7827	3.81018e-09	9.67321e-08	3L	8732858	8745310	-	5356	Prm	GO:0003774;GO:0003774;GO:0005737;GO:0007498;GO:0016459;GO:0016459;GO:0030016;GO:0030239;GO:0032982;GO:0003774;GO:0003774;GO:0005737;GO:0007498;GO:0016459;GO:0016459;GO:0030016;GO:0030239;GO:0032982;GO:0003774;GO:0003774;GO:0005737;GO:0007498;GO:0016459;GO:0016459;GO:0030016;GO:0030239;GO:0032982;GO:0003774;GO:0003774;GO:0005737;GO:0007498;GO:0016459;GO:0016459;GO:0030016;GO:0030239;GO:0032982;	-	-	NOG12793	-	Paramyosin [Source:FlyBase;Acc:FBgn0003149]"	-	-
FBgn0038312	472.914	722.395	223.433	0.309295	-1.69294	3.97547e-09	1.0073e-07	3R	15268662	15270532	+	1539	Zip88E	GO:0005385;GO:0016020;GO:0016020;GO:0016021;GO:0016323;GO:0030001;GO:0046873;GO:0055085;GO:0071577;	K14709	-	-	-	Zinc/iron regulated transporter-related protein 88E[Source:FlyBase;Acc:FBgn0038312]	-	-
FBgn0028582	6359.6	8527.08	4192.12	0.491625	-1.02437	4.41179e-09	1.10914e-07	3L	7528780	7540012	+	6521	lqf	GO:0005622;GO:0005623;GO:0006897;GO:0006914;GO:0007269;GO:0008593;GO:0009997;GO:0015032;GO:0045202;GO:0045747;GO:0048488;GO:0098793;GO:0005622;GO:0005623;GO:0006897;GO:0006914;GO:0007269;GO:0008593;GO:0009997;GO:0015032;GO:0045202;GO:0045747;GO:0048488;GO:0098793;GO:0005622;GO:0005623;GO:0006897;GO:0006914;GO:0007269;GO:0008593;GO:0009997;GO:0015032;GO:0045202;GO:0045747;GO:0048488;GO:0098793;GO:…	K12471	-	NOG263730	-	liquid facets [Source:FlyBase;Acc:FBgn0028582]"	-	-
FBgn0020906	18831.5	35041.3	2621.65	0.0748159	-3.74051	4.89195e-09	1.22034e-07	2L	4954279	4955144	-	866	Jon25Bi	GO:0004175;GO:0004252;GO:0006508;GO:0006508;GO:0006508;GO:0008233;GO:0008236;GO:0016787;	-	-	-	-	Jonah 25Bi [Source:FlyBase;Acc:FBgn0020906]"	-	-
FBgn0263593	2671.76	3607.47	1736.05	0.481238	-1.05518	5.02109e-09	1.24533e-07	2R	8136986	8156654	-	5511	Lpin	GO:0003713;GO:0005634;GO:0005737;GO:0006357;GO:0007474;GO:0008195;GO:0008195;GO:0010565;GO:0016311;GO:0016787;GO:0019217;GO:0019432;GO:0030514;GO:0035183;GO:0042594;GO:0055088;GO:0003713;GO:0005634;GO:0005737;GO:0006357;GO:0007474;GO:0008195;GO:0008195;GO:0010565;GO:0016311;GO:0016787;GO:0019217;GO:0019432;GO:0030514;GO:0035183;GO:0042594;GO:0055088;GO:0003713;GO:0005634;GO:0005737;GO:0006357;GO:…	K15728	-	-	-	Lipin [Source:FlyBase;Acc:FBgn0263593]"	-	-
FBgn0029795	906.728	1385.19	428.265	0.309174	-1.69351	5.74837e-09	1.42297e-07	X	5732740	5734614	+	1786	CG15773	-	-	-	-	-	-	-	-
FBgn0259998	3594.25	6059.27	1129.23	0.186364	-2.42381	6.28369e-09	1.5407e-07	2L	20255988	20257192	-	1205	CG17571	GO:0004252;GO:0004252;GO:0004252;GO:0005737;GO:0006508;GO:0006508;GO:0006508;GO:0008233;GO:0008236;GO:0016787;GO:0004252;GO:0004252;GO:0004252;GO:0005737;GO:0006508;GO:0006508;GO:0006508;GO:0008233;GO:0008236;GO:0016787;	-	-	-	-	-	-	-
FBgn0030519	2985.11	4552.44	1417.78	0.311432	-1.68301	6.94284e-09	1.69587e-07	X	13739744	13741952	+	1104	CG11151	GO:0005777;GO:0005777;GO:0005777;GO:0005777;	-	-	NOG87475	-	-	-	-
FBgn0052512	648.006	901.97	394.041	0.436867	-1.19473	7.06981e-09	1.72107e-07	X	21062277	21067540	-	2507	CG32512	GO:0003674;GO:0005575;GO:0008150;GO:0016020;GO:0016021;GO:0003674;GO:0005575;GO:0008150;GO:0016020;GO:0016021;GO:0003674;GO:0005575;GO:0008150;GO:0016020;GO:0016021;GO:0003674;GO:0005575;GO:0008150;GO:0016020;GO:0016021;	-	-	NOG293333	-	-	-	-
FBgn0004047	197.676	387.012	8.3397	0.021549	-5.53624	7.0727e-09	1.72107e-07	X	13759546	13761547	+	1868	Yp3	GO:0005576;GO:0007548;GO:0009617;GO:0009790;GO:0016787;GO:0043186;GO:0045995;GO:0052689;GO:0052689;GO:0005576;GO:0007548;GO:0009617;GO:0009790;GO:0016787;GO:0043186;GO:0045995;GO:0052689;GO:0052689;	-	-	NOG268546	-	Yolk protein 3 [Source:FlyBase;Acc:FBgn0004047]"	-	-
FBgn0004839	606.309	845.372	367.247	0.434421	-1.20284	7.18995e-09	1.7463e-07	2R	12001473	12019846	-	4769	otk	GO:0001736;GO:0004672;GO:0004672;GO:0004672;GO:0004713;GO:0004713;GO:0004714;GO:0004872;GO:0004872;GO:0005515;GO:0005524;GO:0005886;GO:0005886;GO:0005887;GO:0006468;GO:0006468;GO:0007155;GO:0007155;GO:0007399;GO:0007411;GO:0016020;GO:0016021;GO:0016021;GO:0016055;GO:0017147;GO:0018108;GO:0030215;GO:0031290;GO:0035260;GO:0042803;GO:0046982;GO:0048803;GO:0048804;GO:0050839;GO:0050839;GO:0060026;GO:…	K05127	-	COG0515	T	off-track [Source:FlyBase;Acc:FBgn0004839]"	-	-
FBgn0029924	832.738	1234.59	430.885	0.34901	-1.51866	7.583e-09	1.83142e-07	X	6969918	6972265	+	2240	CG4586	GO:0003995;GO:0003997;GO:0003997;GO:0005777;GO:0005777;GO:0006631;GO:0006635;GO:0006635;GO:0008152;GO:0016491;GO:0016627;GO:0033539;GO:0050660;GO:0050660;GO:0055114;GO:0055114;GO:0071949;	K00232	-	COG1960	I	-	-	-
FBgn0037592	1912.61	2603.85	1221.36	0.469061	-1.09215	7.73654e-09	1.85117e-07	3R	8517868	8521378	+	2324	CG11737	GO:0003674;GO:0005777;GO:0005777;GO:0007031;GO:0016020;GO:0016021;GO:0003674;GO:0005777;GO:0005777;GO:0007031;GO:0016020;GO:0016021;GO:0003674;GO:0005777;GO:0005777;GO:0007031;GO:0016020;GO:0016021;	-	-	NOG248488	-	-	-	-
FBgn0050377	144.141	221.552	66.7291	0.301189	-1.73126	7.8096e-09	1.86519e-07	2R	7890025	7915032	+	4078	CG30377	GO:0016020;GO:0016021;GO:0055070;GO:0016020;GO:0016021;GO:0055070;	-	-	NOG40928	R	-	-	-
FBgn0034497	254.406	410.383	98.4301	0.239849	-2.0598	8.15096e-09	1.93954e-07	2R	20279066	20281127	-	1499	Mpcp1	GO:0005740;GO:0005743;GO:0006817;GO:0006839;GO:0015114;GO:0015114;GO:0016020;GO:0016021;GO:0016021;GO:0035435;GO:0005740;GO:0005743;GO:0006817;GO:0006839;GO:0015114;GO:0015114;GO:0016020;GO:0016021;GO:0016021;GO:0035435;GO:0005740;GO:0005743;GO:0006817;GO:0006839;GO:0015114;GO:0015114;GO:0016020;GO:0016021;GO:0016021;GO:0035435;	K15102	-	NOG265500	-	Mitochondrial phosphate carrier protein 1[Source:FlyBase;Acc:FBgn0034497]	-	-
FBgn0052506	96.245	154.777	37.7127	0.243658	-2.03707	8.56239e-09	2.02995e-07	X	20449331	20467065	+	5559	CG32506	GO:0005096;GO:0005096;GO:0005622;GO:0006886;GO:0012505;GO:0017137;GO:0031338;GO:0043087;GO:0090630;GO:0005096;GO:0005096;GO:0005622;GO:0006886;GO:0012505;GO:0016020;GO:0016021;GO:0017137;GO:0031338;GO:0043087;GO:0090630;	K21847	-	COG5210	R	-	-	-
FBgn0030447	336.912	484.764	189.061	0.390006	-1.35843	9.21179e-09	2.17193e-07	X	13094299	13095732	+	1224	CG2200	GO:0005737;GO:0006508;GO:0006508;GO:0008233;GO:0008233;GO:0008236;GO:0008236;GO:0016787;GO:0016805;GO:0005737;GO:0006508;GO:0006508;GO:0008233;GO:0008233;GO:0008236;GO:0008236;GO:0016787;GO:0016805;	K05995	-	COG3340	E	-	-	-
FBgn0014863	7037.79	11629.3	2446.3	0.210357	-2.24909	9.58315e-09	2.25536e-07	3R	7112850	7117732	-	3136	Mlp84B	GO:0005634;GO:0005634;GO:0005737;GO:0007275;GO:0007517;GO:0008307;GO:0015629;GO:0030018;GO:0030154;GO:0045214;GO:0046872;GO:0060537;GO:0090175;GO:0005634;GO:0005634;GO:0005737;GO:0007275;GO:0007517;GO:0008307;GO:0015629;GO:0030018;GO:0030154;GO:0045214;GO:0046872;GO:0060537;GO:0090175;GO:0005634;GO:0005634;GO:0005737;GO:0007275;GO:0007517;GO:0008307;GO:0015629;GO:0030018;GO:0030154;GO:0045214;GO:…	-	-	NOG281414	-	Muscle LIM protein at 84B[Source:FlyBase;Acc:FBgn0014863]	-	-
FBgn0033381	172.548	260.322	84.7735	0.325649	-1.61861	9.80777e-09	2.30402e-07	2R	9122125	9123309	+	1061	GstE13	GO:0004364;GO:0004364;GO:0005737;GO:0005737;GO:0006749;GO:0016740;GO:0004364;GO:0004364;GO:0005737;GO:0005737;GO:0006749;GO:0016740;	K00799	-	COG0625	O	Glutathione S transferase E13[Source:FlyBase;Acc:FBgn0033381]	-	-
FBgn0283471	10794.6	15658.6	5930.67	0.378749	-1.40069	9.8502e-09	2.30978e-07	X	18105568	18116922	-	1978	wupA	GO:0005861;GO:0005861;GO:0000280;GO:0003779;GO:0005634;GO:0005861;GO:0005861;GO:0005861;GO:0006936;GO:0007399;GO:0007507;GO:0007517;GO:0007519;GO:0007629;GO:0030239;GO:0045214;GO:0046716;GO:0046872;GO:0048738;GO:0060047;GO:0005861;GO:0005861;GO:0005861;GO:0000280;GO:0003779;GO:0005634;GO:0005861;GO:0005861;GO:0005861;GO:0006936;GO:0007399;GO:0007507;GO:0007517;GO:0007519;GO:0007629;GO:0030239;GO:…	-	-	-	-	wings up A [Source:FlyBase;Acc:FBgn0283471]"	-	-
FBgn0032729	1083.31	1492.65	673.97	0.451527	-1.14712	1.02082e-08	2.38939e-07	2L	18971993	18974448	-	1945	L2HGDH	GO:0016491;GO:0016491;GO:0055114;GO:0055114;GO:0016491;GO:0016491;GO:0055114;GO:0055114;GO:0016491;GO:0016491;GO:0055114;GO:0055114;	K00109	-	-	-	L-2-hydroxyglutarate dehydrogenase[Source:FlyBase;Acc:FBgn0032729]	-	-
FBgn0003358	2581.54	4418.13	744.955	0.168613	-2.56821	1.03989e-08	2.4296e-07	3R	29925226	29926189	-	907	Jon99Ci	GO:0004175;GO:0004252;GO:0006508;GO:0006508;GO:0006508;GO:0008233;GO:0008236;GO:0016787;	-	-	COG5640	O	Jonah 99Ci [Source:FlyBase;Acc:FBgn0003358]"	-	-
FBgn0001225	3504.23	4820.72	2187.75	0.453822	-1.1398	1.08395e-08	2.52798e-07	3L	9376418	9377427	-	1010	Hsp26	GO:0005737;GO:0008340;GO:0009408;GO:0009631;GO:0017022;GO:0042026;GO:0051082;GO:0061077;GO:0005737;GO:0008340;GO:0009408;GO:0009631;GO:0017022;GO:0042026;GO:0051082;GO:0061077;	-	-	NOG300322	-	Heat shock protein 26[Source:FlyBase;Acc:FBgn0001225]	-	-
FBgn0062442	919.899	1260.94	578.859	0.45907	-1.12321	1.10517e-08	2.57282e-07	3R	29222217	29223428	-	675	Cisd2	GO:0003674;GO:0005575;GO:0005783;GO:0005789;GO:0008150;GO:0016020;GO:0016021;GO:0043231;GO:0046872;GO:0051536;GO:0051537;GO:0051537;	-	-	NOG236423	-	CDGSH iron sulfur domain 2[Source:FlyBase;Acc:FBgn0062442]	-	-
FBgn0046689	236.334	346.157	126.512	0.365476	-1.45215	1.12858e-08	2.62257e-07	3R	20770828	20772601	-	1323	Takl1	GO:0000165;GO:0000166;GO:0000186;GO:0004672;GO:0004672;GO:0004672;GO:0004674;GO:0004709;GO:0004713;GO:0004871;GO:0005524;GO:0005524;GO:0005622;GO:0005737;GO:0006468;GO:0006468;GO:0016301;GO:0016310;GO:0016740;GO:0018108;GO:0035556;GO:0046872;	K04427	-	COG0515	T	Tak1-like 1 [Source:FlyBase;Acc:FBgn0046689]"	-	-
FBgn0037897	1443.03	1957.12	928.94	0.474647	-1.07507	1.13759e-08	2.63877e-07	3R	11422092	11429969	+	7465	CG5270	GO:0000724;GO:0000910;GO:0032266;GO:0046872;GO:0046872;	K19027	-	NOG247110	-	-	-	-
FBgn0262782	7500.38	10334.2	4666.5	0.451557	-1.14702	1.1458e-08	2.65304e-07	2L	10393774	10396332	-	1289	Mdh1	GO:0003824;GO:0005739;GO:0005777;GO:0005829;GO:0005975;GO:0006099;GO:0006099;GO:0006107;GO:0006108;GO:0006108;GO:0006734;GO:0016491;GO:0016491;GO:0016615;GO:0016616;GO:0019752;GO:0030060;GO:0030060;GO:0030060;GO:0046331;GO:0055114;GO:0055114;GO:0003824;GO:0005739;GO:0005777;GO:0005829;GO:0005975;GO:0006099;GO:0006099;GO:0006107;GO:0006108;GO:0006108;GO:0006734;GO:0016491;GO:0016491;GO:0016615;GO:…	K00025	-	-	-	Malate dehydrogenase 1[Source:FlyBase;Acc:FBgn0262782]	-	-
FBgn0035964	3628.54	5465.13	1791.96	0.32789	-1.60872	1.30584e-08	3.00204e-07	3L	9134560	9135916	+	1261	Dhpr	GO:0016491;GO:0016491;GO:0055114;GO:0016491;GO:0016491;GO:0055114;GO:0016491;GO:0016491;GO:0055114;	K00357	-	COG1028	IQ	Dihydropteridine reductase[Source:FlyBase;Acc:FBgn0035964]	-	-
FBgn0036194	652.203	934.662	369.744	0.395591	-1.33792	1.43219e-08	3.2692e-07	3L	11693879	11696963	-	1873	CG11652	GO:0003674;GO:0005737;GO:0006909;GO:0017183;GO:0017183;GO:0017183;GO:0017183;GO:0003674;GO:0005737;GO:0006909;GO:0017183;GO:0017183;GO:0017183;GO:0017183;GO:0003674;GO:0005737;GO:0006909;GO:0017183;GO:0017183;GO:0017183;GO:0017183;	-	-	COG1736	J	-	-	-
FBgn0036547	1417.55	1966.84	868.261	0.441451	-1.17968	1.58457e-08	3.59793e-07	3L	15958843	15960609	+	1463	CG17032	-	-	-	NOG308577	-	-	-	-
FBgn0033320	702.735	968.278	437.191	0.451514	-1.14716	1.74655e-08	3.94487e-07	2R	8692796	8696245	-	2651	CG8586	GO:0005576;GO:0006508;GO:0016787;GO:0005576;GO:0006508;GO:0016787;GO:0005576;GO:0006508;GO:0016787;	-	-	COG5640	O	-	-	-
FBgn0085377	361.743	514.922	208.564	0.405041	-1.30386	1.86923e-08	4.1999e-07	X	11339873	11344734	+	2190	CG34348	GO:0008152;GO:0016020;GO:0016021;GO:0016740;GO:0016746;GO:0016746;	-	-	COG0204	I	-	-	-
FBgn0035703	228.074	334.198	121.949	0.364901	-1.45442	1.90569e-08	4.27437e-07	3L	6488681	6491210	+	2170	CG8270	-	-	-	-	-	-	-	-
FBgn0002533	24548.1	43751.9	5344.35	0.122151	-3.03326	1.92729e-08	4.31532e-07	2R	8433797	8434785	-	927	Lcp2	GO:0008010;GO:0008363;GO:0031012;GO:0040003;GO:0042302;GO:0042302;GO:0008010;GO:0008363;GO:0031012;GO:0040003;GO:0042302;GO:0042302;	-	-	NOG277486	-	Larval cuticle protein 2[Source:FlyBase;Acc:FBgn0002533]	-	-
FBgn0033654	233.587	340.999	126.175	0.370016	-1.43434	1.94298e-08	4.3354e-07	2R	11827170	11839825	-	3104	Sobp	GO:0008134;GO:0048749;GO:0008134;GO:0048749;	-	-	-	-	Sine oculis-binding protein[Source:FlyBase;Acc:FBgn0033654]	-	-
FBgn0039355	35.9886	64.9339	7.04328	0.108468	-3.20465	2.06147e-08	4.58392e-07	3R	25677072	25678682	-	1513	CG4730	GO:0003676;GO:0003677;GO:0005634;GO:0008270;GO:0000976;GO:0000981;GO:0003676;GO:0003677;GO:0005634;GO:0005634;GO:0006355;GO:0006357;GO:0008270;GO:0000976;GO:0000981;GO:0003676;GO:0003677;GO:0005634;GO:0005634;GO:0006355;GO:0006357;GO:0008270;	-	-	COG5048	R	-	-	-
FBgn0039470	5002.71	7447.7	2557.71	0.343423	-1.54194	2.24593e-08	4.97693e-07	3R	27003236	27005469	-	2127	CG6296	GO:0005575;GO:0005576;GO:0006629;GO:0008970;GO:0008970;GO:0016042;GO:0016298;GO:0016787;GO:0052689;GO:0052739;GO:0052740;	-	-	NOG245830	-	-	-	-
FBgn0004797	619.362	856.489	382.235	0.446281	-1.16398	2.26213e-08	4.99566e-07	2L	16816660	16826964	+	2689	mdy	GO:0004144;GO:0004144;GO:0005783;GO:0005789;GO:0008374;GO:0010888;GO:0016020;GO:0016021;GO:0016740;GO:0016746;GO:0019432;GO:0035220;GO:0045477;GO:0048477;GO:0004144;GO:0004144;GO:0005783;GO:0005789;GO:0008374;GO:0010888;GO:0016020;GO:0016021;GO:0016740;GO:0016746;GO:0019432;GO:0035220;GO:0045477;GO:0048477;GO:0004144;GO:0004144;GO:0005783;GO:0005789;GO:0008374;GO:0010888;GO:0016020;GO:0016021;GO:…	K11155	-	COG5056	I	midway [Source:FlyBase;Acc:FBgn0004797]"	-	-
FBgn0028939	3504.36	5305.96	1702.77	0.320917	-1.63973	2.59834e-08	5.67979e-07	2L	13980126	13983269	+	2819	NimC2	GO:0003674;GO:0006909;GO:0016020;GO:0016021;GO:0016021;GO:0003674;GO:0006909;GO:0016020;GO:0016021;GO:0016021;GO:0003674;GO:0006909;GO:0016020;GO:0016021;GO:0016021;	-	-	-	-	Nimrod C2 [Source:FlyBase;Acc:FBgn0028939]"	-	-
FBgn0031182	292.294	431.075	153.513	0.356116	-1.48958	2.69711e-08	5.88572e-07	X	21517434	21519218	-	1785	Cyp6t1	GO:0004497;GO:0005506;GO:0005783;GO:0005789;GO:0016020;GO:0016491;GO:0016491;GO:0016705;GO:0020037;GO:0031090;GO:0043231;GO:0046872;GO:0055114;GO:0055114;	K14999	-	COG2124	Q	-	-	-
FBgn0036493	2884.89	4331.3	1438.48	0.332112	-1.59026	2.72353e-08	5.93333e-07	3L	15304255	15311195	+	5047	CG7255	GO:0003333;GO:0003333;GO:0015171;GO:0015171;GO:0016020;GO:0016020;GO:0016021;GO:0003333;GO:0003333;GO:0015171;GO:0015171;GO:0016020;GO:0016020;GO:0016021;GO:0003333;GO:0003333;GO:0015171;GO:0015171;GO:0016020;GO:0016020;GO:0016021;GO:0003333;GO:0003333;GO:0015171;GO:0015171;GO:0016020;GO:0016020;GO:0016021;GO:0003333;GO:0003333;GO:0015171;GO:0015171;GO:0016020;GO:0016020;GO:0016021;	-	-	COG0531	E	-	-	-
FBgn0002021	195.984	289.843	102.125	0.352348	-1.50493	2.78166e-08	6.03957e-07	2L	19049843	19051612	-	1708	l(2)37Bb	GO:0005747;GO:0016491;GO:0016491;GO:0016491;GO:0032981;GO:0055114;GO:0055114;	-	-	COG0665	E	lethal (2) 37Bb [Source:FlyBase;Acc:FBgn0002021]"	-	-
FBgn0039778	21629.1	40519.5	2738.7	0.0675896	-3.88705	2.8649e-08	6.20984e-07	3R	30488963	30489895	+	933	Jon99Fi	GO:0006508;GO:0006508;GO:0008233;GO:0008236;GO:0016787;	-	-	COG5640	O	Jonah 99Fi [Source:FlyBase;Acc:FBgn0039778]"	-	-
FBgn0005666	9802.6	13837.2	5767.95	0.416842	-1.26243	2.90404e-08	6.28414e-07	4	724400	776474	+	28019	bt	GO:0004672;GO:0004674;GO:0005524;GO:0006468;GO:0006468;GO:0007498;GO:0008307;GO:0016301;GO:0016310;GO:0016740;GO:0030017;GO:0030018;GO:0031674;GO:0045214;GO:0071689;GO:0004672;GO:0004674;GO:0005524;GO:0005859;GO:0006468;GO:0006468;GO:0006941;GO:0007498;GO:0008307;GO:0016301;GO:0016310;GO:0016740;GO:0030017;GO:0030018;GO:0031430;GO:0031674;GO:0045214;GO:0051015;GO:0051371;GO:0071688;GO:0071689;GO:…	-	-	-	-	bent [Source:FlyBase;Acc:FBgn0005666]"	-	-
FBgn0264443	293.674	421.142	166.206	0.394656	-1.34133	2.95368e-08	6.38084e-07	2L	19968684	20017282	-	3707	CG43861	-	-	-	NOG39929	-	-	-	-
FBgn0002567	1845.6	2466.77	1224.44	0.496372	-1.01051	3.06753e-08	6.6157e-07	2R	9177864	9186342	-	4081	Rab32	GO:0003924;GO:0003924;GO:0005515;GO:0005525;GO:0005764;GO:0005776;GO:0005794;GO:0005802;GO:0006727;GO:0006856;GO:0007611;GO:0008057;GO:0008355;GO:0010506;GO:0010883;GO:0010906;GO:0016192;GO:0016192;GO:0031982;GO:0031982;GO:0032482;GO:0045202;GO:0048072;GO:0055037;GO:0003924;GO:0003924;GO:0005515;GO:0005525;GO:0005764;GO:0005776;GO:0005794;GO:0005802;GO:0006727;GO:0006856;GO:0007611;GO:0008057;GO:…	K07918	-	COG1100	R	-	-	-
FBgn0040396	520.871	723.651	318.091	0.439564	-1.18586	3.1382e-08	6.75681e-07	X	3175018	3176223	+	931	CG3939	GO:0005829;GO:0047134;GO:0055114;GO:0005829;GO:0047134;GO:0055114;	-	-	-	-	-	-	-
FBgn0004169	16535.6	23148.6	9922.48	0.428643	-1.22215	3.2605e-08	7.00845e-07	X	13593474	13602578	-	2530	up	GO:0005861;GO:0006937;GO:0005861;GO:0006937;GO:0005861;GO:0006937;GO:0005509;GO:0005861;GO:0005865;GO:0006874;GO:0006937;GO:0007005;GO:0007498;GO:0030239;GO:0030240;GO:0045214;GO:0046716;GO:0048644;GO:0005861;GO:0006937;GO:0005861;GO:0006937;GO:0005861;GO:0006937;GO:0005861;GO:0006937;GO:0005861;GO:0006937;GO:0005861;GO:0006937;GO:0005861;GO:0006937;GO:0005861;GO:0006937;GO:0005861;GO:0006937;GO:…	K12046	-	NOG299534	-	upheld [Source:FlyBase;Acc:FBgn0004169]"	-	-
FBgn0037749	178.513	266.287	90.7392	0.340757	-1.55319	3.68319e-08	7.89071e-07	3R	9770532	9771542	-	956	CG9471	GO:0032504;GO:0032504;	-	-	-	-	-	-	-
FBgn0038294	13409.4	19350.2	7468.6	0.385971	-1.37344	3.82543e-08	8.16445e-07	3R	15170625	15181510	-	5296	Mf	GO:0022416;GO:0031672;GO:0035220;GO:0022416;GO:0031672;GO:0035220;GO:0022416;GO:0031672;GO:0035220;GO:0022416;GO:0031672;GO:0035220;GO:0022416;GO:0031672;GO:0035220;GO:0022416;GO:0031672;GO:0035220;GO:0022416;GO:0031672;GO:0035220;GO:0022416;GO:0031672;GO:0035220;GO:0022416;GO:0031672;GO:0035220;GO:0022416;GO:0031672;GO:0035220;GO:0022416;GO:0031672;GO:0035220;GO:0022416;GO:0031672;GO:0035220;GO:…	-	-	-	-	Myofilin [Source:FlyBase;Acc:FBgn0038294]"	-	-
FBgn0035721	54.2832	92.5172	16.0491	0.173471	-2.52723	3.85279e-08	8.19935e-07	3L	6955991	6957440	+	1394	CG9948	GO:0003677;GO:0005634;GO:0006351;GO:0006355;GO:0003677;GO:0005634;GO:0006351;GO:0006355;GO:0003677;GO:0005634;GO:0006351;GO:0006355;	-	-	NOG314663	-	-	-	-
FBgn0263773	2335.12	3553.4	1116.83	0.314298	-1.66979	4.00839e-08	8.4887e-07	2L	20079270	20085070	-	2297	fok	GO:0003674;GO:0005575;GO:0003674;GO:0005575;GO:0003674;GO:0005575;GO:0003674;GO:0005575;	-	-	NOG126294	U	fledgling of Klp38B[Source:FlyBase;Acc:FBgn0263773]	-	-
FBgn0040964	23.947	45.2106	2.68345	0.0593545	-4.0745	4.06521e-08	8.58086e-07	2L	8997605	8998544	+	886	CG18661	GO:0003674;GO:0005575;GO:0008150;	-	-	NOG82724	S	-	-	-
FBgn0016650	286.735	411.206	162.264	0.394605	-1.34152	4.28161e-08	8.99348e-07	3R	17725777	17733207	+	3222	Lgr1	GO:0004930;GO:0004930;GO:0005622;GO:0005887;GO:0007186;GO:0007186;GO:0007189;GO:0007190;GO:0007218;GO:0008188;GO:0008528;GO:0009755;GO:0010906;GO:0016020;GO:0016021;GO:0016021;GO:0016021;GO:0016500;GO:0016500;GO:0019933;GO:0042562;GO:0004930;GO:0004930;GO:0005622;GO:0005887;GO:0007186;GO:0007186;GO:0007189;GO:0007190;GO:0007218;GO:0008188;GO:0008528;GO:0009755;GO:0010906;GO:0016020;GO:0016021;GO:…	K04249	-	-	-	Leucine-rich repeat-containing G protein-coupledreceptor 1 [Source:FlyBase;Acc:FBgn0016650]	-	-
FBgn0036846	1509.96	2333.92	685.992	0.293922	-1.76649	4.70211e-08	9.79694e-07	3L	19092670	19094760	+	1791	MESR6	GO:0003674;GO:0005575;GO:0046580;GO:0003674;GO:0005575;GO:0046580;	-	-	-	-	Misexpression suppressor of ras 6[Source:FlyBase;Acc:FBgn0036846]	-	-
FBgn0267792	1221.24	1816.66	625.815	0.344487	-1.53748	4.72882e-08	9.83671e-07	2R	8600415	8612295	+	4244	rgr	GO:0003676;GO:0003677;GO:0003700;GO:0005634;GO:0005634;GO:0006351;GO:0006355;GO:0006355;GO:0003676;GO:0003677;GO:0003700;GO:0005634;GO:0005634;GO:0006351;GO:0006355;GO:0006355;	-	-	-	-	regular [Source:FlyBase;Acc:FBgn0267792]"	-	-
FBgn0061356	578.55	797.763	359.336	0.450429	-1.15063	4.82208e-08	1.00146e-06	2R	10883547	10884936	+	1322	CG18003	GO:0003824;GO:0003973;GO:0005777;GO:0010181;GO:0016491;GO:0016491;GO:0052852;GO:0052853;GO:0052854;GO:0055114;GO:0055114;	K11517	-	COG1304	C	-	-	-
FBgn0265102	107.338	167.557	47.1182	0.281206	-1.8303	5.16737e-08	1.06801e-06	3L	8407268	8412825	-	4766	Oseg1	GO:0003674;GO:0030991;GO:0030991;GO:0035721;GO:0060271;GO:0061512;GO:0097730;GO:1905515;GO:0003674;GO:0030991;GO:0030991;GO:0035721;GO:0060271;GO:0061512;GO:0097730;GO:1905515;	K19656	-	-	-	Outer segment 1 [Source:FlyBase;Acc:FBgn0265102]"	-	-
FBgn0025578	911.336	1575.61	247.061	0.156803	-2.67297	5.36525e-08	1.10536e-06	2R	24779979	24780428	-	394	Lcp9	GO:0005576;GO:0008010;GO:0008010;GO:0008363;GO:0031012;GO:0040003;GO:0042302;GO:0042302;GO:0042302;	-	-	NOG315649	-	Larval cuticle protein 9[Source:FlyBase;Acc:FBgn0025578]	-	-
FBgn0029838	434.836	605.835	263.837	0.435493	-1.19928	5.51827e-08	1.13507e-06	X	6076072	6077786	-	1363	CG4666	GO:0003674;GO:0005575;GO:0005576;GO:0008150;GO:0016020;GO:0016021;GO:0003674;GO:0005575;GO:0005576;GO:0008150;GO:0016020;GO:0016021;	-	-	NOG320849	-	-	-	-
FBgn0036833	4803.7	9505.38	102.026	0.0107335	-6.54173	5.83342e-08	1.19799e-06	3L	18920430	18922108	-	1422	CG3819	GO:0003676;GO:0006309;GO:0016787;GO:0016787;GO:0046872;GO:0003676;GO:0006309;GO:0016787;GO:0016787;GO:0046872;	-	-	NOG39527	R	-	-	-
FBgn0262580	168.705	265.606	71.804	0.270341	-1.88715	6.20199e-08	1.26162e-06	3L	14381913	14383299	+	1270	CG43120	GO:0003674;GO:0005575;GO:0008150;	-	-	-	-	-	-	-
FBgn0001226	11317.3	16105.8	6528.89	0.405376	-1.30267	6.28624e-08	1.27675e-06	3L	9384063	9385694	+	1632	Hsp27	GO:0005515;GO:0005634;GO:0005737;GO:0008340;GO:0009408;GO:0042026;GO:0042595;GO:0042742;GO:0050832;GO:0051082;GO:0061077;GO:0005515;GO:0005634;GO:0005737;GO:0008340;GO:0009408;GO:0042026;GO:0042595;GO:0042742;GO:0050832;GO:0051082;GO:0061077;	-	-	NOG256133	-	Heat shock protein 27[Source:FlyBase;Acc:FBgn0001226]	-	-
FBgn0028360	784.746	1067.18	502.315	0.470695	-1.08713	6.44062e-08	1.30605e-06	X	6654541	6659709	+	3103	Cdc7	GO:0000727;GO:0004672;GO:0004672;GO:0004674;GO:0004674;GO:0004697;GO:0005524;GO:0005634;GO:0005634;GO:0005737;GO:0006270;GO:0006468;GO:0006909;GO:0007113;GO:0007307;GO:0008360;GO:0016301;GO:0016310;GO:0016572;GO:0016740;GO:0018105;GO:0023014;GO:0031431;GO:0035173;GO:0045740;GO:0004672;GO:0004672;GO:0004674;GO:0004697;GO:0005524;GO:0005634;GO:0006468;GO:0007113;GO:0007307;GO:0016301;GO:0016310;GO:…	K02214	-	-	-	Cdc7 kinase [Source:FlyBase;Acc:FBgn0028360]"	-	-
FBgn0039207	1769.46	2553.12	985.793	0.386113	-1.3729	6.5341e-08	1.32293e-06	3R	24536204	24543914	-	5283	CG5789	GO:0000166;GO:0005524;GO:0005524;GO:0016020;GO:0016020;GO:0016021;GO:0016021;GO:0016787;GO:0016887;GO:0016887;GO:0042626;GO:0042626;GO:0055085;GO:0055085;GO:0000166;GO:0005524;GO:0005524;GO:0016020;GO:0016020;GO:0016021;GO:0016021;GO:0016787;GO:0016887;GO:0016887;GO:0042626;GO:0042626;GO:0055085;GO:0055085;	-	-	-	-	-	-	-
FBgn0004594	16.0456	32.0913	0	0	-Inf	6.59368e-08	1.33289e-06	3L	15657628	15658149	+	413	Eig71Eg	GO:0005576;GO:0042742;	-	-	-	-	Ecdysone-induced gene 71Eg[Source:FlyBase;Acc:FBgn0004594]	-	-
FBgn0038181	2586.65	4235.7	937.603	0.221357	-2.17555	7.94563e-08	1.5937e-06	3R	13771495	13779317	+	4318	CG9297	-	-	-	-	-	-	-	-
FBgn0000137	125.147	191.253	59.0396	0.308698	-1.69573	8.03851e-08	1.60982e-06	X	460747	463176	+	2430	ase	GO:0000977;GO:0003677;GO:0003677;GO:0003677;GO:0003700;GO:0005634;GO:0006357;GO:0007275;GO:0007399;GO:0007399;GO:0007400;GO:0007417;GO:0007422;GO:0008407;GO:0022416;GO:0030154;GO:0042803;GO:0045839;GO:0045944;GO:0046982;GO:0046983;GO:0050767;GO:0061331;GO:0061382;GO:0090575;	K09067	-	NOG235911	-	asense [Source:FlyBase;Acc:FBgn0000137]"	-	-
FBgn0030594	2028.98	2910.84	1147.12	0.394087	-1.34341	8.20869e-08	1.63882e-06	X	14906334	14909708	-	2980	CG9509	GO:0007498;GO:0016491;GO:0016491;GO:0016614;GO:0045455;GO:0050660;GO:0055114;GO:0055114;GO:0007498;GO:0016491;GO:0016491;GO:0016614;GO:0045455;GO:0050660;GO:0055114;GO:0055114;	-	-	-	-	-	-	-
FBgn0262366	420.174	586.35	253.999	0.433186	-1.20694	8.30044e-08	1.65202e-06	3L	11834721	11836721	-	2001	CG43064	GO:0003674;GO:0005575;GO:0008150;GO:0003674;GO:0005575;GO:0008150;	-	-	-	-	-	-	-
FBgn0000044	41307.6	60852.2	21762.9	0.357636	-1.48344	9.42799e-08	1.86492e-06	2R	20944021	20946431	+	1724	Act57B	GO:0000166;GO:0000281;GO:0005200;GO:0005524;GO:0005737;GO:0005856;GO:0005884;GO:0005886;GO:0007010;GO:0007507;GO:0050807;GO:0098529;	K05692	-	COG5277	Z	Actin 57B [Source:FlyBase;Acc:FBgn0000044]"	-	-
FBgn0051183	834.471	1130.59	538.353	0.47617	-1.07045	9.44751e-08	1.86592e-06	3R	15857871	15875939	-	5256	CG31183	GO:0000166;GO:0004383;GO:0004383;GO:0004383;GO:0004872;GO:0005524;GO:0005622;GO:0005886;GO:0005887;GO:0006182;GO:0006182;GO:0006468;GO:0007165;GO:0008074;GO:0009190;GO:0016020;GO:0016021;GO:0016021;GO:0016829;GO:0016849;GO:0019934;GO:0035556;GO:0000166;GO:0004383;GO:0004383;GO:0004383;GO:0004872;GO:0005524;GO:0005886;GO:0005887;GO:0006182;GO:0006182;GO:0006468;GO:0007165;GO:0008074;GO:0009190;GO:…	K12323	-	-	-	-	-	-
FBgn0031855	235.641	340.112	131.171	0.385669	-1.37457	9.71267e-08	1.91536e-06	2L	6742502	6756133	+	2722	CG11221	GO:0004672;GO:0004672;GO:0004674;GO:0005524;GO:0005575;GO:0006468;GO:0006468;GO:0010906;GO:0018105;GO:0018107;GO:0004672;GO:0004672;GO:0004674;GO:0005524;GO:0005575;GO:0006468;GO:0006468;GO:0010906;GO:0018105;GO:0018107;	-	-	COG0515	T	-	-	-
FBgn0039107	140.7	212.124	69.2761	0.326583	-1.61448	9.86283e-08	1.942e-06	3R	23711527	23713313	+	1484	CG10300	-	-	-	-	-	-	-	-
FBgn0259950	477.146	927.693	26.5991	0.0286723	-5.1242	1.16796e-07	2.27884e-06	2L	3387882	3388496	-	553	CG42460	GO:0004867;GO:0010951;GO:0004867;GO:0010951;	-	-	-	-	-	-	-
FBgn0030183	1683.6	2467.26	899.943	0.364755	-1.455	1.19698e-07	2.33195e-06	X	10205292	10212374	-	3758	CG15309	GO:0003674;GO:0005575;GO:0046872;GO:0003674;GO:0005575;GO:0046872;GO:0003674;GO:0005575;GO:0046872;GO:0003674;GO:0005575;GO:0046872;GO:0003674;GO:0005575;GO:0046872;	-	-	NOG300891	-	-	-	-
FBgn0038774	1992.33	2919.17	1065.48	0.364994	-1.45406	1.23051e-07	2.38286e-06	3R	20169435	20174872	+	789	CG5023	GO:0003779;GO:0003779;GO:0031032;	K20526	-	COG5199	Z	-	-	-
FBgn0039632	1489.16	2044.12	934.198	0.457017	-1.12968	1.24662e-07	2.41044e-06	3R	29059272	29062975	-	3325	Cul5	GO:0005515;GO:0006511;GO:0006974;GO:0007281;GO:0007293;GO:0007295;GO:0007528;GO:0008285;GO:0008582;GO:0016360;GO:0016567;GO:0031461;GO:0031466;GO:0031625;GO:0031625;GO:0042787;GO:0051726;GO:0061630;GO:0080008;	K10612	-	-	-	Cullin 5 [Source:FlyBase;Acc:FBgn0039632]"	-	-
FBgn0034031	1273.13	1703.51	842.749	0.494714	-1.01533	1.32717e-07	2.5547e-06	2R	15555446	15562436	+	3669	CG12963	GO:0016020;GO:0016021;GO:0016020;GO:0016021;GO:0016020;GO:0016021;GO:0016020;GO:0016021;GO:0016020;GO:0016021;GO:0016020;GO:0016021;GO:0016020;GO:0016021;GO:0016020;GO:0016021;	-	-	-	-	-	-	-
FBgn0265177	210.037	304.993	115.081	0.377322	-1.40613	1.39835e-07	2.67973e-06	2R	16196384	16196928	+	456	CG44242	GO:0003674;GO:0005575;GO:0008150;GO:0003674;GO:0005575;GO:0008150;	K17414	-	-	-	-	-	-
FBgn0024995	112.149	172.219	52.0793	0.302402	-1.72546	1.43431e-07	2.74455e-06	X	2706151	2707427	-	1181	CG2680	GO:0004721;GO:0004721;GO:0005829;GO:0005829;GO:0006470;GO:0016787;GO:0016791;GO:0016791;	K21013	-	-	-	-	-	-
FBgn0031865	1298.25	1798.47	798.028	0.443727	-1.17226	1.47388e-07	2.80364e-06	2L	6860905	6870389	-	2745	Nha1	GO:0003096;GO:0005903;GO:0006812;GO:0015108;GO:0015299;GO:0015385;GO:0016020;GO:0016021;GO:0016021;GO:0035725;GO:0055085;GO:1902476;GO:1902600;GO:0003096;GO:0005903;GO:0006812;GO:0015108;GO:0015299;GO:0015385;GO:0016020;GO:0016021;GO:0016021;GO:0035725;GO:0055085;GO:1902476;GO:1902600;	-	-	COG0025	P	Na[+]/H[+] hydrogen antiporter 1[Source:FlyBase;Acc:FBgn0031865]	-	-
FBgn0000330	312.891	441.446	184.335	0.41757	-1.25991	1.51837e-07	2.87978e-06	X	7009006	7011145	-	1774	cm	GO:0006727;GO:0006886;GO:0006887;GO:0006897;GO:0007040;GO:0007220;GO:0008340;GO:0008565;GO:0015031;GO:0016192;GO:0030123;GO:0030131;GO:0046907;GO:0006727;GO:0006886;GO:0006887;GO:0006897;GO:0007040;GO:0007220;GO:0008340;GO:0008565;GO:0015031;GO:0016192;GO:0030123;GO:0030131;GO:0046907;	K12398	-	NOG298719	-	carmine [Source:FlyBase;Acc:FBgn0000330]"	-	-
FBgn0015781	225.137	324.308	125.965	0.388413	-1.36434	1.84056e-07	3.44024e-06	3R	19028931	19030159	+	1168	P5cr	GO:0004735;GO:0004735;GO:0006561;GO:0006561;GO:0008652;GO:0016491;GO:0055114;GO:0055114;GO:0055129;	K00286	-	-	-	Pyrroline 5-carboyxlate reductase[Source:FlyBase;Acc:FBgn0015781]	-	-
FBgn0043792	197.565	285.652	109.478	0.383258	-1.38361	1.87396e-07	3.49761e-06	2R	24928747	24937477	-	3771	CG30427	GO:0006629;GO:0006909;GO:0008340;GO:0016020;GO:0016021;GO:0016491;GO:0055114;GO:0080019;GO:0080019;GO:0102965;GO:0005777;GO:0006629;GO:0006909;GO:0008340;GO:0010025;GO:0016020;GO:0016021;GO:0016491;GO:0035336;GO:0055114;GO:0080019;GO:0080019;GO:0080019;GO:0102965;GO:0005777;GO:0006629;GO:0006909;GO:0008340;GO:0010025;GO:0016020;GO:0016021;GO:0016491;GO:0035336;GO:0055114;GO:0080019;GO:0080019;GO:…	K13356	-	NOG325153	-	-	-	-
FBgn0035542	7728.64	11514.8	3942.46	0.342381	-1.54632	1.87818e-07	3.50042e-06	3L	4406943	4420648	+	3058	DOR	GO:0005634;GO:0010506;GO:0030374;GO:0035076;GO:0035258;GO:0045944;GO:0005634;GO:0010506;GO:0030374;GO:0035076;GO:0035258;GO:0045944;GO:0000045;GO:0005634;GO:0005634;GO:0005776;GO:0010506;GO:0030374;GO:0035076;GO:0035258;GO:0045944;GO:0005634;GO:0010506;GO:0030374;GO:0035076;GO:0035258;GO:0045944;GO:0000045;GO:0005634;GO:0005634;GO:0005776;GO:0010506;GO:0030374;GO:0035076;GO:0035258;GO:0045944;GO:…	K21247	-	NOG281711	-	Diabetes and obesity regulated[Source:FlyBase;Acc:FBgn0035542]	-	-
FBgn0037304	93.2411	174.342	12.1401	0.0696341	-3.84406	1.93257e-07	3.59659e-06	3R	5253153	5255403	+	1992	CG1113	-	-	-	NOG266664	-	-	-	-
FBgn0010482	2900.58	4186.43	1614.73	0.385705	-1.37443	1.99021e-07	3.69853e-06	2R	6721101	6740672	-	9515	l(2)01289	GO:0003756;GO:0005623;GO:0016020;GO:0016021;GO:0016853;GO:0045454;GO:0003756;GO:0005623;GO:0016020;GO:0016021;GO:0016853;GO:0045454;GO:0003756;GO:0005623;GO:0016020;GO:0016021;GO:0016853;GO:0045454;GO:0003756;GO:0005623;GO:0016020;GO:0016021;GO:0016853;GO:0045454;GO:0003756;GO:0005623;GO:0016020;GO:0016021;GO:0016853;GO:0045454;GO:0003756;GO:0005623;GO:0016853;GO:0045454;GO:0003756;GO:0005623;GO:…	-	-	NOG241776	-	lethal (2) 01289 [Source:FlyBase;Acc:FBgn0010482]"	-	-
FBgn0037913	163.119	241.194	85.0443	0.352597	-1.50391	2.02125e-07	3.75079e-06	3R	11559896	11567054	-	2302	fabp	GO:0005654;GO:0005829;GO:0007616;GO:0008289;GO:0005654;GO:0005829;GO:0007616;GO:0008289;GO:0005654;GO:0005829;GO:0007616;GO:0008289;	K08752	-	-	-	fatty acid binding protein[Source:FlyBase;Acc:FBgn0037913]	-	-
FBgn0002773	31140	48496	13783.9	0.284228	-1.81488	2.059e-07	3.80444e-06	3R	30171438	30174551	-	2286	Mlc2	GO:0003012;GO:0005509;GO:0016459;GO:0016459;GO:0030016;GO:0030239;GO:0046872;GO:0060361;	-	-	COG5126	DTZ	Myosin light chain 2[Source:FlyBase;Acc:FBgn0002773]	-	-
FBgn0038260	228.367	341.538	115.196	0.337285	-1.56796	2.28283e-07	4.18801e-06	3R	14796305	14798474	+	1973	CG14855	GO:0005887;GO:0008514;GO:0015711;GO:0016020;GO:0016021;GO:0016021;GO:0022857;GO:0055085;	-	-	-	-	-	-	-
FBgn0263762	1005.63	1565.99	445.273	0.28434	-1.81431	2.31499e-07	4.23774e-06	3L	15050856	15051425	-	516	CG43679	GO:0003674;GO:0005575;GO:0008150;GO:0003674;GO:0005575;GO:0008150;	-	-	-	-	-	-	-
FBgn0036101	897.928	1200.79	595.062	0.495557	-1.01288	2.31651e-07	4.23774e-06	3L	10694360	10696877	-	1146	NijA	GO:0007155;GO:0007155;GO:0016020;GO:0016021;GO:0016021;GO:0042246;GO:0007155;GO:0007155;GO:0016020;GO:0016021;GO:0016021;GO:0042246;GO:0007155;GO:0007155;GO:0016020;GO:0016021;GO:0016021;GO:0042246;GO:0007155;GO:0007155;GO:0016020;GO:0016021;GO:0016021;GO:0042246;	-	-	NOG78798	S	Ninjurin A [Source:FlyBase;Acc:FBgn0036101]"	-	-
FBgn0039356	20.2083	38.4181	1.99858	0.0520219	-4.26474	2.39411e-07	4.36731e-06	3R	25678683	25679529	+	719	CG5039	GO:0016020;GO:0016021;	-	-	NOG319454	-	-	-	-
FBgn0283427	6443.48	9826.96	3060	0.311389	-1.68321	2.42849e-07	4.41752e-06	2L	3056598	3068177	+	8744	FASN1	GO:0003824;GO:0004312;GO:0004312;GO:0004312;GO:0004313;GO:0004313;GO:0004314;GO:0004314;GO:0004315;GO:0004315;GO:0004316;GO:0004316;GO:0004317;GO:0004319;GO:0004319;GO:0004320;GO:0004320;GO:0005977;GO:0008152;GO:0009058;GO:0009744;GO:0016295;GO:0016295;GO:0016296;GO:0016296;GO:0016297;GO:0016297;GO:0016491;GO:0016491;GO:0016740;GO:0016746;GO:0016787;GO:0016788;GO:0016829;GO:0019171;GO:0019432;GO:…	K00665	-	-	-	Fatty acid synthase 1[Source:FlyBase;Acc:FBgn0283427]	-	-
FBgn0035204	661.471	1053.98	268.965	0.255191	-1.97035	2.52626e-07	4.58889e-06	3L	1304850	1307418	-	2569	CG2277	GO:0008253;GO:0016311;GO:0008253;GO:0016311;	-	-	NOG267860	-	-	-	-
FBgn0038053	1746.09	2353.7	1138.49	0.483704	-1.0478	2.64202e-07	4.78061e-06	3R	12449296	12456355	+	2004	CG18549	GO:0016020;GO:0016021;	-	-	NOG302754	-	-	-	-
FBgn0003423	1981.34	2648.92	1313.77	0.495964	-1.01169	2.64292e-07	4.78061e-06	X	21374002	21385159	+	4305	slgA	GO:0004657;GO:0006560;GO:0006562;GO:0016491;GO:0055114;GO:0004657;GO:0006560;GO:0006562;GO:0016491;GO:0055114;GO:0004657;GO:0004657;GO:0005739;GO:0005739;GO:0005759;GO:0005759;GO:0006537;GO:0006560;GO:0006562;GO:0006562;GO:0007626;GO:0010133;GO:0010133;GO:0016491;GO:0042331;GO:0055114;GO:0071949;GO:0071949;GO:0004657;GO:0006560;GO:0006562;GO:0016491;GO:0055114;GO:0004657;GO:0006560;GO:0006562;GO:…	K00318	-	COG0506	E	sluggish A [Source:FlyBase;Acc:FBgn0003423]"	-	-
FBgn0035760	17.1998	33.2189	1.18062	0.0355407	-4.81438	2.91011e-07	5.24919e-06	3L	7320068	7321211	+	1008	CG8607	GO:0003824;GO:0008152;	K06971	-	-	-	-	-	-
FBgn0035040	456.691	626.192	287.19	0.458629	-1.1246	2.96162e-07	5.32721e-06	2R	24610801	24615158	-	1691	CG4741	GO:0016020;GO:0016021;GO:0016020;GO:0016021;	-	-	-	-	-	-	-
FBgn0025676	248.377	353.248	143.506	0.406249	-1.29956	3.00715e-07	5.40156e-06	3L	708601	710607	-	1597	CkIIalpha-i3	GO:0003674;GO:0005575;GO:0008150;GO:0003674;GO:0005575;GO:0008150;GO:0003674;GO:0005575;GO:0008150;GO:0016301;GO:0016310;	-	-	-	-	CKII-alpha subunit interactor-3[Source:FlyBase;Acc:FBgn0025676]	-	-
FBgn0026190	947.641	1547.37	347.913	0.224842	-2.15302	3.17117e-07	5.68825e-06	3R	30491813	30496153	-	1882	PH4alphaMP	GO:0004656;GO:0004656;GO:0005506;GO:0005783;GO:0016491;GO:0016491;GO:0016702;GO:0016705;GO:0019511;GO:0031418;GO:0055114;GO:0055114;	K00472	-	-	-	prolyl-4-hydroxylase-alpha MP[Source:FlyBase;Acc:FBgn0026190]	-	-
FBgn0026755	46.3738	78.8411	13.9065	0.176387	-2.50318	3.17957e-07	5.68943e-06	2L	6225048	6226842	+	1740	Ugt37b1	GO:0006011;GO:0008152;GO:0008194;GO:0015020;GO:0016020;GO:0016021;GO:0016021;GO:0016740;GO:0016757;GO:0016758;GO:0043231;	-	-	NOG326467	-	UDP-glycosyltransferase 37b1[Source:FlyBase;Acc:FBgn0026755]	-	-
FBgn0038717	455.588	726.708	184.468	0.253841	-1.978	3.261e-07	5.81703e-06	3R	19607254	19609322	+	1666	CG17751	GO:0005887;GO:0008514;GO:0015711;GO:0016020;GO:0016021;GO:0016021;GO:0055085;	-	-	-	-	-	-	-
FBgn0034499	185.038	299.806	70.271	0.234389	-2.09303	3.33367e-07	5.93845e-06	2R	20288371	20291945	-	1259	Cpr56F	GO:0008010;GO:0031012;GO:0040003;GO:0042302;GO:0042302;	-	-	NOG44081	G	Cuticular protein 56F[Source:FlyBase;Acc:FBgn0034499]	-	-
FBgn0036629	34.7794	61.2671	8.29164	0.135336	-2.88538	3.50668e-07	6.23801e-06	3L	16415292	16417177	-	1700	GluRS-m	GO:0000049;GO:0000166;GO:0000166;GO:0004812;GO:0004812;GO:0004818;GO:0004818;GO:0004818;GO:0005524;GO:0005524;GO:0005737;GO:0005739;GO:0006412;GO:0006418;GO:0006424;GO:0006424;GO:0008270;GO:0016874;GO:0043039;	-	-	-	-	Glutamyl-tRNA synthetase, mitochondrial[Source:FlyBase;Acc:FBgn0036629]	-	-
FBgn0039117	322.946	450.617	195.274	0.433348	-1.2064	3.59121e-07	6.37081e-06	3R	23768399	23772859	-	4332	tst	GO:0000381;GO:0003676;GO:0003723;GO:0003724;GO:0004004;GO:0004386;GO:0005524;GO:0005634;GO:0006401;GO:0016740;GO:0016779;GO:0055087;GO:0070478;GO:0000381;GO:0003676;GO:0003723;GO:0003724;GO:0004004;GO:0004386;GO:0004386;GO:0005524;GO:0005634;GO:0006401;GO:0016740;GO:0016779;GO:0055087;GO:0070478;	K12599	-	-	-	twister [Source:FlyBase;Acc:FBgn0039117]"	-	-
FBgn0029155	1194.46	1596.38	792.54	0.496461	-1.01025	3.60812e-07	6.39202e-06	3R	27151662	27157603	+	3381	Men-b	GO:0004470;GO:0004471;GO:0004473;GO:0006090;GO:0006108;GO:0010906;GO:0016491;GO:0046872;GO:0051287;GO:0055114;GO:0055114;GO:0004470;GO:0004471;GO:0004473;GO:0004473;GO:0005739;GO:0006090;GO:0006090;GO:0006108;GO:0006108;GO:0010906;GO:0016491;GO:0046872;GO:0051287;GO:0055114;GO:0055114;GO:0004470;GO:0004471;GO:0004473;GO:0006090;GO:0006108;GO:0010906;GO:0016491;GO:0046872;GO:0051287;GO:0055114;GO:…	-	-	-	-	Malic enzyme b [Source:FlyBase;Acc:FBgn0029155]"	-	-
FBgn0014092	181.919	264.269	99.5704	0.376777	-1.40822	4.04696e-07	7.12055e-06	2L	16327069	16328131	+	1063	CG4278	GO:0003674;GO:0005739;GO:0008150;GO:0042802;	-	-	COG0327	S	-	-	-
FBgn0037031	115.265	177.12	53.4091	0.301542	-1.72957	5.00742e-07	8.74117e-06	3L	20841987	20844340	+	1806	CG11456	GO:0003676;GO:0003676;GO:0003676;	-	-	NOG251017	-	-	-	-
FBgn0037672	680.301	969.556	391.047	0.403326	-1.30998	5.11313e-07	8.91136e-06	3R	9262654	9264142	-	1428	sage	GO:0000978;GO:0001077;GO:0003700;GO:0005634;GO:0005634;GO:0005700;GO:0006355;GO:0006366;GO:0007431;GO:0045944;GO:0046983;GO:0000978;GO:0001077;GO:0003700;GO:0005634;GO:0005634;GO:0005700;GO:0006355;GO:0006366;GO:0007431;GO:0045944;GO:0046983;	-	-	NOG328908	-	salivary gland-expressed bHLH[Source:FlyBase;Acc:FBgn0037672]	-	-
FBgn0032446	33.4327	59.1974	7.66802	0.129533	-2.94861	5.19627e-07	9.03184e-06	2L	12693872	12694988	-	881	CG5780	GO:0003674;GO:0005929;GO:0030991;GO:0030991;GO:0035721;GO:0060271;	-	-	-	-	-	-	-
FBgn0043783	71.6817	114.706	28.6577	0.249837	-2.00094	5.20852e-07	9.04095e-06	3L	21636947	21639060	+	1280	CG32444	GO:0003824;GO:0004034;GO:0004034;GO:0005975;GO:0005975;GO:0006006;GO:0016853;GO:0016853;GO:0019318;GO:0019318;GO:0030246;GO:0033499;	K01785	-	-	-	-	-	-
FBgn0037538	1182.96	1621.7	744.216	0.458911	-1.12371	5.5441e-07	9.57192e-06	3R	8009400	8011018	+	1488	CG3223	-	-	-	NOG124076	S	-	-	-
FBgn0024315	2471.79	3344.34	1599.24	0.478193	-1.06434	5.88504e-07	1.01064e-05	2R	16655323	16667675	-	3282	Picot	GO:0015114;GO:0016020;GO:0016021;GO:0016021;GO:0035435;GO:0055085;GO:0015114;GO:0016020;GO:0016021;GO:0016021;GO:0035435;GO:0055085;GO:0005886;GO:0006811;GO:0006814;GO:0006820;GO:0015114;GO:0015293;GO:0016020;GO:0016021;GO:0016021;GO:0016021;GO:0022857;GO:0035435;GO:0055085;GO:0055085;GO:0015114;GO:0016020;GO:0016021;GO:0016021;GO:0035435;GO:0055085;	-	-	COG0477	G	-	-	-
FBgn0034443	194.056	279.634	108.479	0.387934	-1.36612	5.90041e-07	1.01194e-05	2R	19396215	19396772	-	497	cer	GO:0004869;GO:0005764;GO:0006508;GO:0007614;GO:0007616;GO:0008234;GO:0012505;GO:0016787;GO:0097340;	-	-	NOG273186	-	crammer [Source:FlyBase;Acc:FBgn0034443]"	-	-
FBgn0039519	203.669	336.721	70.6172	0.20972	-2.25346	6.58433e-07	1.12326e-05	3R	27478675	27482904	+	4171	Cyp6a18	GO:0004497;GO:0005506;GO:0005783;GO:0005789;GO:0016020;GO:0016021;GO:0016491;GO:0016491;GO:0016705;GO:0020037;GO:0031090;GO:0043231;GO:0046872;GO:0055114;GO:0055114;GO:0004497;GO:0005506;GO:0005783;GO:0005789;GO:0016020;GO:0016021;GO:0016491;GO:0016491;GO:0016705;GO:0020037;GO:0031090;GO:0043231;GO:0046872;GO:0055114;GO:0055114;	K14999	-	COG2124	Q	-	-	-
FBgn0039802	607.193	816.437	397.948	0.48742	-1.03676	6.8602e-07	1.16877e-05	3R	30807117	30807978	+	733	dj-1beta	GO:0005739;GO:0006979;GO:0008344;GO:0042775;GO:0046626;GO:0048640;GO:0070301;	-	-	COG0693	R	-	-	-
FBgn0036553	1477.97	2190.81	765.143	0.349252	-1.51766	7.08515e-07	1.20233e-05	3L	15980100	15981888	+	1558	CG17027	GO:0005737;GO:0006020;GO:0006021;GO:0007165;GO:0008934;GO:0008934;GO:0008934;GO:0008934;GO:0016311;GO:0016787;GO:0046854;GO:0046855;GO:0046855;GO:0046855;GO:0046872;GO:0052832;GO:0052833;GO:0052834;GO:0005737;GO:0006020;GO:0006021;GO:0007165;GO:0008934;GO:0008934;GO:0008934;GO:0008934;GO:0016311;GO:0016787;GO:0046854;GO:0046855;GO:0046855;GO:0046855;GO:0046872;GO:0052832;GO:0052833;GO:0052834;	K01092	-	COG0483	G	-	-	-
FBgn0031514	649.006	869.372	428.639	0.493045	-1.02021	7.22552e-07	1.22293e-05	2L	3275800	3280534	-	2883	CG3332	GO:0016020;GO:0016021;GO:0016020;GO:0016021;GO:0016020;GO:0016021;GO:0016020;GO:0016021;	-	-	NOG296000	-	-	-	-
FBgn0033521	87.5884	146.452	28.7248	0.196138	-2.35006	7.32357e-07	1.2379e-05	2R	10426880	10427915	-	848	CG12896	GO:0004601;GO:0004601;GO:0005737;GO:0006979;GO:0007498;GO:0016209;GO:0016491;GO:0016491;GO:0045454;GO:0051920;GO:0055114;GO:0055114;GO:0070062;GO:0098869;	-	-	COG0450	O	-	-	-
FBgn0033582	603.094	810.607	395.582	0.488007	-1.03503	7.45587e-07	1.25697e-05	2R	11217416	11219771	-	1433	CG9084	GO:0008150;GO:0016020;GO:0017121;GO:0017128;	-	-	NOG306004	-	-	-	-
FBgn0051374	2787.32	4033.77	1540.87	0.381993	-1.38838	7.70747e-07	1.29431e-05	3R	11437547	11451791	-	3720	sals	GO:0003779;GO:0005865;GO:0030838;GO:0051015;GO:0060297;GO:0003779;GO:0005865;GO:0030838;GO:0051015;GO:0060297;GO:0003779;GO:0005865;GO:0030838;GO:0051015;GO:0060297;GO:0003779;GO:0005865;GO:0030838;GO:0051015;GO:0060297;GO:0003779;GO:0005865;GO:0030838;GO:0051015;GO:0060297;GO:0003779;GO:0005865;GO:0030838;GO:0051015;GO:0060297;GO:0003779;GO:0005865;GO:0030838;GO:0051015;GO:0060297;GO:0003779;GO:…	-	-	NOG130160	S	sarcomere length short[Source:FlyBase;Acc:FBgn0051374]	-	-
FBgn0011566	143.023	210.842	75.2033	0.356681	-1.4873	7.73138e-07	1.29573e-05	X	2606680	2608876	-	1762	Smyd3	GO:0005575;GO:0008270;	K11426	-	-	-	SET and MYND domain containing, class 3[Source:FlyBase;Acc:FBgn0011566]	-	-
FBgn0033608	364.205	499.588	228.822	0.458022	-1.12651	8.00607e-07	1.33923e-05	2R	11284283	11285098	+	816	CG13220	GO:0016020;GO:0016021;GO:0016020;GO:0016021;	-	-	NOG70877	S	-	-	-
FBgn0050289	68.599	109.365	27.8327	0.254493	-1.9743	8.01677e-07	1.33928e-05	2R	21520413	21521848	-	1164	CG30289	GO:0004252;GO:0006508;GO:0006508;GO:0008233;GO:0008236;GO:0016787;	-	-	-	-	-	-	-
FBgn0038861	121.127	181.682	60.5723	0.333397	-1.58469	8.02843e-07	1.33949e-05	3R	21132734	21133881	-	1038	CG7009	GO:0001510;GO:0002128;GO:0002181;GO:0002181;GO:0005737;GO:0005737;GO:0008033;GO:0008033;GO:0008168;GO:0008168;GO:0008175;GO:0008175;GO:0008175;GO:0016740;GO:0030488;GO:0032259;GO:0032259;	K02427	-	COG0293	J	-	-	-
FBgn0013435	121.299	181.202	61.3958	0.338825	-1.56139	9.67184e-07	1.59511e-05	2R	10067217	10068702	-	1251	Cdc2rk	GO:0000166;GO:0000398;GO:0004672;GO:0004674;GO:0004674;GO:0004693;GO:0004693;GO:0004693;GO:0005524;GO:0005524;GO:0006468;GO:0006468;GO:0007346;GO:0016301;GO:0016310;GO:0016592;GO:0016740;GO:0051726;GO:0071011;GO:0071013;	K02449	-	COG0515	T	Cdc2-related kinase[Source:FlyBase;Acc:FBgn0013435]	-	-
FBgn0039053	13.7852	27.007	0.563485	0.0208644	-5.58281	1.0151e-06	1.66138e-05	3R	23099533	23100983	+	1291	CG6738	GO:0004046;GO:0004046;GO:0005737;GO:0006520;GO:0008152;GO:0016787;GO:0016787;	K14677	-	-	-	-	-	-
FBgn0001091	15295.9	21924.6	8667.15	0.395317	-1.33892	1.09484e-06	1.77389e-05	2R	7791901	7793380	-	1480	Gapdh1	GO:0004365;GO:0004365;GO:0005737;GO:0006006;GO:0006096;GO:0006096;GO:0007520;GO:0007525;GO:0016491;GO:0016620;GO:0030018;GO:0031430;GO:0050661;GO:0051287;GO:0055114;GO:0055114;GO:0004365;GO:0004365;GO:0005737;GO:0006006;GO:0006096;GO:0006096;GO:0007520;GO:0007525;GO:0016491;GO:0016620;GO:0030018;GO:0031430;GO:0050661;GO:0051287;GO:0055114;GO:0055114;	K00134	-	COG0057	G	Glyceraldehyde 3 phosphate dehydrogenase 1[Source:FlyBase;Acc:FBgn0001091]	-	-
FBgn0031379	520.056	698.46	341.652	0.489151	-1.03165	1.1957e-06	1.92522e-05	2L	1982217	1984514	+	2130	CG7289	GO:0016020;GO:0016021;	-	-	NOG320558	-	-	-	-
FBgn0039595	479.606	813.056	146.157	0.179762	-2.47584	1.30625e-06	2.07727e-05	3R	28737109	28744782	-	2356	AstA-R2	GO:0004871;GO:0004930;GO:0004930;GO:0004930;GO:0004983;GO:0005887;GO:0007165;GO:0007186;GO:0007186;GO:0007186;GO:0007218;GO:0008188;GO:0008261;GO:0016020;GO:0016021;GO:0016021;GO:0016021;GO:0004871;GO:0004930;GO:0004930;GO:0004930;GO:0004983;GO:0005887;GO:0007165;GO:0007186;GO:0007186;GO:0007186;GO:0007218;GO:0008188;GO:0008261;GO:0016020;GO:0016021;GO:0016021;GO:0016021;GO:0004871;GO:0004930;GO:…	-	-	NOG315693	-	Allatostatin A receptor 2[Source:FlyBase;Acc:FBgn0039595]	-	-
FBgn0023520	102.488	155.175	49.8016	0.320939	-1.63963	1.35296e-06	2.14891e-05	X	1937700	1940040	-	2341	CG3857	GO:0000184;GO:0005622;GO:0042332;	K18735	-	NOG255645	-	-	-	-
FBgn0032022	266.207	370.305	162.108	0.43777	-1.19175	1.41392e-06	2.23472e-05	2L	8327456	8332911	+	976	CG14275	-	-	-	NOG133923	S	-	-	-
FBgn0039531	92.0885	141.152	43.0245	0.304809	-1.71402	1.48546e-06	2.33919e-05	3R	27634625	27636060	-	1375	CG5611	GO:0003824;GO:0008152;GO:0003824;GO:0008152;	-	-	COG1024	I	-	-	-
FBgn0033775	183.989	264.564	103.413	0.390883	-1.35519	1.54536e-06	2.42758e-05	2R	12840813	12842558	-	1617	Cyp9h1	GO:0004497;GO:0005506;GO:0005783;GO:0005789;GO:0016020;GO:0016021;GO:0016491;GO:0016491;GO:0016705;GO:0020037;GO:0031090;GO:0043231;GO:0046872;GO:0055114;GO:0055114;	K15003	-	COG2124	Q	-	-	-
FBgn0036831	2809.94	4931.09	688.782	0.139681	-2.83979	1.75605e-06	2.73523e-05	3L	18917581	18919259	+	1325	CG6839	GO:0003676;GO:0006309;GO:0016787;GO:0016787;GO:0046872;	-	-	-	-	-	-	-
FBgn0000316	564.599	754.715	374.484	0.496193	-1.01103	1.7646e-06	2.74524e-05	X	255674	258469	+	2110	cin	GO:0000166;GO:0001700;GO:0003824;GO:0005524;GO:0005737;GO:0006777;GO:0006777;GO:0006777;GO:0008152;GO:0016740;GO:0018315;GO:0032324;GO:0032324;GO:0046872;GO:0061598;GO:0061598;GO:0061599;GO:0061599;GO:0000166;GO:0001700;GO:0003824;GO:0005524;GO:0005737;GO:0006777;GO:0006777;GO:0006777;GO:0008152;GO:0016740;GO:0018315;GO:0032324;GO:0032324;GO:0046872;GO:0061598;GO:0061598;GO:0061599;GO:0061599;	K15376	-	COG0303	H	cinnamon [Source:FlyBase;Acc:FBgn0000316]"	-	-
FBgn0037811	12.0155	23.7493	0.281743	0.0118632	-6.39736	1.86598e-06	2.89249e-05	3R	10338342	10340872	+	2407	CG12592	GO:0000027;GO:0003674;GO:0005575;GO:0006364;GO:0008150;GO:0030687;	-	-	NOG123285	S	-	-	-
FBgn0028572	451.501	608.646	294.357	0.483625	-1.04804	1.88492e-06	2.91835e-05	2L	5060815	5070750	+	3566	qtc	GO:0007619;GO:0008049;GO:0046331;GO:0048047;GO:0007619;GO:0008049;GO:0046331;GO:0048047;GO:0007619;GO:0008049;GO:0046331;GO:0048047;GO:0007619;GO:0008049;GO:0046331;GO:0048047;GO:0007619;GO:0008049;GO:0046331;GO:0048047;GO:0007619;GO:0008049;GO:0046331;GO:0048047;GO:0007619;GO:0008049;GO:0046331;GO:0048047;GO:0007619;GO:0008049;GO:0016020;GO:0016021;GO:0046331;GO:0048047;GO:0007619;GO:0008049;GO:…	-	-	-	-	quick-to-court [Source:FlyBase;Acc:FBgn0028572]"	-	-
FBgn0086906	7534.46	10148.4	4920.49	0.484852	-1.04438	1.98159e-06	3.05335e-05	3L	2039681	2115611	-	58996	sls	GO:0000794;GO:0003779;GO:0005515;GO:0005634;GO:0005694;GO:0005737;GO:0005863;GO:0007049;GO:0007062;GO:0007076;GO:0007076;GO:0007275;GO:0007498;GO:0007517;GO:0007519;GO:0007520;GO:0007520;GO:0007522;GO:0007525;GO:0008307;GO:0016203;GO:0030017;GO:0030017;GO:0030018;GO:0030018;GO:0030018;GO:0031674;GO:0035206;GO:0040011;GO:0045214;GO:0045214;GO:0051301;GO:0000794;GO:0003779;GO:0005515;GO:0005634;GO:…	K12567	-	-	-	sallimus [Source:FlyBase;Acc:FBgn0086906]"	-	-
FBgn0030629	43.9995	73.7101	14.2889	0.193852	-2.36697	1.99462e-06	3.06977e-05	X	15340373	15342117	-	1592	CG9123	GO:0003674;GO:0005730;GO:0006364;GO:0008283;GO:0042273;	K14830	-	-	-	-	-	-
FBgn0010357	23112.3	34537.7	11686.8	0.338379	-1.56329	2.07891e-06	3.19556e-05	2R	11346325	11347395	+	1071	betaTry	GO:0004252;GO:0004252;GO:0004252;GO:0005576;GO:0005615;GO:0005737;GO:0006508;GO:0006508;GO:0006508;GO:0008233;GO:0008236;GO:0016787;GO:0004252;GO:0004252;GO:0004252;GO:0005576;GO:0005615;GO:0005737;GO:0006508;GO:0006508;GO:0006508;GO:0008233;GO:0008236;GO:0016787;	K01312	-	NOG245986	-	betaTrypsin [Source:FlyBase;Acc:FBgn0010357]"	-	-
FBgn0051522	2184.33	2941.9	1426.77	0.484981	-1.044	2.08131e-06	3.19556e-05	3R	4441415	4462883	-	3468	CG31522	GO:0005575;GO:0006629;GO:0006631;GO:0006633;GO:0009922;GO:0009922;GO:0016020;GO:0016021;GO:0016021;GO:0016740;GO:0019367;GO:0030148;GO:0030176;GO:0030497;GO:0034625;GO:0034626;GO:0042761;GO:0102336;GO:0102337;GO:0102338;GO:0102756;GO:0005575;GO:0006629;GO:0006631;GO:0006633;GO:0009922;GO:0016020;GO:0016021;GO:0016021;GO:0016740;GO:0030497;GO:0102336;GO:0102337;GO:0102338;GO:0102756;GO:0005575;GO:…	-	-	-	-	-	-	-
FBgn0036906	30.2645	53.3345	7.19455	0.134895	-2.89009	2.08915e-06	3.20378e-05	3L	19798975	19801291	-	2055	CG14102	-	-	-	-	-	-	-	-
FBgn0039897	3908.11	5354.45	2461.77	0.459761	-1.12104	2.12686e-06	3.25774e-05	4	230730	245903	+	4385	CG1674	GO:0030018;GO:0030018;GO:0030018;GO:0030018;GO:0003779;GO:0005634;GO:0015629;GO:0030018;GO:0032233;GO:0030018;GO:0030018;GO:0030018;GO:0030018;GO:0030018;	-	-	-	-	-	-	-
FBgn0015522	570.088	762.425	377.75	0.495459	-1.01316	2.20219e-06	3.35717e-05	2R	17846699	17848444	+	1746	olf186-M	GO:0003674;GO:0005102;GO:0005575;GO:0008150;	-	-	NOG286883	-	-	-	-
FBgn0028997	63.9365	101.554	26.3185	0.259156	-1.9481	2.33873e-06	3.55227e-05	3R	9679939	9681502	+	1392	nmdyn-D7	GO:0004550;GO:0004550;GO:0004550;GO:0005524;GO:0005739;GO:0006165;GO:0006165;GO:0006183;GO:0006228;GO:0006241;GO:0009142;GO:0016740;	-	-	-	-	-	-	-
FBgn0037513	468.058	677.288	258.828	0.382154	-1.38777	2.3562e-06	3.56248e-05	3R	7747913	7750079	-	1361	pyd3	GO:0003837;GO:0003837;GO:0006207;GO:0006208;GO:0006807;GO:0016787;GO:0016810;	K01431	-	-	-	-	-	-
FBgn0030539	318.714	567.954	69.4735	0.122322	-3.03124	2.35975e-06	3.56367e-05	X	14174756	14175670	+	774	CG1368	-	-	-	-	-	-	-	-
FBgn0035529	531.326	709.688	352.964	0.497351	-1.00766	2.40242e-06	3.61541e-05	3L	4292482	4293432	+	863	Fdx2	GO:0005759;GO:0009055;GO:0009055;GO:0022900;GO:0035073;GO:0045998;GO:0051536;GO:0051537;	K22070	-	COG0633	C	Ferredoxin 2 [Source:FlyBase;Acc:FBgn0035529]"	-	-
FBgn0052100	286.19	393.068	179.312	0.456186	-1.1323	2.41571e-06	3.63117e-05	3L	12267528	12269803	+	2169	CG32100	GO:0042332;	-	-	NOG43648	R	-	-	-
FBgn0037369	234.957	328.255	141.659	0.431552	-1.2124	2.42078e-06	3.6325e-05	3R	5734698	5736355	-	1597	CG2100	GO:0003723;GO:0003723;GO:0006396;GO:0016740;GO:0016779;GO:0016779;GO:0003723;GO:0003723;GO:0006396;GO:0016740;GO:0016779;GO:0016779;	K00974	-	-	-	-	-	-
FBgn0039015	113.287	169.097	57.4775	0.339908	-1.55679	2.42786e-06	3.6325e-05	3R	22732356	22733851	-	928	Takl2	GO:0000166;GO:0004672;GO:0004672;GO:0004674;GO:0004674;GO:0004871;GO:0005524;GO:0005524;GO:0005737;GO:0005737;GO:0006468;GO:0006468;GO:0035556;	K04427	-	-	-	Tak1-like 2 [Source:FlyBase;Acc:FBgn0039015]"	-	-
FBgn0043575	5738.66	9816.32	1661.01	0.169209	-2.56312	2.54704e-06	3.78883e-05	2R	8716950	8717695	+	746	PGRP-SC2	GO:0002376;GO:0005576;GO:0005576;GO:0006955;GO:0008270;GO:0008745;GO:0008745;GO:0008745;GO:0009253;GO:0009253;GO:0016787;GO:0042834;GO:0042834;GO:0045087;GO:0045087;GO:0045824;GO:0046872;	-	-	COG5479	M	Peptidoglycan recognition protein SC2[Source:FlyBase;Acc:FBgn0043575]	-	-
FBgn0058002	471.266	631.874	310.658	0.491646	-1.02431	2.57777e-06	3.83012e-05	3L	24976254	24977118	+	745	ND-AGGG	GO:0003674;GO:0005743;GO:0005747;GO:0005747;GO:0008150;GO:0003674;GO:0005743;GO:0005747;GO:0005747;GO:0008150;	-	-	NOG82033	S	NADH dehydrogenase (ubiquinone) AGGG subunit[Source:FlyBase;Acc:FBgn0058002]	-	-
FBgn0015359	526.884	703.264	350.504	0.498396	-1.00464	2.64222e-06	3.91237e-05	3L	2257456	2258922	+	1284	CG2034	GO:0002098;GO:0033588;GO:0002098;GO:0033588;	-	-	NOG86554	S	-	-	-
FBgn0035663	10.0739	20.1479	0	0	-Inf	2.70373e-06	3.99886e-05	3L	6037111	6038188	+	1078	CG6462	GO:0004252;GO:0004252;GO:0006508;GO:0006508;GO:0006508;GO:0008233;GO:0008236;GO:0016787;	-	-	COG5640	O	-	-	-
FBgn0029821	347.253	471.574	222.933	0.472742	-1.08088	2.82494e-06	4.15905e-05	X	5905746	5908001	+	1886	CG4020	GO:0005777;GO:0006629;GO:0010025;GO:0016491;GO:0035336;GO:0055114;GO:0080019;GO:0080019;GO:0080019;GO:0102965;GO:0005777;GO:0006629;GO:0010025;GO:0016491;GO:0035336;GO:0055114;GO:0080019;GO:0080019;GO:0080019;GO:0102965;	K13356	-	-	-	-	-	-
FBgn0035281	90.4103	167.929	12.8913	0.0767659	-3.70339	2.89473e-06	4.25209e-05	3L	1840281	1842084	-	1134	Cpr62Bc	GO:0008010;GO:0031012;GO:0040003;GO:0042302;GO:0042302;GO:0008010;GO:0031012;GO:0040003;GO:0042302;GO:0042302;	-	-	NOG244871	-	Cuticular protein 62Bc[Source:FlyBase;Acc:FBgn0035281]	-	-
FBgn0260004	75.7471	118.253	33.2408	0.281099	-1.83085	3.02287e-06	4.40519e-05	3R	21165167	21168205	-	2280	Snmp1	GO:0005886;GO:0005929;GO:0007166;GO:0007608;GO:0016020;GO:0016020;GO:0016021;GO:0019236;GO:0030425;GO:0035073;GO:0043025;GO:0050896;GO:0050911;GO:0055088;GO:0071444;GO:0005886;GO:0005929;GO:0007166;GO:0007608;GO:0016020;GO:0016020;GO:0016021;GO:0019236;GO:0030425;GO:0035073;GO:0043025;GO:0050896;GO:0050911;GO:0055088;GO:0071444;	-	-	NOG288970	-	Sensory neuron membrane protein 1[Source:FlyBase;Acc:FBgn0260004]	-	-
FBgn0001254	3335.4	5162.65	1508.14	0.292125	-1.77534	3.17646e-06	4.603e-05	3L	3510974	3512681	-	1708	ImpE2	GO:0005576;GO:0005576;GO:0005737;GO:0007561;GO:0019898;	-	-	NOG292799	-	Ecdysone-inducible gene E2[Source:FlyBase;Acc:FBgn0001254]	-	-
FBgn0034428	296.399	582.973	9.82495	0.0168532	-5.89083	3.22634e-06	4.65438e-05	2R	19287983	19288995	+	1013	CG18606	GO:0005737;GO:0006807;GO:0008080;	-	-	NOG322753	-	-	-	-
FBgn0004588	9.90593	19.8119	0	0	-Inf	3.40183e-06	4.88025e-05	3L	15649126	15649661	-	412	Eig71Ea	GO:0005576;GO:0007552;GO:0042742;	-	-	-	-	Ecdysone-induced gene 71Ea[Source:FlyBase;Acc:FBgn0004588]	-	-
FBgn0031649	307.265	473.075	141.455	0.299012	-1.74173	3.48988e-06	4.98991e-05	2L	4933047	4936450	-	2888	hoe2	GO:0016020;GO:0016021;GO:0016021;GO:0055085;	-	-	-	-	hoepel2 [Source:FlyBase;Acc:FBgn0031649]"	-	-
FBgn0035358	285.257	390.497	180.016	0.46099	-1.11719	3.70018e-06	5.28474e-05	3L	2642184	2643424	-	934	CG14949	GO:0016020;GO:0016021;	-	-	-	-	-	-	-
FBgn0040507	324.315	458.992	189.638	0.413163	-1.27522	3.72793e-06	5.31262e-05	3L	2237608	2243719	+	4118	ACXD	GO:0000166;GO:0004016;GO:0004016;GO:0005622;GO:0006171;GO:0009190;GO:0016020;GO:0016021;GO:0016021;GO:0016829;GO:0016849;GO:0035556;GO:0000166;GO:0004016;GO:0004016;GO:0004383;GO:0005622;GO:0005886;GO:0006171;GO:0006182;GO:0007165;GO:0008074;GO:0009190;GO:0016020;GO:0016021;GO:0016021;GO:0016829;GO:0016849;GO:0035556;	K01768	-	-	-	-	-	-
FBgn0034564	112.158	165.647	58.669	0.354181	-1.49744	4.14126e-06	5.86277e-05	2R	20977056	20977600	+	474	CG9344	GO:0000398;GO:0000398;GO:0000398;GO:0000932;GO:0003723;GO:0003723;GO:0003723;GO:0005515;GO:0005634;GO:0005681;GO:0005681;GO:0005688;GO:0005688;GO:0005730;GO:0005732;GO:0005732;GO:0006397;GO:0008380;GO:0030490;GO:0030529;GO:0030532;GO:0046540;	K12625	-	COG1958	K	-	-	-
FBgn0053519	1274	1882.11	665.899	0.353805	-1.49898	4.54962e-06	6.37095e-05	2R	23995543	24014254	-	13261	Unc-89	GO:0000166;GO:0004672;GO:0004674;GO:0005089;GO:0005515;GO:0005523;GO:0005524;GO:0005524;GO:0005737;GO:0006468;GO:0007275;GO:0007527;GO:0016301;GO:0016310;GO:0016740;GO:0019901;GO:0031430;GO:0031430;GO:0035023;GO:0036309;GO:0045214;GO:0045214;GO:0046872;GO:0065009;	-	-	COG0515	T	-	-	-
FBgn0030292	242.892	335.977	149.806	0.445883	-1.16526	4.58102e-06	6.40796e-05	X	11349998	11350474	+	477	CG11752	GO:0005739;GO:0005747;	-	-	NOG129739	T	-	-	-
FBgn0002562	83636.6	156507	10766.1	0.06879	-3.86166	4.84472e-06	6.73301e-05	X	12490291	12492982	+	2625	Lsp1alpha	GO:0005576;GO:0005615;GO:0005616;GO:0045735;	-	-	NOG242217	-	Larval serum protein 1 alpha[Source:FlyBase;Acc:FBgn0002562]	-	-
FBgn0014869	4947.43	7513.35	2381.52	0.316972	-1.65757	4.96565e-06	6.88624e-05	3R	29148248	29149901	+	1136	Pglym78	GO:0003824;GO:0004082;GO:0004619;GO:0005829;GO:0006094;GO:0006096;GO:0006096;GO:0006096;GO:0007520;GO:0007525;GO:0008152;GO:0010906;GO:0016853;GO:0016868;GO:0030018;GO:0031430;GO:0043456;GO:0046538;GO:0003824;GO:0004082;GO:0004619;GO:0005829;GO:0006094;GO:0006096;GO:0006096;GO:0006096;GO:0007520;GO:0007525;GO:0008152;GO:0010906;GO:0016853;GO:0016868;GO:0030018;GO:0031430;GO:0043456;GO:0046538;GO:…	K01834	-	-	-	Phosphoglyceromutase[Source:FlyBase;Acc:FBgn0014869]	-	-
FBgn0030443	1117.66	1884.76	350.568	0.186002	-2.42661	5.05581e-06	6.99623e-05	X	13052847	13055328	-	2107	CG12715	GO:0006491;GO:0035250;GO:0043229;GO:0006491;GO:0035250;GO:0043229;	-	-	NOG247113	-	-	-	-
FBgn0002440	438.579	748.456	128.702	0.171957	-2.53988	5.224e-06	7.21348e-05	3L	6123934	6128807	-	2321	l(3)mbn	GO:0005737;GO:0005886;GO:0008010;GO:0022416;GO:0031012;GO:0035220;GO:0040003;GO:0042302;GO:0048471;GO:0005737;GO:0005886;GO:0008010;GO:0022416;GO:0031012;GO:0035220;GO:0040003;GO:0042302;GO:0042302;GO:0048471;GO:0042302;GO:0042302;	-	-	NOG47863	S	lethal (3) malignant blood neoplasm[Source:FlyBase;Acc:FBgn0002440]	-	-
FBgn0035718	179.22	315.634	42.8071	0.135623	-2.88233	5.36755e-06	7.40377e-05	3L	6932926	6934824	+	1430	CG14820	GO:0004180;GO:0004180;GO:0004181;GO:0004181;GO:0005615;GO:0006508;GO:0006508;GO:0008233;GO:0008237;GO:0008270;GO:0016787;GO:0046872;	-	-	COG2866	E	-	-	-
FBgn0040250	148.835	213.863	83.8079	0.391877	-1.35153	5.8788e-06	8.08304e-05	3R	11173441	11175408	-	1737	Ugt86Dj	GO:0008152;GO:0015020;GO:0015020;GO:0015020;GO:0016020;GO:0016021;GO:0016740;GO:0016757;GO:0016758;GO:0043231;	-	-	-	-	-	-	-
FBgn0039568	125.014	248.355	1.67227	0.00673339	-7.21445	6.08206e-06	8.33203e-05	3R	27989699	27990751	-	1053	CG4815	GO:0004252;GO:0004252;GO:0005615;GO:0006508;GO:0006508;GO:0016787;GO:0032504;	-	-	COG5640	O	-	-	-
FBgn0038268	141.555	203.713	79.3969	0.389748	-1.35939	6.38248e-06	8.69217e-05	3R	14879457	14882631	+	2776	CG3631	GO:0000166;GO:0004672;GO:0005524;GO:0005783;GO:0005783;GO:0005794;GO:0005794;GO:0006468;GO:0016301;GO:0016310;GO:0016740;GO:0046872;GO:0000166;GO:0004672;GO:0005524;GO:0005783;GO:0005783;GO:0005794;GO:0005794;GO:0006468;GO:0016301;GO:0016310;GO:0016740;GO:0046872;GO:0000166;GO:0004672;GO:0005524;GO:0005783;GO:0005783;GO:0005794;GO:0005794;GO:0006468;GO:0016301;GO:0016310;GO:0016740;GO:0046872;	K20825	-	NOG238678	-	-	-	-
FBgn0013563	301.808	410.118	193.497	0.471808	-1.08373	6.46444e-06	8.77598e-05	3L	14071892	14076123	+	3275	Pex1	GO:0005524;GO:0005777;GO:0005777;GO:0005778;GO:0006625;GO:0007031;GO:0007031;GO:0007417;GO:0007422;GO:0016787;GO:0016887;GO:0021782;GO:0042623;GO:0048137;	K13338	-	COG0464	O	Peroxin 1 [Source:FlyBase;Acc:FBgn0013563]"	-	-
FBgn0265180	5697.7	7638.25	3757.15	0.491886	-1.0236	6.59045e-06	8.91889e-05	2R	21200483	21212969	+	2299	CG44245	GO:0003674;GO:0005575;GO:0007498;GO:0003674;GO:0005575;GO:0007498;	-	-	-	-	-	-	-
FBgn0026598	251.254	345.171	157.337	0.455823	-1.13345	6.71842e-06	9.05407e-05	3R	24163966	24168264	+	4039	Apc2	GO:0008013;GO:0016055;GO:0030178;GO:0000281;GO:0000922;GO:0005515;GO:0005737;GO:0005829;GO:0005884;GO:0005938;GO:0006508;GO:0007155;GO:0007367;GO:0007399;GO:0007405;GO:0007420;GO:0007447;GO:0007623;GO:0008013;GO:0008013;GO:0008362;GO:0009968;GO:0016055;GO:0030178;GO:0030178;GO:0030425;GO:0030589;GO:0030720;GO:0030866;GO:0030877;GO:0030951;GO:0032154;GO:0032436;GO:0032947;GO:0035190;GO:0035293;GO:…	K02085	-	-	-	Adenomatous polyposis coli 2[Source:FlyBase;Acc:FBgn0026598]	-	-
FBgn0029874	184.285	258.84	109.731	0.423934	-1.23809	6.86971e-06	9.21943e-05	X	6526106	6527888	-	1709	CG3342	GO:0003674;GO:0005575;GO:0008150;GO:0042802;	-	-	-	-	-	-	-
FBgn0031654	22762.7	35585.8	9939.65	0.279315	-1.84004	6.99816e-06	9.38205e-05	2L	4952243	4953136	-	894	Jon25Bii	GO:0004252;GO:0004252;GO:0006508;GO:0006508;GO:0006508;GO:0008233;GO:0008236;GO:0016787;GO:0004252;GO:0004252;GO:0006508;GO:0006508;GO:0006508;GO:0008233;GO:0008236;GO:0016787;	-	-	-	-	Jonah 25Bii [Source:FlyBase;Acc:FBgn0031654]"	-	-
FBgn0050489	193.029	321.448	64.6107	0.200999	-2.31474	7.16887e-06	9.58209e-05	2R	11117225	11121884	-	4482	Cyp12d1-p	GO:0004497;GO:0005506;GO:0005739;GO:0016020;GO:0016491;GO:0016705;GO:0017085;GO:0020037;GO:0031966;GO:0046680;GO:0046872;GO:0055114;GO:0055114;GO:0004497;GO:0005506;GO:0005739;GO:0016020;GO:0016491;GO:0016705;GO:0017085;GO:0020037;GO:0031966;GO:0046680;GO:0046872;GO:0055114;GO:0055114;	-	-	COG2124	Q	-	-	-
FBgn0025680	56.1106	94.2029	18.0184	0.191272	-2.3863	7.16966e-06	9.58209e-05	3R	19212154	19215442	+	1896	cry	GO:0000060;GO:0000166;GO:0005515;GO:0005515;GO:0005515;GO:0005634;GO:0005634;GO:0005641;GO:0005654;GO:0005737;GO:0005737;GO:0005829;GO:0006351;GO:0006355;GO:0007602;GO:0007623;GO:0007623;GO:0008020;GO:0009416;GO:0009584;GO:0009588;GO:0009637;GO:0009649;GO:0009785;GO:0009881;GO:0009881;GO:0009882;GO:0018298;GO:0032922;GO:0042332;GO:0042752;GO:0042752;GO:0043153;GO:0043234;GO:0045187;GO:0045475;GO:…	K02295	-	COG0415	L	cryptochrome [Source:FlyBase;Acc:FBgn0025680]"	-	-
FBgn0004913	1302	1861.6	742.405	0.398799	-1.32627	7.23931e-06	9.66515e-05	3R	4906622	4910081	+	3274	Gnf1	GO:0000166;GO:0003677;GO:0003677;GO:0003677;GO:0003689;GO:0005524;GO:0005524;GO:0005634;GO:0005634;GO:0005663;GO:0005663;GO:0006260;GO:0006260;GO:0006260;GO:0006281;GO:0006351;GO:0006355;GO:0046331;GO:0048813;	K10754	-	COG5275	R	Germ line transcription factor 1[Source:FlyBase;Acc:FBgn0004913]	-	-
FBgn0261990	535.19	769.549	300.83	0.390918	-1.35506	7.51057e-06	0.000100066	2R	13573618	13574257	-	640	CG42808	-	-	-	-	-	-	-	-
FBgn0038886	24.1456	44.9725	3.31877	0.0737956	-3.76032	7.71361e-06	0.000102348	3R	21397781	21399742	-	1683	CG6475	GO:0008152;GO:0015020;GO:0015020;GO:0016020;GO:0016021;GO:0016740;GO:0016757;GO:0016758;GO:0043231;	-	-	-	-	-	-	-
FBgn0033887	137.014	196.11	77.9182	0.39732	-1.33163	7.91973e-06	0.000104678	2R	13969910	13971263	-	1183	St4	GO:0005829;GO:0006805;GO:0008146;GO:0008146;GO:0016740;GO:0051923;GO:0005829;GO:0006805;GO:0008146;GO:0008146;GO:0016740;GO:0051923;	-	-	NOG260792	-	Sulfotransferase 4 [Source:FlyBase;Acc:FBgn0033887]"	-	-
FBgn0036819	106.029	156.908	55.1508	0.351485	-1.50846	7.92042e-06	0.000104678	3L	18867771	18869219	+	1391	Dysb	GO:0005515;GO:0005737;GO:0007614;GO:0007616;GO:0008021;GO:0008057;GO:0008057;GO:0008344;GO:0008355;GO:0030672;GO:0031083;GO:0031083;GO:0031175;GO:0036466;GO:0045963;GO:0048047;GO:0048167;GO:0050807;GO:0051968;GO:0098527;GO:1900073;GO:0005515;GO:0005737;GO:0007614;GO:0007616;GO:0008021;GO:0008057;GO:0008057;GO:0008344;GO:0008355;GO:0030672;GO:0031083;GO:0031083;GO:0031175;GO:0036466;GO:0045963;GO:…	K20189	-	NOG81712	S	Dysbindin [Source:FlyBase;Acc:FBgn0036819]"	-	-
FBgn0040609	1212.38	2151.27	273.498	0.127133	-2.97559	8.10464e-06	0.000106877	3R	27291535	27292209	-	561	CG3348	GO:0005576;GO:0006030;GO:0008061;GO:0005576;GO:0006030;GO:0008061;	-	-	NOG280993	-	-	-	-
FBgn0030597	363.629	486.431	240.826	0.495088	-1.01424	8.18882e-06	0.000107877	X	14916756	14918800	-	2045	Eo	GO:0008205;GO:0016020;GO:0016021;GO:0016491;GO:0016614;GO:0047875;GO:0047875;GO:0050660;GO:0055114;GO:0055114;	K10724	-	COG2303	E	Ecdysone oxidase [Source:FlyBase;Acc:FBgn0030597]"	-	-
FBgn0036659	391.34	561.966	220.714	0.392753	-1.34831	8.32621e-06	0.000109463	3L	16733546	16739364	+	2005	CG9701	GO:0004553;GO:0005975;GO:0008152;GO:0008422;GO:0016787;GO:0016798;GO:1901657;	-	-	COG2723	G	-	-	-
FBgn0033593	1297.02	2022.46	571.581	0.282616	-1.82308	8.43896e-06	0.000110719	2R	11241745	11242194	-	450	Listericin	GO:0003674;GO:0005615;GO:0050829;GO:0050830;GO:0051607;GO:0061057;GO:0061059;	-	-	NOG304724	-	-	-	-
FBgn0052633	835.161	1140.67	529.653	0.464336	-1.10676	8.50274e-06	0.00011133	X	13561671	13563359	+	1441	CG32633	-	-	-	NOG255061	-	-	-	-
FBgn0085334	374.245	604.779	143.71	0.237624	-2.07325	9.58728e-06	0.000124269	3R	4242785	4243146	-	300	CG34305	GO:0003674;GO:0005575;GO:0008150;	-	-	-	-	-	-	-
FBgn0033289	517.868	715.741	319.996	0.447084	-1.16138	1.02677e-05	0.000131895	2R	8396397	8411767	-	2107	CG2121	GO:0003009;GO:0016020;GO:0016021;GO:0003009;GO:0005886;GO:0006937;GO:0015459;GO:0016020;GO:0016021;GO:0043266;GO:0055120;GO:0065009;	-	-	NOG319824	-	-	-	-
FBgn0031979	60.462	94.7006	26.2235	0.276909	-1.85251	1.03288e-05	0.000132416	2L	8041106	8041879	+	655	CCDC53	GO:0005768;GO:0005769;GO:0015031;GO:0045785;GO:0071203;GO:0071203;GO:0071203;	K18463	-	NOG261899	-	Coiled-coil domain containing 53[Source:FlyBase;Acc:FBgn0031979]	-	-
FBgn0040636	37.3648	62.3061	12.4234	0.199393	-2.32632	1.05888e-05	0.000135479	3L	20837488	20838839	+	1352	CG13255	GO:0003674;GO:0005575;GO:0008150;GO:0016020;GO:0016021;GO:0003674;GO:0005575;GO:0008150;GO:0016020;GO:0016021;	-	-	NOG293843	-	-	-	-
FBgn0050438	266.141	361.493	170.79	0.472458	-1.08174	1.12153e-05	0.000142259	2R	5496674	5549543	+	3316	CG30438	GO:0008152;GO:0015020;GO:0016020;GO:0016021;GO:0016740;GO:0016757;GO:0016758;GO:0008152;GO:0015020;GO:0015020;GO:0016020;GO:0016021;GO:0016740;GO:0016757;GO:0016758;GO:0043231;GO:0008152;GO:0015020;GO:0015020;GO:0016020;GO:0016021;GO:0016740;GO:0016757;GO:0016758;GO:0043231;GO:0008152;GO:0015020;GO:0015020;GO:0016020;GO:0016021;GO:0016740;GO:0016757;GO:0016758;GO:0043231;GO:0008152;GO:0015020;GO:…	-	-	COG1819	CG	-	-	-
FBgn0001145	9825.23	13827	5823.48	0.421168	-1.24753	1.1327e-05	0.000143502	X	11422832	11430197	+	2231	Gs2	GO:0000166;GO:0003824;GO:0004356;GO:0004356;GO:0004356;GO:0005524;GO:0005737;GO:0005737;GO:0006538;GO:0006542;GO:0006542;GO:0006807;GO:0007416;GO:0016874;GO:0045213;GO:0000166;GO:0003824;GO:0004356;GO:0004356;GO:0005524;GO:0006542;GO:0006807;GO:0016874;GO:0000166;GO:0003824;GO:0004356;GO:0004356;GO:0004356;GO:0005524;GO:0005737;GO:0005737;GO:0006538;GO:0006542;GO:0006542;GO:0006807;GO:0007416;GO:…	K01915	-	COG0174	E	Glutamine synthetase 2[Source:FlyBase;Acc:FBgn0001145]	-	-
FBgn0085382	181.023	252.039	110.008	0.43647	-1.19605	1.26389e-05	0.000158873	3R	27767966	27905843	-	5049	CG34353	GO:0005918;GO:0019991;GO:0042332;GO:0042332;GO:0042332;	-	-	NOG283018	-	-	-	-
FBgn0032287	655.429	958.811	352.047	0.367171	-1.44548	1.287e-05	0.000161288	2L	10703621	10704930	+	1254	CG6415	GO:0004047;GO:0004047;GO:0004047;GO:0005739;GO:0005960;GO:0006546;GO:0006546;GO:0008483;GO:0016740;GO:0032259;	K00605	-	-	-	-	-	-
FBgn0010497	1327.13	1995.51	658.748	0.330115	-1.59896	1.2881e-05	0.000161288	2L	12027438	12034122	+	2426	dmGlut	GO:0005314;GO:0005886;GO:0006541;GO:0007005;GO:0015321;GO:0016020;GO:0016021;GO:0016021;GO:0016021;GO:0044341;GO:0051938;GO:0055085;GO:0089711;	K08193	-	-	-	Dietary and metabolic glutamate transporter[Source:FlyBase;Acc:FBgn0010497]	-	-
FBgn0031929	279.663	379.149	180.176	0.475213	-1.07335	1.31201e-05	0.000163804	2L	7689311	7691061	-	1423	CG18585	GO:0004180;GO:0004180;GO:0004181;GO:0004181;GO:0005615;GO:0006508;GO:0006508;GO:0008233;GO:0008237;GO:0008270;GO:0016787;GO:0046872;GO:0004180;GO:0004180;GO:0004181;GO:0004181;GO:0005615;GO:0006508;GO:0006508;GO:0008233;GO:0008237;GO:0008270;GO:0016787;GO:0046872;	-	-	-	-	-	-	-
FBgn0050163	1189.73	2005.66	373.792	0.186368	-2.42377	1.35442e-05	0.000168355	2R	24662682	24663406	-	667	Cpr60D	GO:0008010;GO:0031012;GO:0040003;GO:0042302;GO:0042302;GO:0042302;GO:0008010;GO:0031012;GO:0040003;GO:0042302;GO:0042302;GO:0042302;	-	-	NOG236435	-	Cuticular protein 60D[Source:FlyBase;Acc:FBgn0050163]	-	-
FBgn0032871	145.817	206.892	84.7418	0.409594	-1.28773	1.37493e-05	0.000170505	2L	20650189	20650898	+	634	CG2611	GO:0016020;GO:0016021;	-	-	NOG329976	-	-	-	-
FBgn0036046	37.3815	62.1925	12.5705	0.202123	-2.30669	1.46398e-05	0.000180162	3L	9799698	9800440	+	670	Ilp2	GO:0005158;GO:0005158;GO:0005179;GO:0005576;GO:0005576;GO:0005576;GO:0005615;GO:0007166;GO:0008083;GO:0008284;GO:0008286;GO:0008286;GO:0008340;GO:0008361;GO:0009758;GO:0010469;GO:0010906;GO:0030307;GO:0030307;GO:0030431;GO:0030536;GO:0040007;GO:0040008;GO:0040009;GO:0040014;GO:0040014;GO:0040018;GO:0045475;GO:0046620;GO:0046626;GO:0046854;GO:0060180;GO:0060250;GO:0070328;GO:0071333;GO:2000252;	K04526	-	NOG239096	-	Insulin-like peptide 2[Source:FlyBase;Acc:FBgn0036046]	-	-
FBgn0038009	2112.21	3075.49	1148.94	0.373579	-1.42051	1.4946e-05	0.000183405	3R	12270890	12271300	+	411	CG17738	-	-	-	NOG300907	-	-	-	-
FBgn0051798	614.855	1186.77	42.9363	0.036179	-4.7887	1.49897e-05	0.000183767	2L	19394160	19396190	+	1913	CG31798	GO:0003674;GO:0005575;GO:0008150;GO:0003674;GO:0005575;GO:0008150;	-	-	NOG320310	-	-	-	-
FBgn0052255	17.3697	32.231	2.50841	0.0778262	-3.6836	1.50633e-05	0.000184144	3L	4035799	4037575	+	1446	Gr64f	GO:0001582;GO:0004871;GO:0005886;GO:0007165;GO:0007165;GO:0008527;GO:0008527;GO:0016020;GO:0016021;GO:0016021;GO:0033041;GO:0050909;GO:0050912;GO:0050912;GO:0050916;	K08471	-	NOG254590	-	Gustatory receptor 64f[Source:FlyBase;Acc:FBgn0052255]	-	-
FBgn0033742	395.617	593.216	198.017	0.333802	-1.58294	1.52191e-05	0.000185872	2R	12471915	12474021	+	2107	CG8550	GO:0004222;GO:0006508;GO:0008237;GO:0016787;	-	-	COG3590	O	-	-	-
FBgn0036090	223.314	305.871	140.757	0.460184	-1.11972	1.53177e-05	0.000186652	3L	10638146	10639678	+	863	CG8009	GO:0003674;GO:0005575;GO:0005634;GO:0005737;GO:0006629;GO:0008150;GO:0010867;GO:0016020;GO:0016021;GO:0031965;GO:0035307;GO:0035307;GO:0071595;GO:0071595;GO:0016020;GO:0016021;GO:0035307;GO:0071595;	-	-	NOG241470	-	-	-	-
FBgn0031384	320.696	428.559	212.834	0.496627	-1.00976	1.53264e-05	0.000186652	2L	2009859	2030788	+	4668	CG4238	GO:0004842;GO:0004842;GO:0005829;GO:0016020;GO:0016021;GO:0016740;GO:0042787;GO:0004842;GO:0004842;GO:0005829;GO:0016020;GO:0016021;GO:0016740;GO:0042787;GO:0004842;GO:0004842;GO:0005829;GO:0016740;GO:0042787;GO:0004842;GO:0004842;GO:0005829;GO:0016740;GO:0042787;GO:0004842;GO:0004842;GO:0005829;GO:0016740;GO:0042787;GO:0004842;GO:0004842;GO:0005737;GO:0005829;GO:0016740;GO:0042787;GO:0042787;GO:…	K22370	-	COG5021	O	-	-	-
FBgn0002577	53.1567	83.8451	22.4682	0.267973	-1.89984	1.56871e-05	0.000189969	X	11754273	11769508	+	3405	m	GO:0000902;GO:0003383;GO:0005214;GO:0007015;GO:0007160;GO:0007476;GO:0009913;GO:0016020;GO:0016021;GO:0016021;GO:0016324;GO:0016476;GO:0035017;	-	-	NOG70740	S	miniature [Source:FlyBase;Acc:FBgn0002577]"	-	-
FBgn0033981	179.965	250.562	109.367	0.436489	-1.19598	1.64088e-05	0.000197043	2R	14885264	14886947	-	1631	Cyp6a21	GO:0004497;GO:0005506;GO:0005783;GO:0005789;GO:0016020;GO:0016491;GO:0016491;GO:0016705;GO:0020037;GO:0031090;GO:0043231;GO:0046872;GO:0055114;GO:0055114;	-	-	COG2124	Q	-	-	-
FBgn0020645	41.1284	77.4589	4.79783	0.0619403	-4.01298	1.69213e-05	0.000202631	3L	6151304	6151803	+	500	Lcp65Aa	GO:0008010;GO:0031012;GO:0040003;GO:0042302;GO:0042302;GO:0042302;	-	-	NOG236281	-	-	-	-
FBgn0000153	909	1648.46	169.544	0.10285	-3.28138	1.70999e-05	0.000204201	2L	13821248	13823979	+	2135	b	GO:0003824;GO:0004068;GO:0004068;GO:0006212;GO:0007632;GO:0016829;GO:0016831;GO:0019483;GO:0019752;GO:0030170;GO:0048066;GO:0003824;GO:0004068;GO:0004068;GO:0006212;GO:0007632;GO:0016829;GO:0016831;GO:0019483;GO:0019752;GO:0030170;GO:0048066;GO:0003824;GO:0004068;GO:0004068;GO:0006212;GO:0007632;GO:0016829;GO:0016831;GO:0019483;GO:0019752;GO:0030170;GO:0048066;	K01580	-	COG0076	E	black [Source:FlyBase;Acc:FBgn0000153]"	-	-
FBgn0036335	104.08	151.747	56.4125	0.371752	-1.42759	1.72066e-05	0.000205096	3L	13017149	13017867	-	602	mRpL20	GO:0000027;GO:0003735;GO:0003735;GO:0005622;GO:0005762;GO:0005840;GO:0005840;GO:0006412;GO:0006412;GO:0019843;GO:0030529;GO:0032543;	K02887	-	COG0292	J	mitochondrial ribosomal protein L20[Source:FlyBase;Acc:FBgn0036335]	-	-
FBgn0085242	30.5221	52.0874	8.95684	0.171958	-2.53987	1.76496e-05	0.000210181	2R	23967124	23967745	-	518	CG34213	GO:0003674;GO:0005575;GO:0008150;	-	-	NOG80371	S	-	-	-
FBgn0052115	292.045	418.345	165.744	0.396189	-1.33574	1.87488e-05	0.000221837	3L	12912027	12913646	-	1560	CG32115	GO:0003674;GO:0005575;GO:0008150;	-	-	NOG319102	-	-	-	-
FBgn0030051	1931.51	2738.16	1124.86	0.410809	-1.28346	1.87726e-05	0.000221916	X	8571099	8573593	-	1656	spirit	GO:0004252;GO:0004252;GO:0005576;GO:0006508;GO:0006508;GO:0006508;GO:0008233;GO:0008236;GO:0016787;GO:0045087;GO:0045752;GO:0050829;GO:0050830;GO:0050832;GO:0004252;GO:0004252;GO:0005576;GO:0006508;GO:0006508;GO:0006508;GO:0008233;GO:0008236;GO:0016787;GO:0045087;GO:0045752;GO:0050829;GO:0050830;GO:0050832;GO:0004252;GO:0004252;GO:0005576;GO:0006508;GO:0006508;GO:0006508;GO:0008233;GO:0008236;GO:…	K20675	-	-	-	Serine Protease Immune Response Integrator[Source:FlyBase;Acc:FBgn0030051]	-	-
FBgn0035859	219.466	364.342	74.5893	0.204723	-2.28825	2.02756e-05	0.000237506	3L	8222141	8222953	+	561	CG13678	-	-	-	NOG245182	-	-	-	-
FBgn0051201	233.097	316.981	149.214	0.470734	-1.08702	2.05497e-05	0.000240281	3R	20644154	20648716	-	3444	GluRIIE	GO:0004872;GO:0004970;GO:0004970;GO:0005216;GO:0005234;GO:0005622;GO:0005886;GO:0006811;GO:0006811;GO:0006816;GO:0007274;GO:0008328;GO:0016020;GO:0016020;GO:0016021;GO:0019722;GO:0022849;GO:0030054;GO:0030510;GO:0034220;GO:0035235;GO:0035249;GO:0045202;GO:0045211;GO:0060025;GO:0060079;GO:0097482;	K05313	-	NOG304745	-	Glutamate receptor IIE[Source:FlyBase;Acc:FBgn0051201]	-	-
FBgn0033115	30.269	56.6662	3.87167	0.0683242	-3.87146	2.08954e-05	0.00024388	2R	6885552	6888262	+	1419	Spn42De	GO:0005615;GO:0005615;GO:0045861;GO:0004867;GO:0005615;GO:0005615;GO:0005615;GO:0010951;GO:0045861;	-	-	COG4826	O	Serpin 42De [Source:FlyBase;Acc:FBgn0033115]"	-	-
FBgn0034741	408.254	594.133	222.374	0.374284	-1.4178	2.19365e-05	0.000254689	2R	22597245	22600695	+	1783	CG4269	-	-	-	NOG125633	S	-	-	-
FBgn0052447	451.83	639.56	264.1	0.41294	-1.276	2.21008e-05	0.000256326	3L	21690612	21706365	-	5180	CG32447	GO:0004930;GO:0004930;GO:0005887;GO:0007186;GO:0007186;GO:0016020;GO:0016021;GO:0016021;GO:0004930;GO:0004930;GO:0005887;GO:0007186;GO:0007186;GO:0016020;GO:0016021;GO:0016021;GO:0004930;GO:0004930;GO:0005887;GO:0005887;GO:0007186;GO:0007186;GO:0007196;GO:0008066;GO:0016020;GO:0016021;GO:0016021;GO:0042734;GO:0051966;	-	-	NOG244808	-	-	-	-
FBgn0028434	46.6774	74.5822	18.7727	0.251705	-1.99019	2.23719e-05	0.00025854	2R	14852941	14853948	+	950	Ercc1	GO:0000014;GO:0000014;GO:0000110;GO:0000710;GO:0000712;GO:0003684;GO:0003684;GO:0003697;GO:0004519;GO:0005515;GO:0005634;GO:0006281;GO:0006289;GO:0006296;GO:0006296;GO:0006312;GO:0007131;GO:0043234;GO:0046982;GO:0048812;GO:0070522;GO:0070914;	K10849	-	COG5241	L	-	-	-
FBgn0033439	395.086	553.064	237.109	0.428719	-1.2219	2.30684e-05	0.000266112	2R	9706267	9707580	+	1123	CG1773	GO:0004252;GO:0004252;GO:0006508;GO:0006508;GO:0006508;GO:0008233;GO:0008236;GO:0016787;	-	-	COG5640	O	-	-	-
FBgn0036143	8.38099	16.762	0	0	-Inf	2.40631e-05	0.000276844	3L	11173514	11176892	+	2651	CG14142	-	-	-	-	-	-	-	-
FBgn0038233	199.949	274.562	125.336	0.456496	-1.13133	2.44343e-05	0.000280409	3R	14509049	14511712	-	2512	HtrA2	GO:0004252;GO:0004252;GO:0004252;GO:0005515;GO:0005515;GO:0005739;GO:0005739;GO:0005758;GO:0005758;GO:0005829;GO:0006508;GO:0006508;GO:0006915;GO:0007005;GO:0007283;GO:0008233;GO:0008233;GO:0008236;GO:0016006;GO:0016020;GO:0016021;GO:0016787;GO:0031966;GO:0035234;GO:0042981;GO:0043065;GO:2001056;GO:0004252;GO:0004252;GO:0004252;GO:0005515;GO:0005515;GO:0005739;GO:0005739;GO:0005758;GO:0005758;GO:…	K08669	-	COG0265	O	HTRA2-related serine protease[Source:FlyBase;Acc:FBgn0038233]	-	-
FBgn0262112	659.456	892.528	426.384	0.477726	-1.06575	2.46634e-05	0.00028249	3R	29794597	29795805	+	1154	sro	GO:0006697;GO:0016491;GO:0016491;GO:0055114;GO:0055114;	K00019	-	COG1028	IQ	shroud [Source:FlyBase;Acc:FBgn0262112]"	-	-
FBgn0002534	28790.1	55325.9	2254.25	0.0407449	-4.61724	2.48986e-05	0.000284931	2R	8435310	8436095	+	730	Lcp3	GO:0008010;GO:0008363;GO:0031012;GO:0040003;GO:0042302;GO:0042302;GO:0008010;GO:0008363;GO:0031012;GO:0040003;GO:0042302;GO:0042302;	-	-	NOG273104	-	Larval cuticle protein 3[Source:FlyBase;Acc:FBgn0002534]	-	-
FBgn0037473	292.318	391.533	193.103	0.493198	-1.01976	2.4924e-05	0.000284968	3R	7126271	7128027	-	1657	CG10068	GO:0000281;GO:0090175;	-	-	NOG317117	-	-	-	-
FBgn0032161	192.538	265.202	119.874	0.452011	-1.14557	2.67034e-05	0.000304581	2L	9920160	9921459	+	1103	CG4594	GO:0003824;GO:0004300;GO:0005739;GO:0006635;GO:0008152;GO:0003824;GO:0004300;GO:0005739;GO:0006635;GO:0008152;	K13238	-	COG1024	I	-	-	-
FBgn0032913	1643.84	2623.58	664.103	0.253129	-1.98206	2.72186e-05	0.000309831	2L	21089375	21090999	+	1566	CG9259	-	-	-	-	-	-	-	-
FBgn0035241	119.458	182.264	56.6528	0.310829	-1.68581	2.81664e-05	0.000319491	3L	1610696	1615801	-	5106	CG12105	GO:0003674;GO:0005575;GO:0008150;GO:0003674;GO:0005575;GO:0008150;	-	-	-	-	-	-	-
FBgn0036117	58.9523	91.4695	26.4351	0.289005	-1.79084	2.903e-05	0.000327559	3L	11059437	11061224	-	1594	CG6321	GO:0003824;GO:0009058;GO:0030170;	-	-	COG1167	K	-	-	-
FBgn0051373	177.965	287.617	68.3132	0.237515	-2.07391	2.95731e-05	0.000333344	3R	10708487	10709364	-	721	CG31373	GO:0006412;GO:0016787;GO:0018206;GO:0031365;GO:0042586;GO:0042586;GO:0043686;GO:0046872;	K01462	-	-	-	-	-	-
FBgn0010015	343.801	488.059	199.542	0.408849	-1.29036	2.96202e-05	0.000333344	3R	31039374	31046821	+	3064	CanA1	GO:0004721;GO:0006470;GO:0016787;GO:0016787;GO:0004721;GO:0004722;GO:0004723;GO:0005516;GO:0005955;GO:0006470;GO:0006470;GO:0007269;GO:0008021;GO:0016192;GO:0016787;GO:0016787;GO:0030431;GO:0045088;GO:0046872;GO:0071731;GO:0072375;GO:0004721;GO:0004722;GO:0004723;GO:0005516;GO:0005955;GO:0006470;GO:0006470;GO:0007269;GO:0008021;GO:0016192;GO:0016787;GO:0016787;GO:0030431;GO:0045088;GO:0046872;GO:…	K04348	-	COG0639	T	Calcineurin A1 [Source:FlyBase;Acc:FBgn0010015]"	-	-
FBgn0032734	34.1533	56.7152	11.5913	0.204378	-2.29069	3.00172e-05	0.000337517	2L	18991020	18992409	+	1390	CG15169	-	-	-	-	-	-	-	-
FBgn0046225	146.898	206.273	87.5228	0.424306	-1.23682	3.00772e-05	0.000337897	3R	11437785	11467372	+	3785	CG17230	-	-	-	NOG144950	S	-	-	-
FBgn0035574	1555.1	2078.86	1031.35	0.496115	-1.01125	3.08658e-05	0.000345552	3L	4692783	4796253	+	7297	RhoGEF64C	GO:0002121;GO:0005089;GO:0005089;GO:0007411;GO:0007480;GO:0035023;GO:0035025;GO:0035277;GO:0045179;GO:0065009;GO:0002121;GO:0005089;GO:0005089;GO:0007411;GO:0007480;GO:0035023;GO:0035025;GO:0035277;GO:0045179;GO:0065009;	-	-	-	-	Rho guanine nucleotide exchange factor at 64C[Source:FlyBase;Acc:FBgn0035574]	-	-
FBgn0037122	41.7106	74.1059	9.3154	0.125704	-2.9919	3.15544e-05	0.000352038	3L	21729675	21730454	-	780	CG14570	GO:0003674;GO:0005575;GO:0008150;	-	-	NOG319933	-	-	-	-
FBgn0033781	221.966	301.209	142.723	0.473834	-1.07755	3.31745e-05	0.000367886	2R	12923904	12924664	+	691	CG13319	GO:0000502;GO:0005515;GO:0043248;GO:0000502;GO:0005515;GO:0043248;	K11878	-	NOG130812	M	-	-	-
FBgn0262005	15.0827	28.0677	2.09769	0.0747366	-3.74204	3.34944e-05	0.000371114	3R	17404487	17405109	-	508	CG42823	GO:0003674;GO:0005615;GO:0032504;	-	-	-	-	-	-	-
FBgn0030544	1226.89	1703.82	749.956	0.44016	-1.1839	3.41146e-05	0.000377338	X	14191220	14192018	-	645	CG13403	GO:0003674;GO:0005575;GO:0003674;GO:0005575;	-	-	-	-	-	-	-
FBgn0013307	453.606	672.079	235.133	0.349859	-1.51515	3.44104e-05	0.000379991	2R	8004824	8006672	+	1253	Odc1	GO:0003824;GO:0004586;GO:0004586;GO:0005737;GO:0006596;GO:0006596;GO:0016829;GO:0016831;GO:0033387;GO:0033387;	K01581	-	COG0019	E	Ornithine decarboxylase 1[Source:FlyBase;Acc:FBgn0013307]	-	-
FBgn0037140	176.118	247.609	104.627	0.422549	-1.24281	3.448e-05	0.000380401	3L	21934704	21938636	+	2085	SLC22A	GO:0005887;GO:0007613;GO:0008514;GO:0015220;GO:0015711;GO:0015870;GO:0015871;GO:0016020;GO:0016021;GO:0016021;GO:0022857;GO:0032223;GO:0055085;GO:0090328;	-	-	COG0477	G	SLC22A family member[Source:FlyBase;Acc:FBgn0037140]	-	-
FBgn0032908	50.9401	83.5113	18.369	0.219958	-2.1847	3.50162e-05	0.000385382	2L	20929456	20934113	-	4143	CG9270	GO:0000166;GO:0005524;GO:0005524;GO:0005887;GO:0016020;GO:0016021;GO:0016021;GO:0016787;GO:0016887;GO:0016887;GO:0042626;GO:0042626;GO:0046331;GO:0055085;GO:0055085;	K05673	-	COG1132	V	-	-	-
FBgn0033782	612.849	899.205	326.493	0.363091	-1.4616	3.69859e-05	0.000403219	2R	12924567	12930644	+	1572	sug	GO:0003676;GO:0000122;GO:0003676;GO:0003677;GO:0005634;GO:0006351;GO:0006355;GO:0007275;GO:0016607;GO:0031670;GO:0042594;GO:0045892;GO:0045893;GO:0046872;GO:0048009;	K09233	-	COG5048	R	sugarbabe [Source:FlyBase;Acc:FBgn0033782]"	-	-
FBgn0027586	197.618	274.542	120.693	0.439616	-1.18568	3.88572e-05	0.000421481	2L	13236494	13239297	+	1044	CG5867	GO:0005615;GO:0005615;GO:0007623;GO:0032504;	-	-	-	-	-	-	-
FBgn0036220	40.8271	65.8862	15.7679	0.239321	-2.06298	3.94434e-05	0.000426763	3L	11887259	11888981	-	1671	CG5897	GO:0005576;GO:0006030;GO:0008061;	-	-	-	-	-	-	-
FBgn0034126	43.6309	69.8522	17.4097	0.249237	-2.00441	4.06547e-05	0.0004395	2R	16432244	16433183	+	822	jtb	GO:0016020;GO:0016021;GO:0050965;	-	-	NOG247400	-	jetboil [Source:FlyBase;Acc:FBgn0034126]"	-	-
FBgn0031542	623.047	990.774	255.32	0.257698	-1.95625	4.09289e-05	0.000442094	2L	3480755	3491071	-	1402	CG15414	-	-	-	NOG136753	S	-	-	-
FBgn0001142	9276.06	13072.2	5479.9	0.419202	-1.25428	4.22249e-05	0.000454191	2L	132077	134472	+	2396	Gs1	GO:0000166;GO:0003824;GO:0004356;GO:0004356;GO:0004356;GO:0005524;GO:0005739;GO:0005739;GO:0006541;GO:0006542;GO:0006807;GO:0006909;GO:0007005;GO:0016874;GO:0000166;GO:0003824;GO:0004356;GO:0004356;GO:0004356;GO:0005524;GO:0005739;GO:0005739;GO:0006541;GO:0006542;GO:0006807;GO:0006909;GO:0007005;GO:0016874;GO:0000166;GO:0003824;GO:0004356;GO:0004356;GO:0004356;GO:0005524;GO:0005739;GO:0005739;GO:…	K01915	-	COG0174	E	Glutamine synthetase 1[Source:FlyBase;Acc:FBgn0001142]	-	-
FBgn0037332	168.414	232.505	104.324	0.448695	-1.15619	4.4486e-05	0.000474162	3R	5474899	5485393	+	3991	Hcs	GO:0004077;GO:0004077;GO:0005700;GO:0006464;GO:0009408;GO:0016874;GO:0018054;GO:0071110;GO:0004077;GO:0004077;GO:0005700;GO:0006464;GO:0009408;GO:0016874;GO:0018054;GO:0071110;GO:0004077;GO:0004077;GO:0005700;GO:0006464;GO:0009408;GO:0016874;GO:0018054;GO:0071110;GO:0004077;GO:0004077;GO:0005700;GO:0006464;GO:0009408;GO:0016874;GO:0018054;GO:0071110;	K01942	-	COG0340	H	Holocarboxylase synthetase[Source:FlyBase;Acc:FBgn0037332]	-	-
FBgn0052187	61.7465	94.2193	29.2737	0.310698	-1.68642	4.46097e-05	0.000475087	3L	17804916	17806365	-	1326	CG32187	-	-	-	NOG330321	-	-	-	-
FBgn0034397	64.6783	110.389	18.9673	0.171822	-2.54101	4.46963e-05	0.000475557	2R	18830331	18833241	+	1932	CG15082	GO:0003674;GO:0005575;GO:0008150;GO:0003674;GO:0005575;GO:0008150;	-	-	NOG325702	-	-	-	-
FBgn0039180	7.91474	15.8295	0	0	-Inf	4.71243e-05	0.000497757	3R	24293366	24294399	-	978	CG5715	GO:0004222;GO:0004222;GO:0006508;GO:0006508;GO:0006909;GO:0008233;GO:0008237;GO:0008237;GO:0008270;GO:0016787;GO:0046872;	-	-	-	-	-	-	-
FBgn0003089	132.378	185.622	79.1349	0.426324	-1.22998	4.77418e-05	0.000503867	3L	19298623	19337609	-	11219	pip	GO:0000139;GO:0004394;GO:0005515;GO:0005634;GO:0005694;GO:0005794;GO:0005794;GO:0007275;GO:0008146;GO:0008146;GO:0009880;GO:0009950;GO:0016020;GO:0016021;GO:0016021;GO:0016485;GO:0016740;GO:0030173;GO:0040014;GO:0048477;	-	-	NOG285774	-	pipe [Source:FlyBase;Acc:FBgn0003089]"	-	-
FBgn0035610	130.171	183.373	76.9691	0.41974	-1.25243	5.00859e-05	0.000526453	3L	5512421	5529341	-	2930	Lkr	GO:0004871;GO:0004930;GO:0004930;GO:0004983;GO:0007165;GO:0007186;GO:0007186;GO:0007186;GO:0007204;GO:0007218;GO:0008188;GO:0009755;GO:0016020;GO:0016021;GO:0016021;GO:0016021;GO:0016323;GO:0042071;GO:2000252;	K14071	-	-	-	Leucokinin receptor[Source:FlyBase;Acc:FBgn0035610]	-	-
FBgn0035189	409.252	586.695	231.81	0.395111	-1.33967	5.06326e-05	0.000531334	3L	1203316	1204795	-	1212	CG9119	GO:0005575;GO:0005634;GO:0008150;GO:0008270;GO:0016787;GO:0016788;	-	-	NOG330250	-	-	-	-
FBgn0020641	11.4137	21.9193	0.907972	0.0414233	-4.59341	5.1253e-05	0.000536534	3L	6143395	6144101	+	616	Lcp65Ad	GO:0008010;GO:0031012;GO:0040003;GO:0042302;GO:0042302;GO:0042302;GO:0008010;GO:0031012;GO:0040003;GO:0042302;GO:0042302;GO:0042302;	-	-	NOG267528	-	-	-	-
FBgn0031629	5921.79	8035.19	3808.39	0.473964	-1.07715	5.28274e-05	0.000551672	2L	4796600	4801923	-	1652	Clect27	GO:0030246;GO:0030246;GO:0030246;GO:0030246;	-	-	NOG270951	-	C-type lectin 27kD [Source:FlyBase;Acc:FBgn0031629]"	-	-
FBgn0037782	578.168	854.59	301.746	0.353089	-1.5019	5.31656e-05	0.000554754	3R	10055356	10056083	-	661	Npc2d	GO:0005622;GO:0015918;GO:0032367;GO:0032934;	-	-	-	-	Niemann-Pick type C-2d[Source:FlyBase;Acc:FBgn0037782]	-	-
FBgn0053965	49.8305	83.5361	16.125	0.19303	-2.3731	5.37544e-05	0.00055954	3L	1232882	1234015	+	1026	CG33965	-	-	-	NOG317884	-	-	-	-
FBgn0033137	1549.73	2213.53	885.926	0.400232	-1.32109	5.38966e-05	0.000560116	2R	7054405	7057548	-	2892	Tsp42Ep	GO:0003674;GO:0005887;GO:0007166;GO:0016020;GO:0016021;GO:0016021;GO:0016021;GO:0003674;GO:0005887;GO:0007166;GO:0016020;GO:0016021;GO:0016021;GO:0016021;	-	-	NOG264475	-	Tetraspanin 42Ep [Source:FlyBase;Acc:FBgn0033137]"	-	-
FBgn0262881	13.825	25.9463	1.70365	0.0656605	-3.92883	5.44879e-05	0.000564895	2R	14638538	14638935	+	398	CG43236	GO:0003674;GO:0005575;GO:0008150;GO:0016020;GO:0016021;GO:0003674;GO:0005575;GO:0008150;	-	-	-	-	-	-	-
FBgn0052803	163.098	224.68	101.516	0.451824	-1.14617	5.50308e-05	0.000569152	X	1900699	1901911	-	905	CG32803	GO:0016020;GO:0016021;GO:0016020;GO:0016021;GO:0016020;GO:0016021;	-	-	NOG319197	-	-	-	-
FBgn0030763	2575.78	3787.12	1364.44	0.360285	-1.47279	5.53246e-05	0.000571732	X	16615028	16621589	-	1406	CG9782	-	-	-	NOG274127	-	-	-	-
FBgn0034943	261.478	349.449	173.507	0.496515	-1.01009	5.61297e-05	0.000578661	2R	23962956	23964641	+	1454	Fmo-1	GO:0004497;GO:0004497;GO:0004499;GO:0005739;GO:0005829;GO:0016491;GO:0043231;GO:0050660;GO:0050661;GO:0055114;GO:0055114;	-	-	-	-	Flavin-containing monooxygenase 1[Source:FlyBase;Acc:FBgn0034943]	-	-
FBgn0027608	746.821	1129.56	364.086	0.322327	-1.63341	5.8013e-05	0.000594276	3R	5758680	5781076	-	3429	CG2082	-	-	-	-	-	-	-	-
FBgn0001224	20410.7	29565.8	11255.7	0.3807	-1.39327	5.84393e-05	0.000597693	3L	9381882	9382765	+	884	Hsp23	GO:0001666;GO:0003779;GO:0005515;GO:0009408;GO:0009631;GO:0042026;GO:0051082;GO:0061077;GO:0001666;GO:0003779;GO:0005515;GO:0009408;GO:0009631;GO:0042026;GO:0051082;GO:0061077;	-	-	NOG307785	-	Heat shock protein 23[Source:FlyBase;Acc:FBgn0001224]	-	-
FBgn0034366	785.011	1118.58	451.44	0.403582	-1.30907	5.87524e-05	0.000599945	2R	18620466	18625044	-	2395	Atg7	GO:0000045;GO:0000045;GO:0000407;GO:0000407;GO:0000422;GO:0000422;GO:0005737;GO:0006497;GO:0006501;GO:0006501;GO:0006914;GO:0006914;GO:0006914;GO:0006995;GO:0008340;GO:0008641;GO:0009267;GO:0010506;GO:0016236;GO:0016239;GO:0019778;GO:0019778;GO:0019779;GO:0032446;GO:0034727;GO:0035096;GO:0043066;GO:0044805;GO:0048477;GO:0050688;GO:0060548;GO:1903706;GO:0000407;GO:0005737;GO:0006497;GO:0006501;GO:…	K08337	-	COG0476	H	Autophagy-related 7[Source:FlyBase;Acc:FBgn0034366]	-	-
FBgn0039270	124.751	175.708	73.7928	0.419974	-1.25163	5.98784e-05	0.000609512	3R	25065791	25066718	+	868	PQBP1	GO:0000398;GO:0005634;GO:0005791;GO:0008355;GO:0032528;GO:0042052;GO:0045727;GO:0071011;GO:0071013;	K12865	-	NOG286845	-	Poly-glutamine tract binding protein 1[Source:FlyBase;Acc:FBgn0039270]	-	-
FBgn0037880	76.6071	113.751	39.4636	0.346931	-1.52728	6.23182e-05	0.000633347	3R	11226762	11228227	+	1409	CG17726	GO:0003674;GO:0005575;GO:0005739;GO:0005739;GO:0008150;GO:0008168;GO:0016740;GO:0032259;GO:0032981;GO:0032981;GO:0046034;	K18164	-	COG1565	S	-	-	-
FBgn0030828	329.869	442.959	216.778	0.489386	-1.03096	6.61943e-05	0.00066905	X	17215304	17217365	+	1533	CG5162	GO:0005576;GO:0005615;GO:0006629;GO:0016042;GO:0016298;GO:0016787;GO:0032504;GO:0052689;GO:0052689;GO:0005576;GO:0005615;GO:0006629;GO:0016042;GO:0016298;GO:0016787;GO:0032504;GO:0052689;GO:0052689;	-	-	-	-	-	-	-
FBgn0259167	157.425	217.536	97.3143	0.447348	-1.16053	6.76724e-05	0.000681853	3L	5803033	5805749	+	2418	CG42272	GO:0003674;GO:0005575;GO:0008150;GO:0003674;GO:0005575;GO:0008150;	-	-	-	-	-	-	-
FBgn0050272	170.428	268.34	72.5165	0.270241	-1.88768	6.99475e-05	0.000702033	2R	22829644	22831877	+	1699	MFS1	GO:0005886;GO:0006820;GO:0016020;GO:0016021;GO:0016021;GO:0016021;GO:0022857;GO:0055085;GO:0055085;	-	-	COG0477	G	Major Facilitator Superfamily Transporter 1[Source:FlyBase;Acc:FBgn0050272]	-	-
FBgn0001124	2643.39	3580.23	1706.56	0.476661	-1.06896	7.14402e-05	0.000714236	2R	16138352	16141928	+	1770	Got1	GO:0003824;GO:0004069;GO:0004069;GO:0005759;GO:0005777;GO:0005829;GO:0006520;GO:0006531;GO:0006532;GO:0006537;GO:0008483;GO:0008483;GO:0009058;GO:0016740;GO:0030170;GO:0080130;GO:0003824;GO:0004069;GO:0004069;GO:0005759;GO:0005777;GO:0005829;GO:0006520;GO:0006531;GO:0006537;GO:0008483;GO:0008483;GO:0009058;GO:0016740;GO:0030170;GO:0080130;	K14454	-	COG1448	E	Glutamate oxaloacetate transaminase 1[Source:FlyBase;Acc:FBgn0001124]	-	-
FBgn0032025	1984.87	2774.83	1194.91	0.430626	-1.21549	7.21791e-05	0.000720506	2L	8346620	8351112	+	2152	CG7778	-	-	-	NOG279626	-	-	-	-
FBgn0065035	115.867	163.611	68.1225	0.416368	-1.26407	7.43297e-05	0.000738278	X	15858134	15859487	-	1241	AlkB	GO:0005719;GO:0005739;GO:0006281;GO:0006281;GO:0008198;GO:0016491;GO:0016491;GO:0035552;GO:0042245;GO:0043734;GO:0055114;GO:0055114;GO:0070579;GO:0005719;GO:0005739;GO:0006281;GO:0006281;GO:0008198;GO:0016491;GO:0016491;GO:0035552;GO:0042245;GO:0043734;GO:0055114;GO:0055114;GO:0070579;	K10765	-	COG3145	L	-	-	-
FBgn0029828	194.591	306.066	83.1152	0.27156	-1.88066	7.43602e-05	0.000738278	X	5955629	5958283	+	1408	CG6067	GO:0004252;GO:0006508;GO:0016020;GO:0016021;GO:0016787;	-	-	-	-	-	-	-
FBgn0032684	1879.56	3102.85	656.267	0.211504	-2.24124	7.47829e-05	0.000741333	2L	18509560	18513512	+	1987	CG10178	GO:0008152;GO:0015020;GO:0015020;GO:0016020;GO:0016021;GO:0016740;GO:0016757;GO:0016758;GO:0043231;GO:0008152;GO:0015020;GO:0015020;GO:0016020;GO:0016021;GO:0016740;GO:0016757;GO:0016758;GO:0043231;	-	-	-	-	-	-	-
FBgn0029835	506.873	676.152	337.593	0.499286	-1.00206	7.50992e-05	0.000743326	X	6050828	6065646	+	4668	CG5921	GO:0000086;GO:0007605;GO:0030507;GO:0045177;GO:0051015;GO:0000086;GO:0007605;GO:0030507;GO:0045177;GO:0051015;GO:0000086;GO:0007605;GO:0030507;GO:0045177;GO:0051015;	K21877	-	NOG255885	-	-	-	-
FBgn0036394	948.245	1457.57	438.916	0.301128	-1.73155	7.86684e-05	0.000774493	3L	13987878	13988626	+	749	CG9040	-	-	-	-	-	-	-	-
FBgn0034629	213.843	287.776	139.91	0.486175	-1.04045	7.90581e-05	0.000777639	2R	21389405	21392439	+	2252	Acox57D-d	GO:0003995;GO:0003997;GO:0003997;GO:0005777;GO:0005777;GO:0006631;GO:0006635;GO:0006635;GO:0008152;GO:0016491;GO:0016627;GO:0033539;GO:0050660;GO:0050660;GO:0055114;GO:0055114;GO:0071949;	-	-	COG1960	I	acyl-Coenzyme A oxidase at 57D distal[Source:FlyBase;Acc:FBgn0034629]	-	-
FBgn0000109	201.445	271.535	131.356	0.483752	-1.04766	8.05283e-05	0.000790992	3L	1883795	1885019	-	1021	Aprt	GO:0003999;GO:0003999;GO:0005737;GO:0005737;GO:0006166;GO:0006168;GO:0009116;GO:0016740;GO:0016757;GO:0044209;GO:0003999;GO:0003999;GO:0005737;GO:0005737;GO:0006166;GO:0006168;GO:0009116;GO:0016740;GO:0016757;GO:0044209;GO:0003999;GO:0003999;GO:0005737;GO:0005737;GO:0006166;GO:0006168;GO:0009116;GO:0016740;GO:0016757;GO:0044209;	K00759	-	COG0503	F	Adenine phosphoribosyltransferase[Source:FlyBase;Acc:FBgn0000109]	-	-
FBgn0263246	46.0699	72.2885	19.8513	0.274612	-1.86453	8.62711e-05	0.000841633	3L	3248015	3249044	+	923	CG43389	GO:0016020;GO:0016021;	-	-	-	-	-	-	-
FBgn0032162	180.791	246.002	115.579	0.469829	-1.08979	8.6353e-05	0.000841795	2L	9921633	9922860	+	1105	CG4592	GO:0003824;GO:0004300;GO:0005739;GO:0006635;GO:0008152;GO:0003824;GO:0004300;GO:0005739;GO:0006635;GO:0008152;	K13238	-	-	-	-	-	-
FBgn0031170	1323.2	1824.32	822.089	0.450629	-1.14999	8.64683e-05	0.000842282	X	21292308	21306665	-	7210	CG1718	GO:0000166;GO:0005524;GO:0005524;GO:0006810;GO:0006869;GO:0016020;GO:0016021;GO:0016021;GO:0016021;GO:0016787;GO:0016887;GO:0016887;GO:0042626;GO:0042626;GO:0042626;GO:0043231;GO:0055085;GO:0000166;GO:0005524;GO:0005524;GO:0016020;GO:0016021;GO:0016021;GO:0016787;GO:0016887;GO:0016887;GO:0042626;GO:0055085;GO:0000166;GO:0005524;GO:0005524;GO:0016020;GO:0016021;GO:0016021;GO:0016787;GO:0016887;GO:…	-	-	COG1131	V	-	-	-
FBgn0020644	57.5459	103.547	11.5448	0.111493	-3.16497	9.22057e-05	0.000894118	3L	6149548	6149960	+	413	Lcp65Ab1	GO:0005576;GO:0008010;GO:0008010;GO:0008363;GO:0031012;GO:0040003;GO:0042302;GO:0042302;GO:0042302;	-	-	NOG250825	-	-	-	-
FBgn0039688	2176.63	3136.9	1216.36	0.387759	-1.36677	9.41541e-05	0.000909592	3R	29725830	29735360	+	7696	Kul	GO:0004222;GO:0004222;GO:0006508;GO:0006509;GO:0008237;GO:0008593;GO:0016020;GO:0016021;GO:0016021;GO:0016787;GO:0046872;GO:0004222;GO:0004222;GO:0006508;GO:0006509;GO:0008237;GO:0008593;GO:0016020;GO:0016021;GO:0016021;GO:0016787;GO:0046872;GO:0004222;GO:0004222;GO:0006508;GO:0006508;GO:0006509;GO:0008233;GO:0008237;GO:0008237;GO:0008593;GO:0016020;GO:0016021;GO:0016021;GO:0016787;GO:0046872;	K06704	-	-	-	Kuzbanian-like [Source:FlyBase;Acc:FBgn0039688]"	-	-
FBgn0050424	184.064	249.664	118.464	0.474496	-1.07553	9.63692e-05	0.00092821	2R	24965275	24967298	-	1713	CG30424	GO:0003674;GO:0005575;GO:0008150;GO:0003674;GO:0005575;GO:0008150;GO:0003674;GO:0005575;GO:0008150;GO:0003674;GO:0005575;GO:0008150;	-	-	NOG247922	-	-	-	-
FBgn0041579	185.227	288.529	81.9246	0.283939	-1.81635	9.68955e-05	0.000931888	2R	13393705	13394667	+	900	AttC	GO:0002376;GO:0003674;GO:0005576;GO:0005576;GO:0005576;GO:0005615;GO:0006952;GO:0006959;GO:0009617;GO:0019731;GO:0019731;GO:0042742;GO:0042742;GO:0045087;GO:0050830;	-	-	-	-	Attacin-C [Source:FlyBase;Acc:FBgn0041579]"	-	-
FBgn0031010	73.4009	111.23	35.5716	0.319801	-1.64475	9.71444e-05	0.00093289	X	19277176	19280349	-	2031	CG8028	GO:0008028;GO:0009636;GO:0015718;GO:0016020;GO:0016021;GO:0016021;GO:0016021;GO:0055085;GO:0097254;GO:0009636;GO:0016020;GO:0016021;GO:0016021;GO:0055085;GO:0097254;	-	-	NOG309246	-	-	-	-
FBgn0022770	1497.5	2397.11	597.883	0.249418	-2.00336	9.76162e-05	0.000936723	X	20244647	20248203	+	1516	Peritrophin-A	GO:0005576;GO:0005615;GO:0006030;GO:0008061;GO:0008061;GO:0032504;GO:0005576;GO:0005615;GO:0006030;GO:0008061;GO:0008061;GO:0032504;GO:0005576;GO:0005615;GO:0006030;GO:0008061;GO:0008061;GO:0032504;	-	-	NOG83718	R	Peritrophin A [Source:FlyBase;Acc:FBgn0022770]"	-	-
FBgn0031523	146.141	203.612	88.6697	0.435484	-1.19931	9.94188e-05	0.000951897	2L	3332814	3334790	+	1565	CG15408	GO:0005215;GO:0005351;GO:0005355;GO:0015992;GO:0016020;GO:0016021;GO:0016021;GO:0022857;GO:0035428;GO:0046323;GO:0055085;GO:1904659;	K08145	-	-	-	-	-	-
FBgn0028533	10421.1	14617.3	6224.99	0.425864	-1.23153	0.000101778	0.000971715	2L	13847925	13849223	+	1154	CG7953	GO:0016765;	-	-	-	-	-	-	-
FBgn0020445	1790.58	2651.4	929.759	0.350667	-1.51183	0.00010179	0.000971715	2L	3334875	3354829	-	5149	E23	GO:0000166;GO:0005524;GO:0005524;GO:0005886;GO:0016020;GO:0016020;GO:0016021;GO:0016021;GO:0016787;GO:0016887;GO:0016887;GO:0042626;GO:0042626;GO:0042752;GO:0055085;GO:0000166;GO:0005524;GO:0005524;GO:0005886;GO:0016020;GO:0016020;GO:0016021;GO:0016021;GO:0016787;GO:0016887;GO:0016887;GO:0042626;GO:0042626;GO:0042752;GO:0055085;GO:0000166;GO:0005524;GO:0005524;GO:0005886;GO:0016020;GO:0016020;GO:…	-	-	COG1131	V	Early gene at 23 [Source:FlyBase;Acc:FBgn0020445]"	-	-
FBgn0000018	144.245	199.162	89.3288	0.448524	-1.15674	0.000101893	0.000971982	2L	10973443	10975293	-	1794	abo	GO:0000122;GO:0003682;GO:0005634;GO:0005700;GO:0048477;	K10571	-	-	-	abnormal oocyte [Source:FlyBase;Acc:FBgn0000018]"	-	-
FBgn0263025	36.6838	59.2593	14.1082	0.238076	-2.0705	0.00010247	0.000976759	3R	27695235	27696531	+	1297	CG43320	GO:0003674;GO:0005575;GO:0008150;	-	-	-	-	-	-	-
FBgn0034899	667.657	1219.23	116.088	0.0952146	-3.39267	0.000103202	0.000982285	2R	23747560	23748477	+	918	CG13560	-	-	-	NOG268735	-	-	-	-
FBgn0042213	77.5871	113.634	41.5396	0.365555	-1.45184	0.000106491	0.00101135	3R	29725027	29725690	+	615	CG18731	GO:0003674;GO:0005575;GO:0008150;GO:0003674;GO:0005575;GO:0008150;	-	-	-	-	-	-	-
FBgn0030010	60.0096	90.8808	29.1385	0.320623	-1.64105	0.00010747	0.00101915	X	8148783	8150686	+	1836	CG10959	GO:0003676;GO:0046872;GO:0003676;GO:0046872;	-	-	COG5048	R	-	-	-
FBgn0038977	33.596	54.7387	12.4533	0.227504	-2.13604	0.000110068	0.0010392	3R	22488033	22488955	-	812	CG5376	-	-	-	NOG148891	S	-	-	-
FBgn0002789	12707.4	17198.4	8216.44	0.477744	-1.06569	0.000111968	0.00105202	2R	13246670	13248880	+	948	Mp20	GO:0003779;GO:0007520;GO:1901739;GO:0003779;GO:0007520;GO:1901739;	K20526	-	COG5199	Z	Muscle protein 20 [Source:FlyBase;Acc:FBgn0002789]"	-	-
FBgn0012034	2364.45	3167.68	1561.23	0.492862	-1.02074	0.000111997	0.00105202	3L	21270722	21280243	-	3605	AcCoAS	GO:0000166;GO:0003824;GO:0003987;GO:0003987;GO:0005524;GO:0008152;GO:0016208;GO:0016874;GO:0019427;GO:0000166;GO:0003824;GO:0003987;GO:0003987;GO:0005524;GO:0005737;GO:0008152;GO:0016208;GO:0016874;GO:0019427;GO:0048149;	K01895	-	-	-	Acetyl Coenzyme A synthase[Source:FlyBase;Acc:FBgn0012034]	-	-
FBgn0025643	5143.73	7190.32	3097.14	0.430737	-1.21512	0.000119753	0.00111836	X	2919770	2924426	+	3438	CG3588	-	-	-	-	-	-	-	-
FBgn0000064	16269.2	23695.5	8843.03	0.373195	-1.422	0.000122016	0.00113866	3R	26254069	26261591	-	3809	Ald	GO:0003824;GO:0004332;GO:0004332;GO:0004332;GO:0005829;GO:0006096;GO:0006096;GO:0006096;GO:0007095;GO:0007498;GO:0016829;GO:0030018;GO:0031430;GO:0003824;GO:0004332;GO:0004332;GO:0004332;GO:0005829;GO:0006096;GO:0006096;GO:0006096;GO:0007095;GO:0007498;GO:0016829;GO:0030018;GO:0031430;GO:0003824;GO:0004332;GO:0004332;GO:0004332;GO:0005829;GO:0006096;GO:0006096;GO:0006096;GO:0007095;GO:0007498;GO:…	-	-	COG3588	G	Aldolase [Source:FlyBase;Acc:FBgn0000064]"	-	-
FBgn0029994	505.898	697.476	314.319	0.450653	-1.14991	0.000123018	0.00114719	X	8078350	8081605	-	1404	CG2254	GO:0016020;GO:0016021;	-	-	-	-	-	-	-
FBgn0040798	7.1055	14.211	0	0	-Inf	0.00013001	0.00119939	3L	16265385	16265804	+	420	CG13069	-	-	-	NOG242102	-	-	-	-
FBgn0025632	132.037	183.292	80.7815	0.440727	-1.18204	0.000134368	0.00123605	X	2041868	2055414	+	2713	CG4313	GO:0004930;GO:0004930;GO:0007186;GO:0007186;GO:0016020;GO:0016021;GO:0016021;GO:0016021;GO:0004930;GO:0004930;GO:0007186;GO:0007186;GO:0016020;GO:0016021;GO:0016021;GO:0016021;GO:0004871;GO:0004930;GO:0004930;GO:0004930;GO:0007165;GO:0007186;GO:0007186;GO:0007186;GO:0016020;GO:0016021;GO:0016021;GO:0016021;	-	-	-	-	-	-	-
FBgn0031918	45.4405	80.2477	10.6332	0.132505	-2.91588	0.000136184	0.00125097	2L	7466543	7472493	+	1163	CG6055	GO:0030246;GO:0030246;	-	-	NOG309309	-	-	-	-
FBgn0035839	180.234	242.582	117.887	0.485968	-1.04107	0.00013662	0.00125201	3L	8123612	8124531	-	920	CG7550	GO:0005739;GO:0016491;GO:0016702;GO:0055114;GO:0055114;GO:0055114;	K10712	-	NOG301373	-	-	-	-
FBgn0034356	3062.4	4214.62	1910.19	0.453229	-1.14169	0.00014546	0.00131652	2R	18527430	18535749	+	3516	CG10924	GO:0004611;GO:0004613;GO:0004613;GO:0004613;GO:0005525;GO:0005739;GO:0006094;GO:0006094;GO:0016829;GO:0017076;GO:0004611;GO:0004613;GO:0004613;GO:0004613;GO:0005525;GO:0005739;GO:0006094;GO:0006094;GO:0016301;GO:0016310;GO:0016829;GO:0017076;	-	-	COG1274	C	-	-	-
FBgn0039696	163.994	222.116	105.872	0.476651	-1.069	0.000152514	0.00137743	3R	29795697	29799354	-	3158	CG7837	GO:0005829;GO:0042752;	-	-	NOG39191	S	-	-	-
FBgn0034783	185.724	316.795	54.6533	0.172519	-2.53517	0.000156592	0.00141032	2R	22837361	22839291	+	1543	CG9825	GO:0005886;GO:0006820;GO:0016020;GO:0016021;GO:0016021;GO:0016021;GO:0022857;GO:0055085;GO:0055085;	-	-	-	-	-	-	-
FBgn0038508	93.578	151.303	35.8527	0.236959	-2.07729	0.000157637	0.00141774	3R	17415739	17416505	+	710	CG5866	-	-	-	-	-	-	-	-
FBgn0032803	250.593	350.438	150.749	0.430172	-1.21702	0.000165418	0.0014764	2L	19538425	19539740	+	1316	CG13082	GO:0003674;GO:0005575;GO:0008150;	-	-	-	-	-	-	-
FBgn0033668	657.935	943.979	371.891	0.393961	-1.34388	0.000167081	0.00148713	2R	11939557	11967435	+	4532	exp	GO:0005622;GO:0005737;GO:0006031;GO:0006035;GO:0006355;GO:0007185;GO:0016020;GO:0045177;GO:0060439;GO:0005622;GO:0005737;GO:0006031;GO:0006035;GO:0006355;GO:0007185;GO:0016020;GO:0045177;GO:0060439;	-	-	NOG82238	-	expansion [Source:FlyBase;Acc:FBgn0033668]"	-	-
FBgn0262484	38.6194	70.549	6.6897	0.0948235	-3.39861	0.000168225	0.00149421	3L	3483832	3484653	-	677	CG43074	GO:0016020;GO:0016021;	-	-	-	-	-	-	-
FBgn0038865	86.7238	127.57	45.8771	0.359622	-1.47545	0.000171155	0.0015171	3R	21159238	21161092	-	1855	cDIP	GO:0005515;	-	-	NOG326807	-	Common Dpr-interacting protein[Source:FlyBase;Acc:FBgn0038865]	-	-
FBgn0033644	13.3293	24.6691	1.98949	0.080647	-3.63224	0.000188385	0.00164719	2R	11675935	11678014	+	1695	Tret1-2	GO:0005215;GO:0005351;GO:0005355;GO:0005886;GO:0015992;GO:0016020;GO:0016020;GO:0016020;GO:0016021;GO:0016021;GO:0022857;GO:0035428;GO:0046323;GO:0055085;GO:1904659;	-	-	COG0477	G	Trehalose transporter 1-2[Source:FlyBase;Acc:FBgn0033644]	-	-
FBgn0283437	2707.33	3844.51	1570.15	0.408413	-1.2919	0.000190184	0.00165954	2R	17887220	17889973	-	2338	PPO1	GO:0004097;GO:0004097;GO:0004503;GO:0004503;GO:0005515;GO:0005576;GO:0008152;GO:0009611;GO:0016491;GO:0016491;GO:0030431;GO:0035006;GO:0035314;GO:0036263;GO:0036264;GO:0042060;GO:0042381;GO:0042417;GO:0046872;GO:0050830;GO:0050832;GO:0055114;	K00505	-	-	-	Prophenoloxidase 1 [Source:FlyBase;Acc:FBgn0283437]"	-	-
FBgn0263234	1018.44	1444.64	592.235	0.409954	-1.28647	0.000191617	0.00166978	2L	12109417	12110664	+	1248	Phae1	GO:0004252;GO:0004252;GO:0004252;GO:0005737;GO:0006508;GO:0006508;GO:0016787;GO:0004252;GO:0004252;GO:0004252;GO:0005737;GO:0006508;GO:0006508;GO:0016787;	-	-	COG5640	O	Phaedra 1 [Source:FlyBase;Acc:FBgn0263234]"	-	-
FBgn0032846	167.551	226.469	108.633	0.47968	-1.05986	0.00019339	0.00168296	2L	20091435	20093152	+	1612	CG10721	GO:0016491;GO:0016491;GO:0055114;GO:0055114;GO:0016491;GO:0016491;GO:0055114;GO:0055114;	-	-	COG0446	C	-	-	-
FBgn0038691	13.3621	26.1293	0.594857	0.0227659	-5.45698	0.000193885	0.001685	3R	19228217	19229276	-	1060	CG5250	GO:0005890;GO:0006813;GO:0006814;GO:0016020;GO:0016021;	-	-	NOG322912	-	-	-	-
FBgn0038484	527.704	764.896	290.512	0.379806	-1.39667	0.000194116	0.00168586	3R	17136111	17137195	+	1085	CG5246	GO:0004252;GO:0004252;GO:0006508;GO:0006508;GO:0006508;GO:0008233;GO:0008236;GO:0016787;	-	-	-	-	-	-	-
FBgn0024289	686.947	1088.32	285.572	0.262397	-1.93018	0.000199226	0.00172329	3R	7052335	7054541	+	1387	Sodh-1	GO:0008270;GO:0016491;GO:0016491;GO:0030431;GO:0046872;GO:0055114;GO:0055114;GO:0008270;GO:0016491;GO:0016491;GO:0030431;GO:0046872;GO:0055114;GO:0055114;	-	-	COG1063	C	Sorbitol dehydrogenase 1[Source:FlyBase;Acc:FBgn0024289]	-	-
FBgn0085313	71.8855	105.59	38.1806	0.361592	-1.46757	0.000200261	0.00173108	3R	18902338	18902933	-	520	CG34284	-	-	-	-	-	-	-	-
FBgn0030615	480.5	789.253	171.746	0.217606	-2.20021	0.000208446	0.00179581	X	15113302	15116542	-	2288	Cyp4s3	GO:0004497;GO:0005506;GO:0005783;GO:0005789;GO:0016020;GO:0016491;GO:0016705;GO:0020037;GO:0031090;GO:0043231;GO:0046872;GO:0055114;GO:0055114;	K15001	-	COG2124	Q	-	-	-
FBgn0086355	6291.86	8679.86	3903.87	0.449761	-1.15277	0.000210236	0.00180761	3R	30132981	30134599	-	1558	Tpi	GO:0003824;GO:0004807;GO:0004807;GO:0004807;GO:0005829;GO:0006094;GO:0006094;GO:0006096;GO:0006096;GO:0006096;GO:0006098;GO:0007520;GO:0007525;GO:0008152;GO:0008340;GO:0009612;GO:0016853;GO:0016853;GO:0019563;GO:0019682;GO:0030018;GO:0031430;GO:0042803;GO:0046166;GO:0050877;GO:0003824;GO:0004807;GO:0004807;GO:0004807;GO:0005829;GO:0006094;GO:0006094;GO:0006096;GO:0006096;GO:0006096;GO:0006098;GO:…	K01803	-	COG0149	G	Triose phosphate isomerase[Source:FlyBase;Acc:FBgn0086355]	-	-
FBgn0035985	4312.46	6803.46	1821.46	0.267726	-1.90117	0.00021602	0.00184994	3L	9404797	9406174	+	1010	Cpr67B	GO:0008010;GO:0030431;GO:0031012;GO:0040003;GO:0042302;GO:0042302;	-	-	NOG43716	-	Cuticular protein 67B[Source:FlyBase;Acc:FBgn0035985]	-	-
FBgn0033638	3042.86	4112.25	1973.47	0.479901	-1.05919	0.000230591	0.0019604	2R	11619479	11640941	-	6778	CG9005	GO:0003674;GO:0005575;GO:0034976;GO:0003674;GO:0005575;GO:0034976;GO:0003674;GO:0005575;GO:0034976;	-	-	-	-	-	-	-
FBgn0014859	67.8731	108.661	27.0851	0.249263	-2.00426	0.000235787	0.00199799	2L	20683462	20714588	-	7704	Hr38	GO:0000977;GO:0001047;GO:0003677;GO:0003677;GO:0003700;GO:0003707;GO:0004879;GO:0005102;GO:0005515;GO:0005634;GO:0005634;GO:0005634;GO:0005634;GO:0005737;GO:0006351;GO:0006355;GO:0006355;GO:0006909;GO:0007275;GO:0008270;GO:0010906;GO:0030522;GO:0042335;GO:0043401;GO:0043565;GO:0043565;GO:0045944;GO:0046872;GO:0046982;GO:0048082;GO:0000977;GO:0001047;GO:0003677;GO:0003677;GO:0003700;GO:0003707;GO:…	K08558	-	-	-	Hormone receptor-like in 38[Source:FlyBase;Acc:FBgn0014859]	-	-
FBgn0032685	2557.99	3537.49	1578.48	0.446216	-1.16419	0.000238144	0.002014	2L	18517487	18531967	+	5187	CG10211	GO:0004601;GO:0004601;GO:0004601;GO:0006979;GO:0016491;GO:0020037;GO:0055114;GO:0055114;GO:0098869;GO:0004601;GO:0004601;GO:0004601;GO:0006979;GO:0016491;GO:0020037;GO:0055114;GO:0055114;GO:0098869;	K19511	-	NOG262194	-	-	-	-
FBgn0032169	137.277	187.499	87.0544	0.464293	-1.10689	0.000244114	0.00205639	2L	9954325	9956176	+	1731	CG4709	GO:0003676;GO:0003677;GO:0005634;GO:0006351;GO:0006355;GO:0030431;GO:0046872;GO:0046872;GO:0003676;GO:0003677;GO:0005634;GO:0006351;GO:0006355;GO:0030431;GO:0046872;GO:0046872;	-	-	NOG241375	-	-	-	-
FBgn0030029	88.201	125.401	51.0013	0.406707	-1.29794	0.000254803	0.00213667	X	8272324	8273806	-	948	CG15343	GO:0004733;GO:0004733;GO:0008615;GO:0010181;GO:0016491;GO:0042823;GO:0048037;GO:0055114;	-	-	COG0259	H	-	-	-
FBgn0030876	75.0503	111.225	38.8755	0.349521	-1.51655	0.000277238	0.00231109	X	17856974	17858610	+	1140	CG6762	GO:0000166;GO:0005524;GO:0016209;GO:0016491;GO:0032542;GO:0032542;GO:0055114;GO:0055114;GO:0098869;GO:0000166;GO:0005524;GO:0016209;GO:0016491;GO:0032542;GO:0032542;GO:0055114;GO:0055114;GO:0098869;GO:0000166;GO:0003674;GO:0005524;GO:0005575;GO:0005737;GO:0008150;GO:0016209;GO:0016491;GO:0032542;GO:0032542;GO:0032542;GO:0034599;GO:0055114;GO:0055114;GO:0098869;GO:0000166;GO:0005524;GO:0016209;GO:…	K12260	-	COG5119	R	-	-	-
FBgn0038273	12.8117	23.6694	1.95402	0.0825545	-3.59851	0.000279144	0.00232116	3R	14894784	14896446	+	1603	CG14860	GO:0003676;GO:0003677;	-	-	NOG301931	-	-	-	-
FBgn0004589	6.49432	12.9886	0	0	-Inf	0.000279752	0.00232472	3L	15649936	15650541	+	472	Eig71Eb	GO:0005576;GO:0042742;GO:0005576;GO:0042742;	-	-	-	-	Ecdysone-induced gene 71Eb[Source:FlyBase;Acc:FBgn0004589]	-	-
FBgn0036416	1252.67	2492.29	13.0449	0.0052341	-7.57784	0.000285194	0.00236233	3L	14233469	14234609	+	1079	CG7924	-	-	-	NOG264102	-	-	-	-
FBgn0031249	3448.19	5474.84	1421.54	0.25965	-1.94536	0.000287287	0.00237309	2L	320279	321248	-	970	CG11911	GO:0004252;GO:0004252;GO:0004252;GO:0005737;GO:0006508;GO:0006508;GO:0006508;GO:0008233;GO:0008236;GO:0016787;	-	-	-	-	-	-	-
FBgn0260873	6.42618	12.8524	0	0	-Inf	0.000291929	0.00240576	X	20139793	20140170	+	378	CG42583	GO:0003674;GO:0005575;GO:0008150;	-	-	-	-	-	-	-
FBgn0001624	3758.64	5109.09	2408.19	0.471354	-1.08512	0.000297352	0.00243953	X	11369665	11409776	+	11505	dlg1	GO:0000122;GO:0000132;GO:0001708;GO:0001738;GO:0002009;GO:0004385;GO:0004871;GO:0005154;GO:0005198;GO:0005515;GO:0005515;GO:0005737;GO:0005856;GO:0005886;GO:0005886;GO:0005918;GO:0005918;GO:0005920;GO:0005938;GO:0007010;GO:0007155;GO:0007165;GO:0007268;GO:0007275;GO:0007318;GO:0007391;GO:0007399;GO:0007399;GO:0007617;GO:0008049;GO:0008104;GO:0008283;GO:0008285;GO:0008328;GO:0008593;GO:0010906;GO:…	K12076	-	COG0194	F	discs large 1 [Source:FlyBase;Acc:FBgn0001624]"	-	-
FBgn0039870	112.561	155.929	69.1935	0.443749	-1.17218	0.00030122	0.00246521	3R	31744282	31745178	+	835	CG1896	-	-	-	NOG252930	-	-	-	-
FBgn0037057	1107.47	1525.38	689.555	0.452053	-1.14544	0.00030446	0.00248363	3L	21202920	21208092	+	2394	CG10512	GO:0008152;GO:0016020;GO:0016021;GO:0016491;GO:0016491;GO:0055114;GO:0055114;GO:0008152;GO:0016491;GO:0016491;GO:0055114;GO:0055114;GO:0008152;GO:0016491;GO:0016491;GO:0055114;GO:0055114;GO:0008152;GO:0016491;GO:0016491;GO:0055114;GO:0055114;	-	-	-	-	-	-	-
FBgn0030323	108.074	149.924	66.2239	0.441718	-1.1788	0.000311476	0.00253285	X	11677344	11678589	-	1246	CG2371	-	-	-	NOG78491	S	-	-	-
FBgn0085311	2728.36	3674.23	1782.49	0.485133	-1.04355	0.000324381	0.00263116	3R	18695252	18695995	+	675	CG34282	GO:0005576;GO:0006030;GO:0008061;GO:0005576;GO:0006030;GO:0008061;	-	-	NOG290613	-	-	-	-
FBgn0038172	526.239	715.797	336.681	0.470358	-1.08817	0.000325229	0.00263638	3R	13703084	13705402	-	1613	Adgf-D	GO:0004000;GO:0004000;GO:0004000;GO:0005615;GO:0005615;GO:0006154;GO:0006154;GO:0008284;GO:0016787;GO:0019239;GO:0043103;GO:0046103;	-	-	COG1816	F	Adenosine deaminase-related growth factor D[Source:FlyBase;Acc:FBgn0038172]	-	-
FBgn0020765	6.95576	13.9115	0	0	-Inf	0.000332106	0.00267531	3L	6152050	6152745	-	615	Acp65Aa	GO:0008010;GO:0031012;GO:0040003;GO:0042302;GO:0042302;GO:0042302;	-	-	NOG39460	-	Adult cuticle protein 65Aa[Source:FlyBase;Acc:FBgn0020765]	-	-
FBgn0035056	63.7984	93.7595	33.8373	0.360894	-1.47035	0.000342619	0.00274628	2R	24757378	24760466	+	1647	spz6	GO:0005121;GO:0005576;GO:0008063;	-	-	-	-	spatzle 6 [Source:FlyBase;Acc:FBgn0035056]"	-	-
FBgn0036665	79.8789	113.698	46.0595	0.405103	-1.30364	0.000346024	0.00277013	3L	16809658	16829074	-	2013	CG13024	GO:0016020;GO:0016021;GO:0016020;GO:0016021;	-	-	-	-	-	-	-
FBgn0032284	1183.12	1738.95	627.279	0.360722	-1.47104	0.000348005	0.00278253	2L	10688734	10689271	-	538	CG7294	-	-	-	-	-	-	-	-
FBgn0037935	475.41	656.989	293.831	0.447239	-1.16088	0.000356427	0.00284275	3R	11684672	11688133	-	2886	CG6834	GO:0017022;	-	-	-	-	-	-	-
FBgn0259722	143.119	193.726	92.5115	0.477538	-1.06631	0.000357782	0.00284743	X	254876	255524	+	649	CG42376	GO:0004129;GO:0005739;GO:0016491;GO:0022900;GO:0055114;GO:1902600;GO:0004129;GO:0005739;GO:0016491;GO:0022900;GO:0055114;GO:1902600;	K18179	-	NOG80742	S	-	-	-
FBgn0040682	573.192	1137.63	8.7563	0.00769698	-7.02149	0.000363942	0.0028864	3R	5224139	5225542	+	1404	CG14664	-	-	-	-	-	-	-	-
FBgn0250836	393.536	702.53	84.5418	0.120339	-3.05482	0.00036413	0.0028864	3L	7130874	7131505	+	436	CG8628	GO:0000062;GO:0000062;	-	-	-	-	-	-	-
FBgn0040565	1666.56	2364.27	968.841	0.409784	-1.28706	0.000365175	0.00289291	3R	17596536	17598453	+	1863	CG7606	-	-	-	-	-	-	-	-
FBgn0035335	52.5321	78.659	26.4052	0.335693	-1.57479	0.00036701	0.0029021	3L	2372844	2373704	-	699	mRpL23	GO:0003723;GO:0003735;GO:0003735;GO:0005622;GO:0005739;GO:0005762;GO:0005762;GO:0005840;GO:0005840;GO:0006412;GO:0006412;GO:0030529;GO:0032543;GO:0003723;GO:0003735;GO:0003735;GO:0005622;GO:0005739;GO:0005762;GO:0005762;GO:0005840;GO:0005840;GO:0006412;GO:0006412;GO:0030529;GO:0032543;GO:0003723;GO:0003735;GO:0003735;GO:0005622;GO:0005739;GO:0005762;GO:0005762;GO:0005840;GO:0005840;GO:0006412;GO:…	K02892	-	NOG309821	-	mitochondrial ribosomal protein L23[Source:FlyBase;Acc:FBgn0035335]	-	-
FBgn0039650	44.7798	68.7218	20.8378	0.30322	-1.72156	0.000387061	0.00304386	3R	29201756	29202525	-	642	Mesh1	GO:0008893;GO:0008893;GO:0015971;GO:0016787;GO:0042594;GO:0046872;	K21138	-	COG0317	KT	Metazoan SpoT homolog-1[Source:FlyBase;Acc:FBgn0039650]	-	-
FBgn0264712	1017.3	1502.49	532.102	0.354146	-1.49758	0.000401479	0.00314382	3R	5393922	5399510	+	4339	CG1172	GO:0003674;GO:0005575;GO:0008150;GO:0043130;GO:0003674;GO:0005575;GO:0008150;GO:0043130;GO:0003674;GO:0005575;GO:0008150;GO:0043130;	-	-	NOG278278	-	-	-	-
FBgn0037485	105.506	145.963	65.0482	0.445649	-1.16602	0.000405106	0.0031703	3R	7214339	7217083	-	1925	CG14606	GO:0005215;GO:0005351;GO:0005355;GO:0006909;GO:0015992;GO:0016020;GO:0016021;GO:0016021;GO:0022857;GO:0035428;GO:0046323;GO:0055085;GO:1904659;GO:0005215;GO:0005351;GO:0005355;GO:0006909;GO:0015992;GO:0016020;GO:0016021;GO:0016021;GO:0022857;GO:0035428;GO:0046323;GO:0055085;GO:1904659;	K08145	-	COG0477	G	-	-	-
FBgn0031434	64.3237	93.861	34.7863	0.370615	-1.43201	0.000412663	0.00322357	2L	2575280	2576997	-	1654	insv	GO:0003677;GO:0003714;GO:0005515;GO:0005515;GO:0005634;GO:0005634;GO:0006351;GO:0006355;GO:0043035;GO:0043565;GO:0045746;GO:0045746;GO:0045892;GO:0003677;GO:0003714;GO:0005515;GO:0005515;GO:0005634;GO:0005634;GO:0006351;GO:0006355;GO:0043035;GO:0043565;GO:0045746;GO:0045746;GO:0045892;	-	-	-	-	insensitive [Source:FlyBase;Acc:FBgn0031434]"	-	-
FBgn0036787	804.68	1164.49	444.87	0.38203	-1.38824	0.000417347	0.00325622	3L	18461957	18463163	-	1029	CG4306	GO:0003839;GO:0003839;GO:0005576;GO:0016740;GO:0016746;GO:0042381;	-	-	NOG87076	S	-	-	-
FBgn0262146	61.5588	92.9629	30.1546	0.324373	-1.62427	0.000432517	0.00336226	3R	20534021	20534704	-	604	MtnE	GO:0005575;GO:0010043;GO:0010272;GO:0046688;GO:0046689;GO:0046872;GO:0046872;GO:0071585;GO:0005575;GO:0010043;GO:0010272;GO:0046688;GO:0046689;GO:0046872;GO:0046872;GO:0071585;	-	-	-	-	Metallothionein E [Source:FlyBase;Acc:FBgn0262146]"	-	-
FBgn0004428	101.552	161.251	41.8532	0.259552	-1.9459	0.0004331	0.00336285	3L	1212827	1213406	+	580	LysE	GO:0003796;GO:0003796;GO:0003796;GO:0003796;GO:0003824;GO:0005615;GO:0005615;GO:0008152;GO:0016787;GO:0016798;GO:0016998;GO:0019835;GO:0042742;GO:0045824;GO:0050829;GO:0050830;	K01185	-	-	-	Lysozyme E [Source:FlyBase;Acc:FBgn0004428]"	-	-
FBgn0031264	608.419	849.931	366.907	0.431691	-1.21193	0.000435919	0.00338067	2L	560568	563819	-	3252	CG11835	-	-	-	NOG283773	-	-	-	-
FBgn0004003	501.499	696.436	306.562	0.440187	-1.18381	0.000462501	0.00356325	2R	19249395	19250917	+	1319	wbl	GO:0005515;GO:0005783;GO:0005783;GO:0005783;GO:0005788;GO:0005788;GO:0006457;GO:0007275;GO:0007313;GO:0009306;GO:0009792;GO:0009950;GO:0009950;GO:0012505;GO:0016485;GO:0034975;GO:0040014;GO:0042803;GO:0005515;GO:0005783;GO:0005783;GO:0005783;GO:0005788;GO:0005788;GO:0006457;GO:0007275;GO:0007313;GO:0009306;GO:0009792;GO:0009950;GO:0009950;GO:0012505;GO:0016485;GO:0034975;GO:0040014;GO:0042803;	K09586	-	NOG82861	S	windbeutel [Source:FlyBase;Acc:FBgn0004003]"	-	-
FBgn0030420	112.472	154.547	70.3972	0.455508	-1.13445	0.000469134	0.00360489	X	12760642	12763611	-	2970	CG12717	GO:0005634;GO:0005737;GO:0006508;GO:0008234;GO:0016926;GO:0016929;GO:0021952;GO:0060997;GO:0005634;GO:0005737;GO:0006508;GO:0008234;GO:0016926;GO:0016929;GO:0021952;GO:0060997;	K08596	-	-	-	-	-	-
FBgn0034452	44.7006	67.8011	21.6001	0.318581	-1.65027	0.000478473	0.00366658	2R	19487046	19491846	-	4322	Oseg6	GO:0003674;GO:0030991;GO:0030991;GO:0035721;GO:0060271;GO:0097730;GO:1905515;	K19671	-	COG2319	R	Outer segment 6 [Source:FlyBase;Acc:FBgn0034452]"	-	-
FBgn0051103	355.349	491.766	218.932	0.445195	-1.16749	0.000479893	0.00367445	3R	25219318	25221444	+	1621	CG31103	GO:0005215;GO:0016020;GO:0016021;GO:0016021;GO:0016021;GO:0055085;	-	-	COG0477	G	-	-	-
FBgn0036062	71.0515	102.366	39.7372	0.388188	-1.36517	0.000482935	0.003692	3L	9966603	9968317	-	1534	CG6685	-	-	-	NOG308013	-	-	-	-
FBgn0030509	157.823	210.856	104.789	0.496971	-1.00877	0.000504606	0.00384174	X	13676894	13677882	+	919	CG11162	GO:0005506;GO:0005789;GO:0006629;GO:0008610;GO:0016020;GO:0016021;GO:0016491;GO:0016491;GO:0016491;GO:0055114;GO:0055114;	K07750	-	COG3000	I	-	-	-
FBgn0004507	10023	14219.4	5826.65	0.409767	-1.28712	0.000507185	0.00385909	2L	2130813	2137296	+	3144	GlyP	GO:0004645;GO:0004645;GO:0005737;GO:0005975;GO:0005975;GO:0005977;GO:0005980;GO:0008184;GO:0008184;GO:0008340;GO:0016740;GO:0016757;GO:0030170;GO:0030170;GO:0042803;GO:0043234;GO:0045819;GO:0045824;GO:0050829;GO:0060361;GO:0102250;GO:0102499;GO:0004645;GO:0004645;GO:0005737;GO:0005975;GO:0005975;GO:0005977;GO:0005980;GO:0008184;GO:0008184;GO:0008340;GO:0016740;GO:0016757;GO:0030170;GO:0030170;GO:…	K00688	-	COG0058	G	Glycogen phosphorylase[Source:FlyBase;Acc:FBgn0004507]	-	-
FBgn0264695	26829.2	37697.7	15960.7	0.423388	-1.23995	0.000509099	0.00386909	2L	16766566	16788766	+	9058	Mhc	GO:0000166;GO:0003774;GO:0003779;GO:0005524;GO:0005524;GO:0016459;GO:0016459;GO:0016787;GO:0016887;GO:0051015;GO:0000166;GO:0003774;GO:0003779;GO:0005524;GO:0005524;GO:0016459;GO:0016459;GO:0016787;GO:0016887;GO:0051015;GO:0000166;GO:0003774;GO:0003779;GO:0005524;GO:0005524;GO:0016459;GO:0016459;GO:0051015;GO:0000166;GO:0003774;GO:0003779;GO:0005524;GO:0005524;GO:0016459;GO:0016459;GO:0016787;GO:…	K17751	-	-	-	Myosin heavy chain [Source:FlyBase;Acc:FBgn0264695]"	-	-
FBgn0003374	7579.55	10939.4	4219.71	0.385735	-1.37432	0.000533795	0.00402829	X	3250089	3251040	+	952	Sgs4	-	-	-	-	-	Salivary gland secretion 4[Source:FlyBase;Acc:FBgn0003374]	-	-
FBgn0032907	71.6689	102.681	40.6565	0.395949	-1.33661	0.000549719	0.00412914	2L	20926319	20927860	-	1357	CG9272	GO:0000703;GO:0000703;GO:0003677;GO:0003677;GO:0003824;GO:0003906;GO:0003906;GO:0005634;GO:0005634;GO:0005634;GO:0005739;GO:0005739;GO:0006281;GO:0006281;GO:0006284;GO:0006285;GO:0006285;GO:0006285;GO:0006296;GO:0006974;GO:0006974;GO:0008152;GO:0016787;GO:0016798;GO:0016829;GO:0019104;GO:0046872;GO:0051536;GO:0051539;GO:0051539;GO:0140078;GO:0140080;	K10773	-	-	-	-	-	-
FBgn0034095	49.9791	74.6394	25.3187	0.339214	-1.55973	0.000552096	0.00414286	2R	16230198	16234087	+	3367	CG15701	GO:0003341;GO:0008574;GO:0036157;GO:0036158;GO:0045503;GO:0045504;	K22869	-	NOG149337	S	-	-	-
FBgn0263239	293.728	401.078	186.379	0.464695	-1.10564	0.000557915	0.00417368	3L	3626352	3653442	+	3526	dar1	GO:0000122;GO:0003676;GO:0003700;GO:0005634;GO:0005634;GO:0006351;GO:0006355;GO:0006357;GO:0007026;GO:0007399;GO:0043565;GO:0045944;GO:0046872;GO:0050775;GO:1903861;	-	-	COG5048	R	dendritic arbor reduction 1[Source:FlyBase;Acc:FBgn0263239]	-	-
FBgn0030102	950.572	1463.56	437.586	0.298988	-1.74184	0.000563515	0.00421314	X	9206126	9210887	-	2401	SmydA-9	GO:0005634;GO:0005737;GO:0010629;GO:0042826;GO:0005634;GO:0005737;GO:0010629;GO:0042826;	-	-	-	-	SET and MYND domain containing, arthropod-specific,member 9 [Source:FlyBase;Acc:FBgn0030102]	-	-
FBgn0000406	1111.14	1534.6	687.68	0.448118	-1.15805	0.000573013	0.00426437	2L	16788774	16790721	-	1557	Cyt-b5-r	GO:0005739;GO:0006629;GO:0016020;GO:0016021;GO:0016021;GO:0016491;GO:0016491;GO:0020037;GO:0046872;GO:0055114;GO:0055114;GO:0005739;GO:0006629;GO:0016020;GO:0016021;GO:0016021;GO:0016491;GO:0016491;GO:0020037;GO:0046872;GO:0055114;GO:0055114;	-	-	NOG86814	S	Cytochrome b5-related[Source:FlyBase;Acc:FBgn0000406]	-	-
FBgn0036206	19.6271	33.2833	5.97085	0.179395	-2.47879	0.000588884	0.00436988	3L	11790212	11793283	-	3007	CG5964	GO:0060271;GO:0090162;GO:0097539;	K16471	-	-	-	-	-	-
FBgn0032845	152.317	203.561	101.074	0.496529	-1.01005	0.000631305	0.00464723	2L	20089636	20091348	-	1634	CG10747	GO:0006629;GO:0008081;GO:0016787;GO:0016829;GO:0047396;GO:0006629;GO:0008081;GO:0016787;GO:0016829;GO:0047396;	-	-	-	-	-	-	-
FBgn0023534	41.1634	62.9258	19.4009	0.308314	-1.69753	0.000636775	0.00467681	X	494614	496369	+	1344	CG17778	GO:0000940;GO:0003674;GO:0005575;GO:0005876;GO:0007059;GO:0008017;GO:0008150;GO:0051301;GO:0000940;GO:0003674;GO:0005575;GO:0005876;GO:0007059;GO:0008017;GO:0008150;GO:0051301;	-	-	-	-	-	-	-
FBgn0034394	398.06	611.913	184.207	0.301035	-1.732	0.000638657	0.00468264	2R	18808356	18815019	-	2199	CG15096	GO:0005215;GO:0016020;GO:0016021;GO:0016021;GO:0055085;GO:0005215;GO:0005886;GO:0006820;GO:0016020;GO:0016021;GO:0016021;GO:0016021;GO:0022857;GO:0055085;GO:0055085;	-	-	COG0477	G	-	-	-
FBgn0085322	61.2579	89.267	33.2488	0.372465	-1.42482	0.000650696	0.00475738	3R	27164708	27165575	-	780	CG34293	GO:0003674;GO:0005575;GO:0008150;GO:0016020;GO:0016021;GO:0003674;GO:0005575;GO:0008150;GO:0016020;GO:0016021;	-	-	NOG278240	-	-	-	-
FBgn0011829	74.8643	106.358	43.3705	0.407778	-1.29415	0.000654225	0.00477777	2L	21182446	21198762	-	4912	Ret	GO:0001954;GO:0004672;GO:0004713;GO:0004713;GO:0004714;GO:0004714;GO:0005178;GO:0005509;GO:0005524;GO:0005886;GO:0005887;GO:0006468;GO:0006468;GO:0007015;GO:0007165;GO:0009986;GO:0016020;GO:0016021;GO:0016358;GO:0016740;GO:0018108;GO:0030425;GO:0000166;GO:0001954;GO:0004672;GO:0004713;GO:0004713;GO:0004713;GO:0004714;GO:0004714;GO:0004714;GO:0005178;GO:0005509;GO:0005524;GO:0005524;GO:0005886;GO:…	K05126	-	-	-	Ret oncogene [Source:FlyBase;Acc:FBgn0011829]"	-	-
FBgn0085305	99.9854	160.71	39.2603	0.244292	-2.03332	0.000681601	0.0049441	3R	15925629	15927577	+	1819	CG34276	GO:0004867;GO:0010951;GO:0004867;GO:0010951;	-	-	-	-	-	-	-
FBgn0037126	116.56	160.964	72.1569	0.44828	-1.15753	0.000688212	0.00498644	3L	21737706	21738430	-	725	CG14567	-	-	-	NOG330905	-	-	-	-
FBgn0033327	279.917	534.707	25.1275	0.046993	-4.41141	0.000702404	0.00507786	2R	8713446	8715094	+	1649	PGRP-SC1b	GO:0002376;GO:0005576;GO:0005576;GO:0006955;GO:0008270;GO:0008745;GO:0008745;GO:0008745;GO:0009253;GO:0009253;GO:0009253;GO:0016787;GO:0042834;GO:0042834;GO:0042834;GO:0045087;GO:0045087;GO:0045087;GO:0045824;GO:0046872;GO:0002376;GO:0005576;GO:0005576;GO:0006955;GO:0008270;GO:0008745;GO:0008745;GO:0008745;GO:0009253;GO:0009253;GO:0009253;GO:0016787;GO:0042834;GO:0042834;GO:0042834;GO:0045087;GO:…	-	-	COG5479	M	Peptidoglycan recognition protein SC1b[Source:FlyBase;Acc:FBgn0033327]	-	-
FBgn0032773	11598.6	16163.3	7033.91	0.435179	-1.20032	0.000718938	0.00517419	2L	19383138	19386205	-	2276	fon	GO:0005576;GO:0007552;GO:0042381;GO:0005576;GO:0007552;GO:0042381;GO:0005576;GO:0007552;GO:0042381;GO:0005576;GO:0007552;GO:0042381;	-	-	NOG12793	-	fondue [Source:FlyBase;Acc:FBgn0032773]"	-	-
FBgn0262036	25.7194	41.7739	9.66488	0.231362	-2.11178	0.000738744	0.00530785	2L	9427870	9428740	+	817	CG42847	GO:0003674;GO:0005575;GO:0008150;	-	-	-	-	-	-	-
FBgn0038354	167.002	237.144	96.8606	0.408447	-1.29178	0.000744542	0.00534058	3R	15704676	15708434	+	2762	CG5404	GO:0005254;GO:0005887;GO:0008271;GO:0008272;GO:0015106;GO:0015116;GO:0015116;GO:0015301;GO:0015701;GO:0016020;GO:0016020;GO:0016021;GO:0016021;GO:0019531;GO:0019532;GO:0042391;GO:0051453;GO:0055085;GO:1902358;GO:1902476;	-	-	COG0659	P	-	-	-
FBgn0035670	4760.75	6806.28	2715.21	0.398927	-1.3258	0.000745179	0.00534218	3L	6061372	6062910	-	936	CG10472	GO:0004252;GO:0004252;GO:0006508;GO:0006508;GO:0006508;GO:0008233;GO:0008236;GO:0016787;	-	-	-	-	-	-	-
FBgn0017448	55.7665	91.6064	19.9266	0.217524	-2.20076	0.000748628	0.00536392	3R	31755356	31758637	-	2580	CG2187	GO:0005215;GO:0006810;GO:0016020;GO:0016020;GO:0016021;GO:0055085;GO:0005215;GO:0006810;GO:0016020;GO:0016020;GO:0016021;GO:0055085;	-	-	COG0591	E	-	-	-
FBgn0027784	124.16	167.314	81.0065	0.484159	-1.04645	0.000759167	0.00542436	3R	19029968	19031271	-	1304	Prp18	GO:0000350;GO:0000386;GO:0000398;GO:0005681;GO:0005681;GO:0005682;GO:0008380;GO:0046540;GO:0071021;GO:0071048;	K12817	-	NOG313018	-	-	-	-
FBgn0013279	54.3959	100.619	8.17286	0.0812259	-3.62192	0.000767975	0.00547214	3R	12509076	12511461	+	2386	Hsp70Bc	GO:0000166;GO:0001666;GO:0005524;GO:0006986;GO:0009408;GO:0009408;GO:0009636;GO:0035080;	K03283	-	COG0443	O	Heat-shock-protein-70Bc[Source:FlyBase;Acc:FBgn0013279]	-	-
FBgn0085330	80.3241	112.776	47.8725	0.424493	-1.23619	0.000768805	0.00547503	3R	8773435	8773810	+	307	CG34301	-	-	-	-	-	-	-	-
FBgn0085325	454.348	753.62	155.075	0.205774	-2.28087	0.000831575	0.00584777	3R	29722538	29723013	+	420	CG34296	-	-	-	-	-	-	-	-
FBgn0037017	91.6478	126.744	56.5517	0.446189	-1.16427	0.000844413	0.00592191	3L	20768207	20769482	-	1157	CG4074	GO:0005768;GO:0005768;GO:0005829;GO:0006886;GO:0008565;GO:0008565;GO:0030906;GO:0042147;GO:0005768;GO:0005768;GO:0005829;GO:0006886;GO:0008565;GO:0008565;GO:0030906;GO:0042147;	-	-	NOG321080	-	-	-	-
FBgn0040350	442.337	657.438	227.235	0.345638	-1.53267	0.00086535	0.00605557	X	948585	951900	-	2540	CG3690	GO:0016020;GO:0016021;GO:0016021;GO:0016021;GO:0046331;GO:0055085;GO:0016020;GO:0016021;GO:0016021;GO:0016021;GO:0046331;GO:0055085;	-	-	-	-	-	-	-
FBgn0034162	1093.62	1487.41	699.839	0.470509	-1.08771	0.000904869	0.00630816	2R	16869402	16871851	+	713	CG6426	GO:0003796;GO:0003796;GO:0003796;GO:0005615;GO:0008152;GO:0016787;GO:0016798;GO:0032504;GO:0050829;	-	-	NOG86990	K	-	-	-
FBgn0031998	128.258	172.035	84.4817	0.491074	-1.02599	0.000938487	0.0064899	2L	8200465	8205132	-	2660	SLC5A11	GO:0005215;GO:0006810;GO:0008343;GO:0016020;GO:0016020;GO:0016021;GO:0051780;GO:0055085;	-	-	COG0591	E	Sodium/solute co-transporter-like 5A11[Source:FlyBase;Acc:FBgn0031998]	-	-
FBgn0034808	206.43	286.848	126.011	0.439295	-1.18674	0.000946003	0.00652787	2R	22993669	22998884	-	2043	CG9896	-	-	-	NOG41088	K	-	-	-
FBgn0035164	88.7419	122.525	54.9586	0.448549	-1.15666	0.000964725	0.00662517	3L	836667	837821	-	985	CG13901	-	K20800	-	-	-	-	-	-
FBgn0031315	104.714	142.592	66.8354	0.468718	-1.09321	0.000974045	0.00667704	2L	1166506	1167211	+	646	CG14341	GO:0003674;GO:0005575;GO:0007283;GO:0008150;	-	-	NOG41435	S	-	-	-
FBgn0036750	85.0198	121.547	48.4921	0.398956	-1.3257	0.00109697	0.00745003	3L	17745173	17746860	-	1688	CG6034	GO:0016491;GO:0016491;GO:0055114;GO:0055114;	-	-	-	-	-	-	-
FBgn0031270	71.6553	101.135	42.1761	0.417029	-1.26178	0.00114192	0.00771066	2L	602813	604430	+	1551	CG13689	-	-	-	NOG250421	-	-	-	-
FBgn0000055	18.2895	34.4995	2.07951	0.0602765	-4.05226	0.00117392	0.00789365	2L	14615552	14618902	+	2254	Adh	GO:0004022;GO:0004022;GO:0004022;GO:0005829;GO:0006066;GO:0006066;GO:0006067;GO:0006069;GO:0006117;GO:0008152;GO:0008774;GO:0016491;GO:0016491;GO:0042803;GO:0043234;GO:0046164;GO:0048149;GO:0055114;GO:0055114;GO:0004022;GO:0004022;GO:0006066;GO:0007165;GO:0008152;GO:0016491;GO:0016491;GO:0055114;GO:0055114;	K00001	-	-	-	Alcohol dehydrogenase[Source:FlyBase;Acc:FBgn0000055]	-	-
FBgn0036417	1520.86	2996.21	45.5155	0.015191	-6.04064	0.00118927	0.00798021	3L	14236635	14238272	+	1351	CG7906	-	-	-	NOG285384	-	-	-	-
FBgn0003162	3507.45	5026.11	1988.78	0.395689	-1.33756	0.00121061	0.00809813	2R	21175315	21182608	+	2152	Pu	GO:0003934;GO:0005737;GO:0046654;GO:0000166;GO:0003824;GO:0003934;GO:0003934;GO:0003934;GO:0005525;GO:0005525;GO:0005737;GO:0005737;GO:0006728;GO:0006729;GO:0008152;GO:0008270;GO:0008363;GO:0009880;GO:0016787;GO:0035185;GO:0035998;GO:0043095;GO:0046654;GO:0046872;GO:0048067;GO:0048072;GO:0060308;GO:2000274;GO:0003934;GO:0005737;GO:0046654;	K01495	-	COG0302	H	Punch [Source:FlyBase;Acc:FBgn0003162]"	-	-
FBgn0003861	15.9753	28.6004	3.35014	0.117136	-3.09374	0.00121719	0.00813792	3R	29914521	29920289	-	4149	trp	GO:0001895;GO:0005216;GO:0005262;GO:0005262;GO:0005262;GO:0005515;GO:0005515;GO:0005515;GO:0005516;GO:0005886;GO:0005886;GO:0005887;GO:0006811;GO:0006811;GO:0006816;GO:0006816;GO:0006828;GO:0007005;GO:0007601;GO:0007602;GO:0007603;GO:0007605;GO:0007608;GO:0008104;GO:0008355;GO:0008377;GO:0009416;GO:0009416;GO:0010461;GO:0016020;GO:0016020;GO:0016021;GO:0016021;GO:0016027;GO:0016028;GO:0016028;GO:…	K04967	-	NOG311539	-	transient receptor potential[Source:FlyBase;Acc:FBgn0003861]	-	-
FBgn0259704	269.587	390.007	149.168	0.382476	-1.38656	0.00123303	0.00822676	3R	19160099	19162300	-	1498	Nsun5	GO:0003723;GO:0005730;GO:0008168;GO:0008168;GO:0008173;GO:0008757;GO:0016740;GO:0032259;GO:0045089;GO:0050829;GO:0070475;	K15264	-	COG0144	J	Nop2/Sun-like domain containing protein 5[Source:FlyBase;Acc:FBgn0259704]	-	-
FBgn0031435	23.7311	38.5549	8.90728	0.231028	-2.11386	0.00125804	0.00838065	2L	2577687	2579179	+	1493	Elba2	GO:0003677;GO:0003682;GO:0005634;GO:0005634;GO:0005677;GO:0005704;GO:0006325;GO:0006342;GO:0006351;GO:0006355;GO:0043035;GO:0043565;GO:0043565;GO:0045892;	-	-	NOG133472	S	Early boundary activity 2[Source:FlyBase;Acc:FBgn0031435]	-	-
FBgn0037713	43.0701	64.3235	21.8167	0.339172	-1.55991	0.00128233	0.00851606	3R	9569074	9570214	-	1028	CG16790	GO:0000175;GO:0004518;GO:0004518;GO:0005515;GO:0005575;GO:0005634;GO:0005634;GO:0006397;GO:0008150;GO:0008380;GO:0016787;GO:0034477;GO:0034477;GO:0034477;GO:0090305;GO:0090503;GO:0016787;	K23093	-	NOG251744	-	-	-	-
FBgn0037045	55.7702	80.7454	30.7949	0.381383	-1.39069	0.00129423	0.00857743	3L	21030280	21031360	-	1081	CG10584	GO:0003674;GO:0005575;GO:0008150;	K23040	-	NOG299782	-	-	-	-
FBgn0035035	81.2115	112.459	49.9644	0.444291	-1.17042	0.00132149	0.00869321	2R	24603572	24604670	+	1099	CG3570	GO:0003674;GO:0005575;GO:0005730;GO:0008150;GO:0008168;GO:0016433;GO:0016433;GO:0016740;GO:0031167;GO:0032259;	-	-	NOG71154	J	-	-	-
FBgn0261111	97.1832	132.642	61.7248	0.465349	-1.10361	0.00132171	0.00869321	3L	7238542	7240245	+	1557	BHD	GO:0003674;GO:0005085;GO:0005730;GO:0005737;GO:0030718;GO:1901837;GO:1901840;	K09594	-	NOG319853	-	Birt-Hogg-Dube [Source:FlyBase;Acc:FBgn0261111]"	-	-
FBgn0038690	20.2526	33.3356	7.16966	0.215075	-2.21709	0.00138	0.00902529	3R	19226903	19228180	-	1278	CG11703	GO:0005890;GO:0006813;GO:0006814;GO:0016020;GO:0016021;	-	-	-	-	-	-	-
FBgn0031766	40.1311	60.3541	19.9082	0.329856	-1.60009	0.00139623	0.0091037	2L	6036997	6037902	-	906	CG9117	-	-	-	-	-	-	-	-
FBgn0031515	883.287	1185.52	581.053	0.490124	-1.02878	0.00139716	0.00910522	2L	3291245	3294706	-	3135	CG9664	GO:0000166;GO:0005524;GO:0005524;GO:0005886;GO:0015918;GO:0016020;GO:0016020;GO:0016021;GO:0016021;GO:0016787;GO:0016887;GO:0016887;GO:0017127;GO:0030301;GO:0034041;GO:0042048;GO:0042626;GO:0055085;GO:0000166;GO:0005524;GO:0005524;GO:0016020;GO:0016020;GO:0016021;GO:0016787;GO:0016887;GO:0016887;GO:0042048;GO:0000166;GO:0005524;GO:0005524;GO:0016787;GO:0016887;GO:0016887;GO:0042048;GO:0000166;GO:…	-	-	COG1131	V	-	-	-
FBgn0262023	1383.67	2018.62	748.725	0.370909	-1.43086	0.00140201	0.00912757	3R	17418759	17419294	+	536	CG42834	GO:0003674;GO:0005575;GO:0008150;	-	-	-	-	-	-	-
FBgn0033429	34.8027	53.0558	16.5495	0.311927	-1.68072	0.00149268	0.00962553	2R	9586110	9586714	-	551	CG12929	GO:0003674;GO:0005575;GO:0008150;GO:0003674;GO:0005575;GO:0008150;GO:0016020;GO:0016021;	-	-	NOG320738	-	-	-	-
FBgn0262844	5.20521	10.4104	0	0	-Inf	0.00154734	0.00992837	3R	13303426	13303856	+	366	CG43208	GO:0003674;GO:0005575;GO:0008150;GO:0016020;GO:0016021;	-	-	-	-	-	-	-
FBgn0034137	100.315	144.481	56.15	0.388633	-1.36352	0.00156117	0.00999227	2R	16566023	16570120	+	2637	CG4945	GO:0004672;GO:0004672;GO:0004674;GO:0004697;GO:0005524;GO:0005575;GO:0006468;GO:0006468;GO:0007498;GO:0016740;GO:0018105;GO:0018107;GO:0004672;GO:0004672;GO:0004697;GO:0005524;GO:0005575;GO:0006468;GO:0006468;GO:0007498;GO:0016740;GO:0004672;GO:0004672;GO:0004697;GO:0005524;GO:0005575;GO:0006468;GO:0006468;GO:0007498;GO:0016740;GO:0004672;GO:0004672;GO:0004674;GO:0004697;GO:0005524;GO:0005575;GO:…	K08858	-	COG0515	T	-	-	-
FBgn0037898	12.7431	22.5078	2.97839	0.132327	-2.91782	0.00159215	0.0101402	3R	11430061	11430762	+	528	CG18643	GO:0000049;GO:0002161;GO:0002161;GO:0003723;GO:0005737;GO:0005737;GO:0005737;GO:0006399;GO:0006450;GO:0016787;GO:0043908;GO:0051499;GO:0051499;GO:0051500;GO:0106026;GO:0002161;GO:0005737;GO:0006450;GO:0016787;GO:0051499;	-	-	-	-	-	-	-
FBgn0000221	103.596	139.62	67.5716	0.483968	-1.04702	0.00160188	0.0101886	X	4104342	4105791	+	1450	brn	GO:0000139;GO:0001744;GO:0005576;GO:0005794;GO:0005795;GO:0006486;GO:0006688;GO:0007219;GO:0007275;GO:0007293;GO:0007298;GO:0007299;GO:0008375;GO:0008378;GO:0016020;GO:0016020;GO:0016021;GO:0016333;GO:0016740;GO:0016757;GO:0030707;GO:0042248;GO:0046981;GO:0047915;GO:0048477;	K02175	-	NOG271304	-	brainiac [Source:FlyBase;Acc:FBgn0000221]"	-	-
FBgn0085480	66.9049	94.4782	39.3316	0.416304	-1.26429	0.00160211	0.0101886	3L	15688517	15692047	-	1481	CG34451	GO:0005575;GO:0006486;GO:0008378;GO:0016263;GO:0016267;GO:0016740;GO:0016757;GO:0005575;GO:0006486;GO:0008378;GO:0016740;GO:0016757;GO:0005575;GO:0006486;GO:0008378;GO:0016020;GO:0016021;GO:0016263;GO:0016267;GO:0016740;GO:0016757;	K00731	-	-	-	-	-	-
FBgn0039641	43.544	64.5245	22.5634	0.349688	-1.51586	0.0017098	0.0107313	3R	29145678	29146893	-	1216	CG14511	GO:0005457;GO:0005462;GO:0005464;GO:0005797;GO:0015783;GO:0015790;GO:0016020;GO:0016021;GO:0030173;GO:0030176;GO:0055085;GO:1990569;	K15278	-	NOG300095	-	-	-	-
FBgn0005626	8113.39	15850.3	376.432	0.0237491	-5.39598	0.00170991	0.0107313	3L	6713356	6719525	-	3806	ple	GO:0004497;GO:0004497;GO:0004511;GO:0004511;GO:0004511;GO:0005506;GO:0005575;GO:0006584;GO:0007619;GO:0008049;GO:0008344;GO:0009072;GO:0009611;GO:0016491;GO:0016714;GO:0035220;GO:0040040;GO:0042136;GO:0042416;GO:0042416;GO:0042417;GO:0042423;GO:0042423;GO:0043052;GO:0046872;GO:0048066;GO:0048067;GO:0048082;GO:0048085;GO:0055114;GO:0055114;GO:2000274;GO:0004497;GO:0004497;GO:0004511;GO:0004511;GO:…	K00501	-	COG3186	E	pale [Source:FlyBase;Acc:FBgn0005626]"	-	-
FBgn0046999	16.5427	28.0135	5.07197	0.181054	-2.4655	0.00172255	0.0108053	2R	16873015	16873755	+	672	CG6429	GO:0003796;GO:0003796;GO:0003796;GO:0005615;GO:0008152;GO:0016787;GO:0016798;GO:0050829;	-	-	NOG277580	-	-	-	-
FBgn0039161	621.779	1212.33	31.2254	0.0257565	-5.27892	0.00177678	0.0110808	3R	24172628	24184144	+	1441	CG13606	-	-	-	NOG127967	S	-	-	-
FBgn0032228	7.17195	13.7895	0.554395	0.0402041	-4.63651	0.00180605	0.0112471	2L	10354743	10356597	-	1405	CG5367	GO:0004197;GO:0005615;GO:0005764;GO:0006508;GO:0008234;GO:0016787;GO:0051603;	-	-	-	-	-	-	-
FBgn0035430	139.618	189.045	90.1909	0.477086	-1.06768	0.00180814	0.0112485	3L	3291459	3299000	+	3565	CG12009	GO:0005576;GO:0006030;GO:0008061;GO:0005576;GO:0006030;GO:0008061;	-	-	NOG118097	S	-	-	-
FBgn0002939	424.803	632.275	217.331	0.343729	-1.54065	0.0018528	0.0114882	2L	18081628	18083608	+	1788	ninaD	GO:0005044;GO:0006898;GO:0007602;GO:0007603;GO:0007604;GO:0016020;GO:0016020;GO:0016021;GO:0016063;GO:0046867;GO:0005044;GO:0006898;GO:0007602;GO:0007603;GO:0007604;GO:0016020;GO:0016020;GO:0016021;GO:0016063;GO:0046867;	-	-	-	-	neither inactivation nor afterpotential D[Source:FlyBase;Acc:FBgn0002939]	-	-
FBgn0010358	344.511	519.209	169.813	0.327061	-1.61237	0.0018851	0.0116661	2R	11355319	11356128	+	810	deltaTry	GO:0004252;GO:0004252;GO:0005576;GO:0005615;GO:0005829;GO:0006508;GO:0006508;GO:0006508;GO:0008233;GO:0008236;GO:0016787;	K01312	-	COG5640	O	deltaTrypsin [Source:FlyBase;Acc:FBgn0010358]"	-	-
FBgn0035248	54.4309	77.9077	30.9542	0.397319	-1.33163	0.00191196	0.0118097	3L	1645467	1645983	+	517	CG13919	GO:0003674;GO:0005575;GO:0008150;GO:0016020;GO:0016021;	-	-	NOG316776	-	-	-	-
FBgn0046876	330.567	475.213	185.922	0.391239	-1.35388	0.00191938	0.0118441	3R	6109642	6111034	-	901	Obp83ef	GO:0005549;GO:0005549;GO:0005576;GO:0005615;GO:0007606;GO:0007608;	-	-	-	-	Odorant-binding protein 83ef[Source:FlyBase;Acc:FBgn0046876]	-	-
FBgn0004554	130.169	177.13	83.2089	0.469762	-1.09	0.00192783	0.0118906	3R	17610856	17611511	-	604	Edg91	GO:0008011;GO:0042302;	-	-	-	-	Ecdysone-dependent gene 91[Source:FlyBase;Acc:FBgn0004554]	-	-
FBgn0032891	45.7359	75.8764	15.5955	0.205538	-2.28252	0.00194758	0.011978	2L	20832849	20835840	-	2570	Oseg5	GO:0003674;GO:0005813;GO:0005929;GO:0030992;GO:0030992;GO:0060271;GO:0097730;GO:1905515;	K19678	-	COG2319	R	Outer segment 5 [Source:FlyBase;Acc:FBgn0032891]"	-	-
FBgn0030005	33.4687	51.2701	15.6673	0.305584	-1.71036	0.00195656	0.0120218	X	8135824	8137046	+	1155	CG2120	GO:0003676;	-	-	-	-	-	-	-
FBgn0039859	27.6164	43.3122	11.9205	0.275224	-1.86132	0.00209142	0.0127112	3R	31615284	31616160	-	826	CG11539	GO:0003674;GO:0005575;GO:0008080;GO:0016573;GO:0016740;GO:0016746;GO:0003674;GO:0005575;GO:0008080;GO:0016573;GO:0016740;GO:0016746;	-	-	NOG272567	-	-	-	-
FBgn0037204	233.565	429.381	37.7488	0.0879145	-3.50776	0.00209896	0.0127389	3L	22898744	22900262	+	1379	CG11131	GO:0003674;GO:0005615;GO:0032504;GO:0003674;GO:0005615;GO:0032504;	-	-	NOG318832	-	-	-	-
FBgn0034301	553.358	821.747	284.969	0.346784	-1.52789	0.00210263	0.0127553	2R	18101061	18108389	-	4100	CG5756	GO:0005576;GO:0006030;GO:0008061;GO:0005576;GO:0006030;GO:0008061;	-	-	-	-	-	-	-
FBgn0035544	137.493	212.272	62.7139	0.295442	-1.75906	0.00211001	0.012788	3L	4436721	4438311	+	1536	CG15021	-	-	-	NOG304894	-	-	-	-
FBgn0262363	10.5643	19.1522	1.9763	0.103189	-3.27664	0.00215	0.0129937	3R	8049673	8050059	+	329	CG43061	GO:0003674;GO:0005575;GO:0005576;GO:0008150;GO:0009405;	-	-	-	-	-	-	-
FBgn0033680	17.2373	28.8887	5.5859	0.193359	-2.37064	0.00217847	0.0131411	2R	12081276	12082057	+	782	CG13186	-	-	-	NOG322158	-	-	-	-
FBgn0031821	195.851	279.396	112.306	0.40196	-1.31488	0.00220102	0.0132586	2L	6487342	6488756	-	1363	KFase	GO:0004061;GO:0004061;GO:0004061;GO:0005737;GO:0006569;GO:0008152;GO:0016272;GO:0016787;GO:0016787;GO:0019441;GO:0019441;GO:0019441;GO:0004061;GO:0004061;GO:0004061;GO:0005737;GO:0006569;GO:0008152;GO:0016272;GO:0016787;GO:0016787;GO:0019441;GO:0019441;GO:0019441;	K01432	-	COG0657	I	Kynurenine formamidase[Source:FlyBase;Acc:FBgn0031821]	-	-
FBgn0036597	69.2757	131.634	6.91779	0.0525534	-4.25007	0.00223231	0.013422	3L	16294711	16295547	-	774	CG4962	-	-	-	NOG316292	-	-	-	-
FBgn0034075	2118.49	2840.01	1396.96	0.491887	-1.0236	0.00230145	0.0137671	2R	16110331	16116996	+	4157	Asph	GO:0004597;GO:0012505;GO:0016020;GO:0016021;GO:0016491;GO:0018193;GO:0055114;GO:0004597;GO:0012505;GO:0016020;GO:0016021;GO:0016491;GO:0055114;GO:0004597;GO:0012505;GO:0016020;GO:0016021;GO:0016491;GO:0018193;GO:0055114;GO:0004597;GO:0012505;GO:0016020;GO:0016021;GO:0016491;GO:0018193;GO:0055114;GO:0004597;GO:0012505;GO:0016020;GO:0016021;GO:0016491;GO:0055114;GO:0004597;GO:0012505;GO:0016020;GO:…	K00476	-	COG3555	O	Aspartyl beta-hydroxylase[Source:FlyBase;Acc:FBgn0034075]	-	-
FBgn0042178	65.0671	91.0468	39.0875	0.429312	-1.2199	0.00233244	0.0139266	3L	16595181	16600459	+	3888	CG32165	GO:0005634;GO:0006886;GO:0008536;GO:0005634;GO:0006886;GO:0008536;GO:0000060;GO:0005634;GO:0005737;GO:0006607;GO:0006610;GO:0006886;GO:0008139;GO:0008536;GO:0008565;GO:0031965;GO:0034399;	-	-	-	-	-	-	-
FBgn0250755	53.8353	76.9557	30.7149	0.399125	-1.32509	0.00240894	0.0143105	3R	31799634	31805278	-	3032	CG42233	GO:0003674;GO:0005575;GO:0008150;	K11800	-	-	-	-	-	-
FBgn0040799	8.50845	15.7644	1.25246	0.0794484	-3.65384	0.00242229	0.0143633	3L	16264713	16265100	-	388	CG13051	-	-	-	NOG269768	-	-	-	-
FBgn0037167	109.128	148.676	69.5796	0.467994	-1.09544	0.0024234	0.0143633	3L	22474795	22475792	+	998	CG11425	GO:0005887;GO:0006644;GO:0006644;GO:0007165;GO:0008195;GO:0008195;GO:0016020;GO:0016020;GO:0016021;GO:0016311;GO:0016787;GO:0042577;GO:0046839;	K01080	-	COG0671	I	-	-	-
FBgn0032282	273.03	499.925	46.1356	0.0922849	-3.43776	0.00247101	0.0145919	2L	10683427	10684409	-	983	CG7299	-	-	-	-	-	-	-	-
FBgn0051675	55.6253	78.9842	32.2664	0.408517	-1.29153	0.00248052	0.0146279	2L	20867755	20869650	+	1151	CG31675	GO:0003674;GO:0005575;GO:0008150;	-	-	NOG253249	-	-	-	-
FBgn0035254	68.9551	95.665	42.2453	0.441596	-1.1792	0.00257915	0.0151059	3L	1665138	1666594	+	1348	CG7974	GO:0003674;GO:0005654;GO:0008150;GO:0003674;GO:0005654;GO:0008150;	-	-	NOG238834	-	-	-	-
FBgn0050042	10.2649	18.5263	2.00357	0.108147	-3.20893	0.00261845	0.0153083	2R	12378440	12379396	+	852	Cpr49Ab	GO:0008010;GO:0031012;GO:0040003;GO:0042302;GO:0042302;GO:0042302;	-	-	NOG43475	-	Cuticular protein 49Ab[Source:FlyBase;Acc:FBgn0050042]	-	-
FBgn0033086	71.2524	98.2835	44.2213	0.449936	-1.15221	0.00263709	0.0153754	2R	6669024	6670076	+	996	CG9410	GO:0003674;GO:0005739;GO:0005739;GO:0005743;GO:0006744;GO:0008150;GO:0016020;GO:0045333;GO:0048039;	K18588	-	COG2867	I	-	-	-
FBgn0038447	14.847	25.2037	4.49031	0.178161	-2.48875	0.00264969	0.0154141	3R	16594414	16597241	+	2200	CG14892	GO:0004252;GO:0004252;GO:0006508;GO:0006508;GO:0006508;GO:0008233;GO:0008236;GO:0016787;	-	-	NOG282275	-	-	-	-
FBgn0034454	12.601	22.0268	3.1751	0.144147	-2.79438	0.00265282	0.0154254	2R	19497752	19500372	+	1070	CG15120	GO:0005634;GO:0005829;GO:0031625;GO:0060548;	-	-	NOG254401	-	-	-	-
FBgn0032373	1156.48	1561.07	751.893	0.481651	-1.05394	0.00266182	0.0154637	2L	11738948	11744524	+	2918	Vha100-5	GO:0000220;GO:0000220;GO:0005886;GO:0006811;GO:0007035;GO:0015078;GO:0015986;GO:0015991;GO:0015991;GO:0015992;GO:0016020;GO:0016021;GO:0016471;GO:0016787;GO:0033179;GO:0046961;GO:0046961;GO:0051117;GO:0070072;GO:0000220;GO:0000220;GO:0005886;GO:0006811;GO:0007035;GO:0015078;GO:0015986;GO:0015991;GO:0015991;GO:0015992;GO:0016020;GO:0016021;GO:0016471;GO:0016787;GO:0033179;GO:0046961;GO:0046961;GO:…	-	-	-	-	Vacuolar H[+] ATPase 100kD subunit 5[Source:FlyBase;Acc:FBgn0032373]	-	-
FBgn0051321	397.505	577.279	217.73	0.377166	-1.40673	0.00268771	0.015579	3R	14310362	14314412	+	2198	CG31321	GO:0003674;GO:0005575;GO:0016020;GO:0016021;GO:0016021;GO:0055085;	K20840	-	NOG264356	-	-	-	-
FBgn0038132	15.2258	25.8497	4.602	0.178029	-2.48981	0.00269488	0.0156136	3R	13287655	13288813	-	863	CG15887	GO:0003674;GO:0005575;GO:0008150;GO:0016020;GO:0016021;	-	-	NOG46800	-	-	-	-
FBgn0035398	1636.1	2222.99	1049.21	0.471982	-1.0832	0.00270861	0.015665	3L	3090985	3106958	-	3953	Cht7	GO:0004553;GO:0004568;GO:0004568;GO:0005576;GO:0005576;GO:0005737;GO:0005975;GO:0006030;GO:0006032;GO:0006032;GO:0008061;GO:0008061;GO:0008152;GO:0016787;GO:0016798;GO:0018990;GO:0040003;GO:0042060;	K01183	-	COG3325	G	Chitinase 7 [Source:FlyBase;Acc:FBgn0035398]"	-	-
FBgn0034442	77.7082	106.197	49.2199	0.46348	-1.10942	0.00278064	0.0160169	2R	19390128	19391900	+	1718	CG11257	GO:0016491;GO:0016491;GO:0016491;GO:0020037;GO:0046872;GO:0055114;GO:0055114;	K00326	-	COG0543	C	-	-	-
FBgn0029863	114.373	158.22	70.5249	0.445739	-1.16573	0.00284416	0.0163317	X	6303975	6306745	+	1282	CG3823	-	-	-	NOG296120	-	-	-	-
FBgn0033372	25.0114	39.3441	10.6787	0.271417	-1.88141	0.00286719	0.0164275	2R	9084598	9087808	-	2527	CG13742	-	-	-	NOG286935	-	-	-	-
FBgn0039471	1905.74	3272.42	539.052	0.164725	-2.60186	0.00288868	0.0165285	3R	27005899	27007055	-	1091	CG6295	GO:0005575;GO:0005576;GO:0006629;GO:0008970;GO:0008970;GO:0016042;GO:0016298;GO:0016787;GO:0052689;GO:0052739;GO:0052740;	-	-	NOG75063	-	-	-	-
FBgn0062412	736.308	1035.41	437.207	0.422255	-1.24382	0.00294105	0.0167909	3R	8317612	8319205	+	953	Ctr1B	GO:0005375;GO:0005375;GO:0005623;GO:0006825;GO:0006878;GO:0010038;GO:0016020;GO:0016021;GO:0016021;GO:0035434;	K14686	-	-	-	Copper transporter 1B[Source:FlyBase;Acc:FBgn0062412]	-	-
FBgn0035816	56.6561	80.061	33.2512	0.415323	-1.26769	0.00296695	0.0168865	3L	7747344	7750552	+	3209	CG13685	GO:0003674;GO:0005575;GO:0008150;GO:0003674;GO:0005575;GO:0008150;GO:0003674;GO:0005575;GO:0008150;GO:0003674;GO:0005575;GO:0008150;	-	-	NOG238879	-	-	-	-
FBgn0064237	395.435	551.514	239.357	0.434	-1.20423	0.00298426	0.01697	2R	18393666	18395282	+	1495	Idgf5	GO:0004568;GO:0005576;GO:0005576;GO:0005975;GO:0006032;GO:0007275;GO:0007444;GO:0008061;GO:0008061;GO:0008084;GO:0040003;GO:0042060;	-	-	COG3325	G	Imaginal disc growth factor 5[Source:FlyBase;Acc:FBgn0064237]	-	-
FBgn0032068	1121.37	1687.72	555.007	0.328849	-1.6045	0.00302377	0.0171355	2L	8772946	8776263	-	3074	LManV	GO:0003824;GO:0004559;GO:0004559;GO:0005975;GO:0006013;GO:0006013;GO:0006517;GO:0008152;GO:0016787;GO:0016798;GO:0030246;GO:0046872;GO:0003824;GO:0004559;GO:0004559;GO:0005975;GO:0006013;GO:0006013;GO:0006517;GO:0008152;GO:0016787;GO:0016798;GO:0030246;GO:0046872;	K12311	-	COG0383	G	Lysosomal alpha-mannosidase V[Source:FlyBase;Acc:FBgn0032068]	-	-
FBgn0052196	74.6689	101.586	47.7515	0.470058	-1.08909	0.00337099	0.0187534	3L	18459464	18461024	-	826	CG32196	GO:0003839;GO:0003839;GO:0005575;GO:0008150;GO:0016740;GO:0016746;GO:0003839;GO:0003839;GO:0005575;GO:0008150;GO:0016740;GO:0016746;	-	-	-	-	-	-	-
FBgn0039639	38.7489	57.2912	20.2066	0.352699	-1.50349	0.00337187	0.0187534	3R	29137970	29138573	-	604	CG14512	GO:0004577;GO:0006488;GO:0016740;GO:0016757;GO:0016758;GO:0043541;	K07432	-	-	-	-	-	-
FBgn0010052	64.9159	101.046	28.7862	0.284883	-1.81156	0.00341517	0.0189443	2R	16119793	16122773	+	2101	Jhe	GO:0004453;GO:0005515;GO:0005739;GO:0006719;GO:0016787;GO:0048149;GO:0052689;GO:0060179;GO:0004453;GO:0005515;GO:0005739;GO:0006719;GO:0016787;GO:0048149;GO:0052689;GO:0060179;GO:0004453;GO:0005515;GO:0005739;GO:0006719;GO:0016787;GO:0048149;GO:0052689;GO:0060179;	K01063	-	COG2272	I	Juvenile hormone esterase[Source:FlyBase;Acc:FBgn0010052]	-	-
FBgn0036264	2985.82	4913.47	1058.17	0.215361	-2.21517	0.00354354	0.0195304	3L	12197791	12199030	+	1240	CG11529	GO:0004252;GO:0004252;GO:0006508;GO:0006508;GO:0006508;GO:0008233;GO:0008236;GO:0016787;	-	-	COG5640	O	-	-	-
FBgn0263608	30.2389	45.6931	14.7846	0.323563	-1.62788	0.00357435	0.0196582	3L	16237723	16239462	+	1138	l(3)72Dr	GO:0005575;GO:0005773;GO:0006508;GO:0008150;GO:0008242;GO:0016787;GO:0016787;GO:0034722;GO:0046900;	-	-	NOG260193	-	lethal (3) 72Dr [Source:FlyBase;Acc:FBgn0263608]"	-	-
FBgn0027070	59.1192	90.4992	27.7391	0.306512	-1.70598	0.00362299	0.0198748	2L	18826770	18829059	+	1903	CG17322	GO:0005783;GO:0006011;GO:0006805;GO:0008152;GO:0008194;GO:0015020;GO:0015020;GO:0016020;GO:0016021;GO:0016740;GO:0016757;GO:0016758;GO:0043231;GO:0005783;GO:0006011;GO:0006805;GO:0008152;GO:0008194;GO:0015020;GO:0015020;GO:0016020;GO:0016021;GO:0016740;GO:0016757;GO:0016758;GO:0043231;GO:0005783;GO:0006011;GO:0006805;GO:0008152;GO:0008194;GO:0015020;GO:0015020;GO:0016020;GO:0016021;GO:0016740;GO:…	-	-	NOG326467	-	-	-	-
FBgn0003227	43.341	64.0104	22.6716	0.354187	-1.49742	0.00379636	0.0206514	3R	15823019	15832632	-	4131	rec	GO:0000166;GO:0003677;GO:0003677;GO:0004003;GO:0005515;GO:0005524;GO:0005524;GO:0005634;GO:0006270;GO:0006270;GO:0006310;GO:0007049;GO:0007131;GO:0007131;GO:0008094;GO:0016887;GO:0032508;GO:0046872;GO:0051301;GO:0051321;GO:0000166;GO:0003677;GO:0003677;GO:0004003;GO:0005515;GO:0005524;GO:0005524;GO:0005634;GO:0006270;GO:0006270;GO:0006310;GO:0007049;GO:0007131;GO:0007131;GO:0008094;GO:0016887;GO:…	-	-	COG1241	L	recombination-defective[Source:FlyBase;Acc:FBgn0003227]	-	-
FBgn0039872	403.245	649.093	157.398	0.242489	-2.04401	0.00382032	0.0207543	3R	31751825	31754705	-	2114	salt	GO:0005215;GO:0006810;GO:0016020;GO:0016020;GO:0016021;GO:0016323;GO:0055085;GO:0005215;GO:0006810;GO:0016020;GO:0016020;GO:0016021;GO:0016323;GO:0055085;	-	-	-	-	salty dog [Source:FlyBase;Acc:FBgn0039872]"	-	-
FBgn0034623	724.867	1407.6	42.1371	0.0299355	-5.062	0.00386435	0.0209758	2R	21346875	21347883	-	883	CG9822	GO:0003674;GO:0005576;GO:0008150;	-	-	-	-	-	-	-
FBgn0033708	29.9184	45.4469	14.39	0.316633	-1.65912	0.00394051	0.0213264	2R	12298747	12302240	-	2260	CG8850	GO:0005215;GO:0005326;GO:0005328;GO:0005416;GO:0005887;GO:0006810;GO:0006836;GO:0006836;GO:0015293;GO:0016020;GO:0016021;GO:0016021;GO:0016021;GO:0044745;GO:0005326;GO:0005328;GO:0005416;GO:0006836;GO:0006836;GO:0015293;GO:0016020;GO:0016021;GO:0016021;GO:0016021;GO:0044745;	K05038	-	COG0733	P	-	-	-
FBgn0039092	41.5489	66.0739	17.0239	0.257649	-1.95652	0.00394485	0.0213409	3R	23593625	23596273	-	2088	CG16723	GO:0016020;GO:0016021;GO:0016740;GO:0016746;GO:0016747;	-	-	-	-	-	-	-
FBgn0038700	142.23	196.625	87.8354	0.446716	-1.16257	0.00407762	0.0218939	3R	19387861	19389866	+	1619	CG3734	GO:0006508;GO:0006508;GO:0008236;GO:0008239;GO:0006508;GO:0006508;GO:0008236;GO:0008239;	-	-	NOG325573	-	-	-	-
FBgn0260653	3762.59	5089.97	2435.2	0.478432	-1.06361	0.00408609	0.0219302	3L	19700977	19708015	-	2541	serp	GO:0003824;GO:0004099;GO:0004099;GO:0004568;GO:0005576;GO:0005604;GO:0005615;GO:0005737;GO:0005770;GO:0005975;GO:0006030;GO:0006032;GO:0007424;GO:0008061;GO:0008061;GO:0016787;GO:0016810;GO:0035159;GO:0003824;GO:0004099;GO:0004099;GO:0004568;GO:0005576;GO:0005604;GO:0005615;GO:0005737;GO:0005770;GO:0005975;GO:0006030;GO:0006032;GO:0007424;GO:0008061;GO:0008061;GO:0016787;GO:0016810;GO:0035159;	-	-	-	-	serpentine [Source:FlyBase;Acc:FBgn0260653]"	-	-
FBgn0032283	3167.27	5638.11	696.424	0.123521	-3.01717	0.0041758	0.0223281	2L	10686124	10687066	-	943	CG7296	-	-	-	-	-	-	-	-
FBgn0028878	62.8669	86.354	39.3798	0.456028	-1.13281	0.00451717	0.0238079	2L	15109405	15113092	+	2122	CG15269	GO:0003676;	-	-	-	-	-	-	-
FBgn0034396	357.161	507.279	207.043	0.408145	-1.29285	0.00485128	0.025097	2R	18822188	18829699	-	3221	CG15097	GO:0003779;GO:0003779;GO:0003779;GO:0003779;GO:0004842;GO:0016567;GO:0031463;	K10454	-	NOG236397	-	-	-	-
FBgn0037540	78.5192	105.93	51.1082	0.482471	-1.05149	0.00488808	0.0252267	3R	8013791	8016610	+	2649	Pbp95	GO:0000978;GO:0000981;GO:0001006;GO:0001035;GO:0001135;GO:0003677;GO:0003677;GO:0003681;GO:0005515;GO:0006357;GO:0019185;GO:0042795;GO:0042796;GO:0043565;GO:0044212;GO:0046331;GO:0065004;	-	-	NOG301342	-	PSEA-binding protein 95kD[Source:FlyBase;Acc:FBgn0037540]	-	-
FBgn0053346	430.942	672.433	189.452	0.281741	-1.82756	0.00493207	0.0254029	3R	28669233	28670452	+	1096	CG33346	GO:0003676;GO:0006309;GO:0016787;GO:0016787;GO:0046872;	-	-	-	-	-	-	-
FBgn0033547	69.4087	94.4135	44.4039	0.470313	-1.08831	0.00496117	0.0255113	2R	10809397	10810655	+	1200	CG12935	GO:0005739;GO:0007399;GO:0016020;GO:0016021;GO:0005739;GO:0007399;GO:0016020;GO:0016021;	-	-	NOG39096	S	-	-	-
FBgn0032219	54.9692	76.7987	33.1398	0.431515	-1.21252	0.00496388	0.0255113	2L	10322476	10324990	+	1507	CG4995	GO:0003333;GO:0005743;GO:0006839;GO:0006865;GO:0015171;GO:0015227;GO:0016020;GO:0016021;GO:0016021;GO:0055085;GO:1902616;GO:0003333;GO:0005743;GO:0006839;GO:0006865;GO:0015171;GO:0015227;GO:0016020;GO:0016021;GO:0016021;GO:0055085;GO:1902616;GO:0016020;GO:0016021;GO:0055085;GO:0016020;GO:0016021;GO:0055085;	K15109	-	NOG285985	-	-	-	-
FBgn0085222	656.271	1267.42	45.1231	0.0356023	-4.81188	0.00499521	0.0256054	2R	17508995	17511394	+	2333	CG34193	-	-	-	NOG307755	-	-	-	-
FBgn0038076	24.2373	37.5868	10.8877	0.289667	-1.78753	0.00505197	0.0258245	3R	12679279	12681375	-	1651	Cyp313a4	GO:0004497;GO:0005506;GO:0005783;GO:0005789;GO:0016020;GO:0016021;GO:0016491;GO:0016705;GO:0020037;GO:0031090;GO:0043231;GO:0046872;GO:0055114;GO:0055114;	-	-	COG2124	Q	-	-	-
FBgn0031645	3573.81	4806.86	2340.77	0.486964	-1.03811	0.00511323	0.0260756	2L	4892112	4903889	+	2731	CG3036	GO:0005886;GO:0006820;GO:0016020;GO:0016021;GO:0016021;GO:0016021;GO:0022857;GO:0055085;GO:0055085;GO:0005886;GO:0006820;GO:0016020;GO:0016021;GO:0016021;GO:0016021;GO:0022857;GO:0055085;GO:0055085;	K08193	-	-	-	-	-	-
FBgn0032253	948.41	1288.55	608.274	0.472062	-1.08295	0.00524562	0.026593	2L	10452677	10457241	-	3248	LManI	GO:0003824;GO:0004559;GO:0004571;GO:0005975;GO:0006013;GO:0006013;GO:0006517;GO:0008152;GO:0016787;GO:0016798;GO:0030246;GO:0046872;GO:0003824;GO:0004559;GO:0004571;GO:0005975;GO:0006013;GO:0006013;GO:0006517;GO:0008152;GO:0016787;GO:0016798;GO:0030246;GO:0046872;	K12311	-	-	-	Lysosomal alpha-mannosidase I[Source:FlyBase;Acc:FBgn0032253]	-	-
FBgn0033725	71169.2	95232.3	47106.1	0.494644	-1.01554	0.00555298	0.027834	2R	12386666	12390057	+	2117	Cpr49Ac	GO:0005576;GO:0008010;GO:0031012;GO:0040003;GO:0042302;GO:0042302;GO:0042381;GO:0005576;GO:0008010;GO:0031012;GO:0040003;GO:0042381;GO:0005576;GO:0008010;GO:0031012;GO:0040003;GO:0042302;GO:0042302;GO:0042302;GO:0042381;GO:0005576;GO:0008010;GO:0031012;GO:0040003;GO:0042302;GO:0042302;GO:0042381;GO:0005576;GO:0008010;GO:0031012;GO:0040003;GO:0042302;GO:0042302;GO:0042381;GO:0005576;GO:0008010;GO:…	-	-	NOG301804	-	Cuticular protein 49Ac[Source:FlyBase;Acc:FBgn0033725]	-	-
FBgn0033948	82.3326	110.236	54.4287	0.493745	-1.01816	0.00567228	0.0282999	2R	14619798	14621320	-	1417	CG12863	GO:0003676;GO:0008168;GO:0008270;GO:0016740;GO:0032259;	-	-	NOG316851	-	-	-	-
FBgn0032144	6443.67	9340.94	3546.4	0.379662	-1.39721	0.00568715	0.0283522	2L	9769060	9770409	+	1350	CG17633	GO:0004180;GO:0004180;GO:0004181;GO:0004181;GO:0004181;GO:0005576;GO:0005615;GO:0005615;GO:0006508;GO:0006508;GO:0008233;GO:0008237;GO:0008270;GO:0016787;GO:0046872;	-	-	COG2866	E	-	-	-
FBgn0031244	61.9073	84.7776	39.037	0.460464	-1.11884	0.00571672	0.0284447	2L	281670	283269	-	1452	CG11601	GO:0012505;GO:0016020;GO:0016021;GO:0016021;GO:0012505;GO:0016020;GO:0016021;GO:0016021;GO:0012505;GO:0016020;GO:0016021;GO:0016021;	-	-	NOG253706	-	-	-	-
FBgn0052404	229.509	431.816	27.2025	0.0629956	-3.9886	0.00593958	0.0293497	3L	6141903	6142413	-	450	Cpr65Aw	GO:0008010;GO:0031012;GO:0040003;GO:0042302;GO:0042302;GO:0008010;GO:0031012;GO:0040003;GO:0042302;GO:0042302;GO:0042302;	-	-	NOG327874	-	Cuticular protein 65Aw[Source:FlyBase;Acc:FBgn0052404]	-	-
FBgn0032225	81.1388	108.186	54.0914	0.499984	-1.00005	0.00607912	0.0299589	2L	10344442	10347706	+	2086	CG5022	GO:0005200;GO:0005856;GO:0005856;GO:0008092;GO:0008092;GO:0016020;GO:0016021;GO:0031032;	-	-	-	-	-	-	-
FBgn0035169	525.779	739.433	312.125	0.422114	-1.2443	0.00612323	0.0301187	3L	851346	852673	+	1210	CG13890	GO:0003824;GO:0005777;GO:0008152;GO:0050829;	-	-	-	-	-	-	-
FBgn0051741	198.625	341.284	55.9665	0.163988	-2.60834	0.00612867	0.030134	2L	18084256	18086714	+	2046	CG31741	GO:0016020;GO:0016020;GO:0016021;	-	-	NOG257244	-	-	-	-
FBgn0003129	75.2111	100.613	49.809	0.495054	-1.01434	0.00621342	0.0304462	3R	8319025	8333792	-	2566	Poxm	GO:0003677;GO:0003677;GO:0003700;GO:0005634;GO:0005634;GO:0006351;GO:0006355;GO:0006355;GO:0007275;GO:0007526;GO:0009887;GO:0048813;	K09382	-	NOG252808	-	Pox meso [Source:FlyBase;Acc:FBgn0003129]"	-	-
FBgn0266429	30.5281	45.2661	15.7902	0.348831	-1.5194	0.00643513	0.0313658	X	3574536	3666724	+	3704	AstA-R1	GO:0004871;GO:0004930;GO:0004930;GO:0004930;GO:0005887;GO:0007165;GO:0007186;GO:0007186;GO:0007186;GO:0007218;GO:0008188;GO:0008261;GO:0016020;GO:0016021;GO:0016021;GO:0016021;GO:0004871;GO:0004930;GO:0004930;GO:0004930;GO:0005887;GO:0007165;GO:0007186;GO:0007186;GO:0007186;GO:0007218;GO:0008188;GO:0008261;GO:0016020;GO:0016021;GO:0016021;GO:0016021;	-	-	-	-	Allatostatin A receptor 1[Source:FlyBase;Acc:FBgn0266429]	-	-
FBgn0000527	1268.35	2464.11	72.5989	0.0294626	-5.08497	0.00673645	0.0326371	3R	21229839	21237177	-	3142	e	GO:0001692;GO:0003824;GO:0003833;GO:0005737;GO:0006583;GO:0007593;GO:0007623;GO:0008152;GO:0042417;GO:0042440;GO:0043042;GO:0045475;GO:0048022;GO:0048066;GO:0048067;GO:0048082;GO:0048085;	-	-	-	-	ebony [Source:FlyBase;Acc:FBgn0000527]"	-	-
FBgn0032713	1140.99	1566.06	715.916	0.457145	-1.12928	0.0067636	0.0327441	2L	18823548	18826716	+	2275	CG17323	GO:0002121;GO:0008152;GO:0015020;GO:0015020;GO:0016020;GO:0016021;GO:0016740;GO:0016757;GO:0016758;GO:0043231;GO:0002121;GO:0008152;GO:0015020;GO:0015020;GO:0016020;GO:0016021;GO:0016740;GO:0016757;GO:0016758;GO:0043231;GO:0002121;GO:0008152;GO:0015020;GO:0015020;GO:0016020;GO:0016021;GO:0016740;GO:0016757;GO:0016758;GO:0043231;GO:0002121;GO:0008152;GO:0015020;GO:0015020;GO:0016020;GO:0016021;GO:…	-	-	COG1819	CG	-	-	-
FBgn0040759	707.941	968.295	447.586	0.462242	-1.11328	0.00686259	0.0330496	2R	12163675	12164896	+	1099	CG13177	-	-	-	NOG252937	-	-	-	-
FBgn0036193	79.8361	106.514	53.1579	0.499068	-1.00269	0.00694417	0.0333305	3L	11691571	11692757	+	1064	CG14135	GO:0003676;GO:0003677;GO:0003676;GO:0003677;	-	-	-	-	-	-	-
FBgn0035691	24.2441	37.0164	11.4717	0.30991	-1.69008	0.00697407	0.0334247	3L	6189745	6192049	+	2247	CG7386	GO:0003676;GO:0003677;GO:0003700;GO:0005634;GO:0005634;GO:0006355;GO:0008270;	-	-	-	-	-	-	-
FBgn0031907	2726.29	4837.85	614.721	0.127065	-2.97636	0.00699999	0.033536	2L	7401335	7404727	+	1730	CG5171	GO:0003824;GO:0004805;GO:0004805;GO:0005737;GO:0005992;GO:0005992;GO:0005992;GO:0016311;GO:0016787;GO:0070413;GO:0003824;GO:0004805;GO:0004805;GO:0005992;GO:0005992;GO:0016311;GO:0016787;GO:0003824;GO:0004805;GO:0004805;GO:0005992;GO:0005992;GO:0016311;GO:0016787;GO:0003824;GO:0004805;GO:0004805;GO:0005992;GO:0005992;GO:0016311;GO:0016787;GO:0003824;GO:0004805;GO:0004805;GO:0005992;GO:0005992;GO:…	K01087	-	-	-	-	-	-
FBgn0038468	14.9198	24.6214	5.21825	0.211939	-2.23828	0.00708465	0.0339038	3R	17028693	17030701	+	1835	CG5225	GO:0003674;GO:0005575;GO:0008150;	-	-	-	-	-	-	-
FBgn0030769	181.871	272.805	90.9377	0.333344	-1.58492	0.00713546	0.0340963	X	16668818	16676753	-	1358	CG13012	GO:0016020;GO:0016021;GO:0016020;GO:0016021;GO:0016020;GO:0016021;GO:0016020;GO:0016021;	-	-	-	-	-	-	-
FBgn0036601	39.9703	69.3743	10.5664	0.15231	-2.71492	0.0072827	0.0346459	3L	16306600	16307205	+	544	CG13063	-	-	-	-	-	-	-	-
FBgn0058298	25.7267	39.0861	12.3673	0.316413	-1.66012	0.00749073	0.0354418	3L	23726829	23727989	+	1161	CG40298	-	-	-	-	-	-	-	-
FBgn0035154	2583.45	3492.19	1674.71	0.479558	-1.06022	0.00754402	0.0356393	3L	685942	687958	-	1480	CG3344	GO:0004180;GO:0004185;GO:0004185;GO:0006508;GO:0016787;GO:0051603;	-	-	COG2939	E	-	-	-
FBgn0031449	758.498	1048.59	468.408	0.446704	-1.16261	0.00756772	0.035712	2L	2725674	2739830	+	3301	CG31689	GO:0000166;GO:0005524;GO:0005524;GO:0005886;GO:0015918;GO:0016020;GO:0016020;GO:0016021;GO:0016021;GO:0016787;GO:0016887;GO:0016887;GO:0017127;GO:0030301;GO:0034041;GO:0042626;GO:0055085;GO:0000166;GO:0005524;GO:0005524;GO:0016020;GO:0016020;GO:0016021;GO:0016787;GO:0016887;GO:0016887;GO:0000166;GO:0005524;GO:0005524;GO:0016020;GO:0016020;GO:0016021;GO:0016787;GO:0016887;GO:0016887;GO:0000166;GO:…	-	-	-	-	-	-	-
FBgn0041706	28.9291	43.0387	14.8195	0.344329	-1.53814	0.00758766	0.035793	2R	24114398	24116359	+	1788	CG3253	GO:0005794;GO:0008532;GO:0015020;GO:0016740;GO:0016757;GO:0035269;GO:0005794;GO:0008532;GO:0015020;GO:0016740;GO:0016757;GO:0035269;	K21032	-	NOG325995	-	-	-	-
FBgn0038490	17.4621	28.0073	6.91691	0.246968	-2.01761	0.00799217	0.0374002	3R	17150587	17151630	+	983	CG5285	GO:0000703;GO:0004844;GO:0031981;	K10800	-	-	-	-	-	-
FBgn0038083	952.47	1285.56	619.377	0.481795	-1.05351	0.0081212	0.0378339	3R	12741958	12743680	-	1667	CG5999	GO:0008152;GO:0015020;GO:0016020;GO:0016021;GO:0016740;GO:0016757;GO:0016758;GO:0043231;	-	-	-	-	-	-	-
FBgn0085273	172.164	336.917	7.41005	0.0219937	-5.50677	0.00813787	0.0378896	3L	14235053	14235941	-	829	CG34244	-	-	-	NOG297267	-	-	-	-
FBgn0035875	18.2022	29.8321	6.57242	0.220314	-2.18237	0.00820978	0.0381143	3L	8336672	8338595	+	1001	Cpr66Cb	GO:0008010;GO:0031012;GO:0040003;GO:0042302;GO:0042302;	-	-	NOG147506	S	Cuticular protein 66Cb[Source:FlyBase;Acc:FBgn0035875]	-	-
FBgn0013772	101.351	190.285	12.4163	0.065251	-3.93786	0.00830695	0.0384547	2R	14887171	14889010	-	1781	Cyp6a8	GO:0004497;GO:0004497;GO:0005506;GO:0005783;GO:0005789;GO:0009055;GO:0012505;GO:0016020;GO:0016021;GO:0016491;GO:0016705;GO:0017143;GO:0018685;GO:0020037;GO:0022900;GO:0031000;GO:0031090;GO:0043231;GO:0046872;GO:0048252;GO:0055114;GO:0055114;	K14999	-	COG2124	Q	Cytochrome P450-6a8[Source:FlyBase;Acc:FBgn0013772]	-	-
FBgn0039592	18.3545	35.5912	1.11788	0.0314089	-4.99268	0.00849657	0.03908	3R	28641585	28642891	-	1180	CG14062	GO:0003676;GO:0006309;GO:0016787;GO:0016787;GO:0046872;	-	-	NOG301207	-	-	-	-
FBgn0033588	10.3005	18.1017	2.49932	0.138071	-2.85652	0.00850373	0.039099	2R	11233995	11234465	+	471	CG13228	GO:0003674;GO:0005575;GO:0008150;	-	-	NOG315873	-	-	-	-
FBgn0038709	16.2618	27.2012	5.32234	0.195666	-2.35354	0.00878476	0.0400577	3R	19489570	19491115	-	1413	CG15025	-	-	-	NOG324555	-	-	-	-
FBgn0039495	41.474	58.5678	24.3803	0.416274	-1.26439	0.00879758	0.0400786	3R	27161158	27162911	+	1455	CG5909	GO:0004252;GO:0004252;GO:0006508;GO:0006508;GO:0016787;	-	-	-	-	-	-	-
FBgn0052055	36.9446	53.1828	20.7064	0.389345	-1.36088	0.00894267	0.0406104	3L	10218504	10220164	-	1605	CG32055	-	-	-	COG4886	S	-	-	-
FBgn0015570	401.416	632.42	170.412	0.26946	-1.89186	0.00903856	0.0409347	3R	7541810	7545230	+	2141	alpha-Est2	GO:0016787;GO:0052689;GO:0052689;GO:0016787;GO:0052689;GO:0052689;	-	-	-	-	alpha-Esterase-2 [Source:FlyBase;Acc:FBgn0015570]"	-	-
FBgn0031422	41.838	59.1618	24.5143	0.41436	-1.27104	0.00956244	0.0428516	2L	2383202	2384747	+	1493	PIG-Wa	GO:0005783;GO:0005789;GO:0006506;GO:0006506;GO:0016020;GO:0016021;GO:0016021;GO:0016740;GO:0016746;GO:0016746;	-	-	COG5062	S	Phosphatidylinositol glycan anchor biosynthesisclass W a [Source:FlyBase;Acc:FBgn0031422]	-	-
FBgn0020640	13.2547	25.8831	0.626229	0.0241945	-5.36918	0.00981338	0.0437481	3L	6137583	6138118	-	476	Lcp65Ae	GO:0008010;GO:0031012;GO:0040003;GO:0042302;GO:0042302;GO:0042302;	-	-	NOG255449	-	-	-	-
FBgn0033450	53.1222	72.8866	33.3579	0.457669	-1.12762	0.00993932	0.0441768	2R	9838434	9839500	-	1067	Lsm11	GO:0000381;GO:0005515;GO:0005515;GO:0005634;GO:0005683;GO:0006398;GO:0016604;GO:0030529;GO:0035363;GO:0071204;GO:0071209;GO:0071254;	-	-	NOG43702	U	-	-	-
FBgn0266136	46.0799	64.0742	28.0857	0.438331	-1.18991	0.0100623	0.0446263	3L	19750943	19793569	-	6547	Gyc76C	GO:0000166;GO:0001653;GO:0004383;GO:0004383;GO:0004383;GO:0004672;GO:0004872;GO:0005524;GO:0005524;GO:0005525;GO:0005622;GO:0005886;GO:0005886;GO:0005887;GO:0006182;GO:0006182;GO:0006468;GO:0007165;GO:0007411;GO:0007428;GO:0007435;GO:0007526;GO:0008045;GO:0008074;GO:0009190;GO:0009651;GO:0016020;GO:0016021;GO:0016199;GO:0016829;GO:0016849;GO:0019934;GO:0030198;GO:0030215;GO:0030510;GO:0030510;GO:…	K01769	-	-	-	Guanylyl cyclase at 76C[Source:FlyBase;Acc:FBgn0266136]	-	-
FBgn0265146	24.3811	39.5559	9.20632	0.232742	-2.1032	0.0103347	0.0454594	3R	14153990	14154441	-	452	CG44215	-	-	-	-	-	-	-	-
FBgn0051950	16.0696	25.8568	6.28247	0.242972	-2.04114	0.0109643	0.0476496	2L	2878344	2879001	+	658	CG31950	GO:0031417;GO:0031417;	-	-	-	-	-	-	-
FBgn0035199	348.104	499.892	196.315	0.392715	-1.34845	0.0114297	0.0493616	3L	1256449	1274498	+	2634	tfc	GO:0030246;GO:0048085;GO:0030246;GO:0048085;GO:0030246;GO:0048085;	-	-	NOG265562	-	triforce [Source:FlyBase;Acc:FBgn0035199]"	-	-
FBgn0036436	292.626	398.054	187.198	0.470284	-1.0884	0.0114323	0.0493616	3L	14674538	14678147	-	1657	CG4914	GO:0004252;GO:0004252;GO:0006508;GO:0006508;GO:0006508;GO:0008233;GO:0008236;GO:0016787;	-	-	COG5640	O	-	-	-
FBgn0001255	265.643	386.638	144.647	0.374115	-1.41845	0.0115239	0.0496903	3R	8028453	8029546	-	1094	ImpE3	GO:0005886;GO:0007561;GO:0019898;	-	-	NOG45623	R	Ecdysone-inducible gene E3[Source:FlyBase;Acc:FBgn0001255]	-	-
FBgn0265046	5.44937	10.3039	0.594857	0.0577314	-4.1145	0.0116023	0.0499783	2R	22090795	22091395	-	491	CG44163	GO:0003674;GO:0005575;GO:0008150;GO:0016020;GO:0016021;	-	-	-	-	-	-	-
FBgn0039591	26.3439	38.982	13.7057	0.351591	-1.50803	0.0122795	0.0525617	3R	28636411	28638799	+	2274	CG9988	GO:0003824;GO:0005615;GO:0008152;GO:0032504;	-	-	-	-	-	-	-
FBgn0039490	7.90756	14.0487	1.76639	0.125733	-2.99156	0.012618	0.0536832	3R	27118646	27121590	+	2601	CG5882	-	-	-	NOG114912	R	-	-	-
FBgn0032069	2793.89	4343.79	1243.99	0.286384	-1.80398	0.0132309	0.0557405	2L	8777661	8781252	-	3160	LManVI	GO:0003824;GO:0004559;GO:0004559;GO:0005975;GO:0006013;GO:0006013;GO:0006517;GO:0008152;GO:0016020;GO:0016021;GO:0016787;GO:0016798;GO:0030246;GO:0046872;	K12311	-	-	-	Lysosomal alpha-mannosidase VI[Source:FlyBase;Acc:FBgn0032069]	-	-
FBgn0036877	701.323	1235.69	166.952	0.135107	-2.88782	0.0143598	0.0592012	3L	19501010	19503870	-	1652	CG9452	GO:0003993;GO:0003993;GO:0003993;GO:0005634;GO:0016311;GO:0016787;GO:0070062;	K19283	-	NOG255982	-	-	-	-
FBgn0038873	53.8265	86.5413	21.1117	0.243949	-2.03535	0.0143631	0.0592012	3R	21242618	21245418	+	2329	CG5892	GO:0016020;GO:0016021;GO:0016740;GO:0016746;GO:0016747;	-	-	-	-	-	-	-
FBgn0031737	1203.91	1807.49	600.338	0.332139	-1.59014	0.0144764	0.0594781	2L	5762553	5766142	-	1810	obst-E	GO:0005576;GO:0005576;GO:0005578;GO:0006030;GO:0008061;GO:0008061;GO:0008061;GO:0042302;	-	-	-	-	obstructor-E [Source:FlyBase;Acc:FBgn0031737]"	-	-
FBgn0035286	31.0789	47.1608	14.9971	0.318	-1.6529	0.0147243	0.0602089	3L	1870019	1871564	+	1513	CG13924	-	-	-	NOG126559	S	-	-	-
FBgn0037835	582.375	1034.88	129.874	0.125497	-2.99427	0.0151987	0.0617961	3R	10792904	10793643	+	740	CG14687	GO:0007339;GO:0016020;GO:0032027;	-	-	NOG85661	-	-	-	-
FBgn0038451	8.76052	15.2184	2.30261	0.151304	-2.72448	0.015391	0.062401	3R	16620778	16622702	+	1688	CG14893	GO:0005777;GO:0006629;GO:0010025;GO:0016020;GO:0016021;GO:0016491;GO:0035336;GO:0055114;GO:0080019;GO:0080019;GO:0080019;GO:0102965;	K13356	-	-	-	-	-	-
FBgn0262854	12.6774	22.1888	3.16601	0.142685	-2.80909	0.0161941	0.0651453	3L	21258020	21258758	+	682	CG43218	GO:0005576;GO:0006030;GO:0008061;	-	-	-	-	-	-	-
FBgn0031791	712.011	1032.44	391.579	0.379274	-1.39869	0.0169733	0.0676884	2L	6255859	6256822	+	964	AANATL2	GO:0004059;GO:0004059;GO:0005737;GO:0006807;GO:0008080;GO:0016740;GO:0016746;GO:0019186;GO:0004059;GO:0004059;GO:0005737;GO:0006807;GO:0008080;GO:0016740;GO:0016746;GO:0019186;	-	-	-	-	Arylalkylamine N-acyltransferase-like 2[Source:FlyBase;Acc:FBgn0031791]	-	-
FBgn0039671	482.935	703.045	262.825	0.373838	-1.41951	0.0174959	0.0691312	3R	29588993	29589762	-	770	CG11470	-	-	-	-	-	-	-	-
FBgn0039184	24.2229	35.7637	12.6822	0.354612	-1.49569	0.0175228	0.0692165	3R	24336922	24340645	+	2715	CG6432	GO:0003824;GO:0008152;GO:0003824;GO:0008152;	K01908	-	COG0365	I	-	-	-
FBgn0039777	9480.7	15620.4	3341.01	0.213888	-2.22507	0.0176776	0.0696785	3R	30487016	30487928	-	913	Jon99Fii	GO:0004175;GO:0004252;GO:0006508;GO:0006508;GO:0006508;GO:0008233;GO:0008236;GO:0016787;	-	-	-	-	Jonah 99Fii [Source:FlyBase;Acc:FBgn0039777]"	-	-
FBgn0032775	1828.16	2680.3	976.022	0.364147	-1.45741	0.017952	0.0705285	2L	19390370	19398493	-	2633	CG17544	GO:0003995;GO:0003997;GO:0003997;GO:0005777;GO:0005777;GO:0006631;GO:0006635;GO:0006635;GO:0008152;GO:0016491;GO:0016627;GO:0033539;GO:0050660;GO:0050660;GO:0055114;GO:0055114;GO:0071949;GO:0003995;GO:0003997;GO:0003997;GO:0005777;GO:0005777;GO:0006631;GO:0006635;GO:0006635;GO:0008152;GO:0016491;GO:0016627;GO:0033539;GO:0050660;GO:0050660;GO:0055114;GO:0055114;GO:0071949;GO:0003995;GO:0003997;GO:…	K00232	-	-	-	-	-	-
FBgn0052405	17.2071	26.7602	7.65394	0.28602	-1.80581	0.0183823	0.0717544	3L	6139223	6139974	-	642	Cpr65Av	GO:0008010;GO:0031012;GO:0040003;GO:0042302;GO:0042302;GO:0042302;	-	-	NOG39460	-	Cuticular protein 65Av[Source:FlyBase;Acc:FBgn0052405]	-	-
FBgn0045759	45.4413	62.1423	28.7404	0.462493	-1.1125	0.0185199	0.0721605	3L	6990622	6994447	+	2412	bin	GO:0000976;GO:0001710;GO:0003677;GO:0003700;GO:0003705;GO:0005634;GO:0005634;GO:0006351;GO:0006355;GO:0006355;GO:0006357;GO:0007275;GO:0007435;GO:0043565;GO:0043565;GO:0045944;	-	-	-	-	biniou [Source:FlyBase;Acc:FBgn0045759]"	-	-
FBgn0034860	2457.72	3625.17	1290.28	0.355921	-1.49037	0.0188164	0.0730507	2R	23412320	23419684	-	1574	CG9812	-	-	-	NOG46351	S	-	-	-
FBgn0004865	1934.76	3408.13	461.382	0.135377	-2.88495	0.018901	0.0732691	3L	21226609	21266503	+	5878	Eip78C	GO:0003677;GO:0003677;GO:0003700;GO:0003707;GO:0005634;GO:0005634;GO:0006351;GO:0006355;GO:0006355;GO:0008270;GO:0010906;GO:0043401;GO:0043565;GO:0045892;GO:0046872;GO:0003677;GO:0003677;GO:0003700;GO:0003707;GO:0005634;GO:0005634;GO:0006351;GO:0006355;GO:0006355;GO:0008270;GO:0010906;GO:0043401;GO:0043565;GO:0045892;GO:0046872;GO:0003677;GO:0003677;GO:0003700;GO:0003707;GO:0005634;GO:0005634;GO:…	K08701	-	-	-	Ecdysone-induced protein 78C[Source:FlyBase;Acc:FBgn0004865]	-	-
FBgn0001230	3993.56	5349.15	2637.98	0.493158	-1.01988	0.0200276	0.076419	3R	24055080	24057310	-	2231	Hsp68	GO:0000166;GO:0005524;GO:0005739;GO:0006457;GO:0008340;GO:0042594;GO:0051082;	K03283	-	COG0443	O	Heat shock protein 68[Source:FlyBase;Acc:FBgn0001230]	-	-
FBgn0053170	88.5754	118.579	58.5713	0.493942	-1.01759	0.0211447	0.079668	3L	22864600	22867535	+	1168	CG33170	GO:0016020;GO:0016021;	-	-	NOG114494	V	-	-	-
FBgn0034996	36.0525	57.9794	14.1255	0.24363	-2.03723	0.0212103	0.0798685	2R	24255327	24257414	+	1882	CG13575	GO:0004871;GO:0004930;GO:0004930;GO:0007165;GO:0007186;GO:0007186;GO:0007186;GO:0007218;GO:0008188;GO:0008528;GO:0016020;GO:0016021;GO:0016021;GO:0016021;	-	-	-	-	-	-	-
FBgn0085426	325.294	495.184	155.404	0.313831	-1.67194	0.0212639	0.0799979	2R	21255165	21280995	+	4659	Rgk3	GO:0003924;GO:0003924;GO:0005525;GO:0005525;GO:0005622;GO:0007165;GO:0007264;GO:0009898;GO:0016020;GO:1901386;GO:1901842;GO:0003924;GO:0003924;GO:0005525;GO:0005525;GO:0005622;GO:0007165;GO:0007264;GO:0009898;GO:0016020;GO:0016020;GO:0016021;GO:1901386;GO:0003924;GO:0003924;GO:0005525;GO:0005525;GO:0005622;GO:0007165;GO:0007264;GO:0009898;GO:0016020;GO:1901386;GO:0003924;GO:0003924;GO:0005525;GO:…	-	-	NOG290112	-	Rad, Gem/Kir family member 3[Source:FlyBase;Acc:FBgn0085426]	-	-
FBgn0003448	37.5962	51.949	23.2433	0.447426	-1.16028	0.0217317	0.0813819	2L	15476593	15478260	-	1668	sna	GO:0000122;GO:0000977;GO:0001106;GO:0003676;GO:0003677;GO:0003677;GO:0005515;GO:0005634;GO:0005634;GO:0007275;GO:0007369;GO:0007370;GO:0007417;GO:0007443;GO:0007498;GO:0007499;GO:0007500;GO:0007501;GO:0007517;GO:0009950;GO:0010004;GO:0010629;GO:0031065;GO:0034332;GO:0043565;GO:0044212;GO:0045892;GO:0045893;GO:0045944;GO:0046872;GO:0048749;GO:0048813;GO:0055059;GO:0070491;	K05706	-	COG5048	R	snail [Source:FlyBase;Acc:FBgn0003448]"	-	-
FBgn0263780	65.0936	94.4079	35.7793	0.378986	-1.39978	0.0220332	0.0822706	2R	1866080	2262115	-	3398	CG17684	GO:0006508;GO:0008236;GO:0016020;GO:0016021;GO:0006508;GO:0016020;GO:0016021;	K23014	-	-	-	-	-	-
FBgn0030824	22.7961	43.1019	2.49023	0.0577754	-4.1134	0.022235	0.0828296	X	17203112	17203925	+	814	CG5070	-	-	-	-	-	-	-	-
FBgn0033985	6.09253	11.0763	1.10879	0.100105	-3.32041	0.0224092	0.0832646	2R	14942398	14944469	+	1377	CG10257	GO:0043066;GO:0048812;	-	-	NOG296668	-	-	-	-
FBgn0085307	40.6156	77.1142	4.11705	0.0533891	-4.22731	0.0225484	0.0836699	3R	17120465	17120808	+	344	CG34278	-	-	-	NOG235662	-	-	-	-
FBgn0264426	7.73429	13.3891	2.07951	0.155314	-2.68674	0.023913	0.0871696	3R	21889539	21890171	+	633	CG43844	GO:0003674;GO:0005575;GO:0008150;GO:0016020;GO:0016021;GO:0003674;GO:0005575;GO:0008150;GO:0016020;GO:0016021;GO:0003674;GO:0005575;GO:0008150;GO:0016020;GO:0016021;	-	-	-	-	-	-	-
FBgn0085294	27.3764	39.5373	15.2155	0.38484	-1.37767	0.0241304	0.0877142	3L	3268461	3268994	+	467	CG34265	GO:0003674;GO:0005575;GO:0008150;	-	-	-	-	-	-	-
FBgn0031646	43.2383	58.46	28.0165	0.479243	-1.06117	0.0245343	0.0888067	2L	4903865	4906762	-	1294	CG2837	GO:0003674;GO:0005575;GO:0008150;GO:0003674;GO:0005575;GO:0008150;GO:0003674;GO:0005575;GO:0008150;GO:0003674;GO:0005575;GO:0008150;	-	-	NOG82585	S	-	-	-
FBgn0051658	12.3279	21.7989	2.857	0.131062	-2.93168	0.0251768	0.0905229	2L	810577	811531	+	783	Nnf1b	GO:0000776;GO:0003674;GO:0007059;GO:0007080;GO:0031262;GO:0031617;	-	-	NOG293380	-	-	-	-
FBgn0050031	3.03935	6.0787	0	0	-Inf	0.0253005	0.0908155	2R	11350811	11351621	+	811	CG30031	GO:0004252;GO:0004252;GO:0005576;GO:0005615;GO:0005829;GO:0006508;GO:0006508;GO:0006508;GO:0008233;GO:0008236;GO:0016787;	K01312	-	COG5640	O	-	-	-
FBgn0052214	3.0378	6.07561	0	0	-Inf	0.0253251	0.0908532	3L	19467346	19468160	+	756	CG32214	GO:0003674;GO:0005575;GO:0008150;GO:0003674;GO:0005575;GO:0008150;	-	-	-	-	-	-	-
FBgn0034956	40.1268	54.586	25.6676	0.470223	-1.08858	0.0274159	0.0960563	2R	24014917	24017198	-	1748	CG4324	GO:0016020;GO:0016021;GO:0016021;GO:0016021;GO:0022857;GO:0055085;GO:0016020;GO:0016021;GO:0016021;GO:0016021;GO:0022857;GO:0055085;	-	-	COG0477	G	-	-	-
FBgn0036975	930.984	1241.47	620.502	0.499814	-1.00054	0.0275851	0.0963873	3L	20353449	20356632	+	2269	CG5618	GO:0003824;GO:0016829;GO:0016831;GO:0019752;GO:0030170;GO:0003824;GO:0016829;GO:0016831;GO:0019752;GO:0030170;GO:0003824;GO:0016829;GO:0016831;GO:0019752;GO:0030170;	K01594	-	-	-	-	-	-
FBgn0031351	36.2868	49.7498	22.8238	0.458771	-1.12415	0.0281534	0.0978427	2L	1611410	1612576	+	1030	CG14352	-	-	-	-	-	-	-	-
FBgn0053281	220.322	302.351	138.294	0.457398	-1.12848	0.0285986	0.099043	2L	3324237	3326637	+	1594	CG33281	GO:0005215;GO:0005351;GO:0005355;GO:0015992;GO:0016020;GO:0016021;GO:0016021;GO:0022857;GO:0035428;GO:0046323;GO:0055085;GO:1904659;	K08145	-	COG0477	G	-	-	-
FBgn0016123	834.72	1113.29	556.155	0.499562	-1.00126	0.0290058	0.0999949	3R	31048929	31052540	+	2412	Alp4	GO:0003824;GO:0004035;GO:0004035;GO:0005576;GO:0005615;GO:0005886;GO:0007399;GO:0008152;GO:0009986;GO:0016020;GO:0016021;GO:0016311;GO:0016787;GO:0016791;GO:0031225;GO:0032504;GO:0042045;GO:0046872;	K01077	-	COG1785	P	Alkaline phosphatase 4[Source:FlyBase;Acc:FBgn0016123]	-	-
FBgn0038702	5.58134	11.1627	0	0	-Inf	0.0291396	0.100281	3R	19393360	19395188	+	1586	CG3739	GO:0006508;GO:0006508;GO:0008236;GO:0008239;	-	-	-	-	-	-	-
FBgn0037714	48.9397	75.9705	21.9088	0.288386	-1.79393	0.0293154	0.100794	3R	9570414	9571623	-	681	CG9396	GO:0005739;GO:0005743;GO:0005743;GO:0006850;GO:0006850;GO:0016021;GO:0031305;GO:0031305;GO:0050833;GO:0050833;	K22139	-	-	-	-	-	-
FBgn0039525	37.6574	51.7406	23.5743	0.455625	-1.13408	0.0293778	0.100886	3R	27559379	27561319	-	1273	CG5646	GO:0000064;GO:0000066;GO:0005743;GO:0006839;GO:0016020;GO:0016021;GO:0016021;GO:0022857;GO:1903352;	-	-	NOG264725	-	-	-	-
FBgn0052069	31.5033	43.9263	19.0802	0.434369	-1.20301	0.0293828	0.100886	3L	11062131	11062614	-	356	CG32069	GO:0005789;GO:0006888;GO:0012505;GO:0016020;GO:0016021;GO:0030134;GO:0030173;	K22939	-	NOG329574	-	-	-	-
FBgn0044048	28.1109	40.9464	15.2754	0.373058	-1.42253	0.0294228	0.100895	3L	9823349	9823897	-	478	Ilp5	GO:0005158;GO:0005158;GO:0005179;GO:0005576;GO:0005576;GO:0005576;GO:0005615;GO:0007166;GO:0007626;GO:0008286;GO:0008286;GO:0010469;GO:0010906;GO:0030431;GO:0046626;GO:0046854;GO:0060180;	K04526	-	-	-	Insulin-like peptide 5[Source:FlyBase;Acc:FBgn0044048]	-	-
FBgn0265726	5866.98	8490.03	3243.94	0.382088	-1.38802	0.0298446	0.101962	X	13692292	13717835	+	8748	Nna1	GO:0004180;GO:0004181;GO:0006508;GO:0008270;GO:0016787;GO:0004180;GO:0004181;GO:0006508;GO:0008270;GO:0016787;GO:0004180;GO:0004181;GO:0006508;GO:0008270;GO:0016787;GO:0004180;GO:0004181;GO:0006508;GO:0008270;GO:0016787;GO:0004180;GO:0004181;GO:0006508;GO:0008270;GO:0016787;GO:0002164;GO:0003407;GO:0004180;GO:0004181;GO:0005739;GO:0006508;GO:0006508;GO:0007005;GO:0008233;GO:0008237;GO:0008270;GO:…	K23437	-	-	-	Nna1 carboxypeptidase[Source:FlyBase;Acc:FBgn0265726]	-	-
FBgn0040729	12.4447	19.7208	5.1687	0.262094	-1.93185	0.0306428	0.104011	2R	19690798	19691078	+	281	CG15126	-	-	-	NOG274158	-	-	-	-
FBgn0034426	2.89364	5.78728	0	0	-Inf	0.0316187	0.106555	2R	19284551	19285219	-	669	CG10476	GO:0005737;GO:0006807;GO:0008080;	-	-	NOG322753	-	-	-	-
FBgn0036109	160.174	215.932	104.415	0.483556	-1.04825	0.0317208	0.106788	3L	10891714	10892516	+	565	Cpr67Fa2	GO:0008010;GO:0031012;GO:0040003;GO:0042302;GO:0042302;GO:0042302;	-	-	-	-	Cuticular protein 67Fa2[Source:FlyBase;Acc:FBgn0036109]	-	-
FBgn0262362	190.155	268.463	111.847	0.41662	-1.2632	0.0319845	0.107535	3R	8041224	8055970	+	1196	CG43060	GO:0003674;GO:0005575;GO:0008150;GO:0003674;GO:0005575;GO:0008150;	-	-	-	-	-	-	-
FBgn0028947	3.78634	7.57267	0	0	-Inf	0.0323935	0.10874	2L	15616997	15617915	+	849	CG11865	GO:0004222;GO:0004222;GO:0006508;GO:0006508;GO:0008233;GO:0008237;GO:0008237;GO:0008270;GO:0016787;GO:0046872;	-	-	NOG87014	S	-	-	-
FBgn0032896	8.40687	14.3417	2.47205	0.172368	-2.53644	0.034337	0.11393	2L	20856987	20857891	-	905	CG14400	GO:0003674;GO:0005575;GO:0008150;	-	-	-	-	-	-	-
FBgn0039848	14.4667	22.2609	6.67241	0.299736	-1.73823	0.0350021	0.115631	3R	31458380	31459869	-	1435	lox	GO:0004720;GO:0004720;GO:0005044;GO:0005507;GO:0005507;GO:0006464;GO:0006898;GO:0007155;GO:0016020;GO:0016491;GO:0016641;GO:0055114;GO:0055114;	-	-	-	-	lysyl oxidase-like [Source:FlyBase;Acc:FBgn0039848]"	-	-
FBgn0035553	3288.34	4999.37	1577.31	0.315502	-1.66428	0.0357489	0.117586	3L	4485159	4490963	-	2603	CG13722	-	-	-	NOG318406	-	-	-	-
FBgn0085235	137.994	253.291	22.6963	0.0896054	-3.48027	0.0358015	0.117639	2R	22163738	22164594	-	857	CG34206	GO:0003674;GO:0005575;GO:0008150;	-	-	NOG262912	-	-	-	-
FBgn0052856	35.1199	48.066	22.1738	0.46132	-1.11616	0.0363054	0.118771	3R	15964678	15965351	-	620	CG32856	GO:0003674;GO:0003700;GO:0005575;GO:0005634;GO:0006355;GO:0006366;GO:0006384;GO:0008150;GO:0003674;GO:0003700;GO:0005575;GO:0005634;GO:0006355;GO:0006366;GO:0006384;GO:0008150;	-	-	-	-	-	-	-
FBgn0033658	34.2016	46.756	21.6473	0.462984	-1.11097	0.0375469	0.121914	2R	11862537	11863252	-	716	Twdlbeta	GO:0005214;GO:0005578;GO:0010171;GO:0040003;	-	-	NOG48075	S	Tweedlebeta [Source:FlyBase;Acc:FBgn0033658]"	-	-
FBgn0037099	84.5662	115.47	53.6625	0.464731	-1.10553	0.0377701	0.122515	3L	21555373	21558226	-	2439	CG7173	-	-	-	-	-	-	-	-
FBgn0085361	4.25972	7.89321	0.626229	0.0793377	-3.65585	0.0391363	0.125815	X	20141010	20141476	+	412	CG34332	GO:0003674;GO:0005575;GO:0008150;	-	-	-	-	-	-	-
FBgn0261847	19.6531	30.8283	8.47777	0.274999	-1.8625	0.0398613	0.12725	3R	17121577	17122087	+	511	CG42779	GO:0003674;GO:0005575;GO:0008150;GO:0003674;GO:0005575;GO:0008150;	-	-	-	-	-	-	-
FBgn0259210	3.5244	6.77615	0.272652	0.0402371	-4.63533	0.0401896	0.128045	2R	24415410	24428387	-	4379	prom	GO:0003674;GO:0016020;GO:0016021;GO:0016021;GO:0016021;GO:0035996;GO:0042052;GO:0003674;GO:0016020;GO:0016021;GO:0016021;GO:0016021;GO:0035996;GO:0042052;GO:0003674;GO:0016020;GO:0016021;GO:0016021;GO:0016021;GO:0035996;GO:0042052;GO:0003674;GO:0016020;GO:0016021;GO:0016021;GO:0016021;GO:0035996;GO:0042052;	-	-	NOG308751	-	prominin [Source:FlyBase;Acc:FBgn0259210]"	-	-
FBgn0053267	138.834	265.566	12.1021	0.0455709	-4.45574	0.0402982	0.128327	3L	11564483	11572796	+	742	CG33267	GO:0003674;GO:0005575;GO:0008150;	-	-	NOG328080	-	-	-	-
FBgn0004777	15.7803	23.7753	7.7853	0.327453	-1.61064	0.0410328	0.130185	3R	6686728	6688039	+	1097	Ccp84Ag	GO:0008010;GO:0016020;GO:0016021;GO:0031012;GO:0040003;GO:0042302;GO:0042302;	-	-	NOG258791	-	-	-	-
FBgn0041622	2.68289	5.36579	0	0	-Inf	0.0411522	0.130499	3L	12964360	12967733	-	2157	Or69a	GO:0004871;GO:0004984;GO:0005549;GO:0005549;GO:0005886;GO:0007165;GO:0007608;GO:0007608;GO:0016020;GO:0016020;GO:0016021;GO:0032590;GO:0050896;GO:0050911;GO:0004871;GO:0004984;GO:0004984;GO:0005549;GO:0005549;GO:0005886;GO:0005886;GO:0007165;GO:0007608;GO:0007608;GO:0016020;GO:0016020;GO:0016021;GO:0016021;GO:0032590;GO:0050896;GO:0050911;GO:0050911;	K22984	-	NOG314755	-	Odorant receptor 69a[Source:FlyBase;Acc:FBgn0041622]	-	-
FBgn0263596	4.91376	8.91955	0.907972	0.101796	-3.29625	0.0413421	0.131005	3R	8049167	8049456	+	225	CG43618	GO:0003674;GO:0005575;GO:0008150;	-	-	-	-	-	-	-
FBgn0046875	80.0859	110.829	49.3426	0.445213	-1.16743	0.042229	0.132902	3R	6111671	6112302	-	569	Obp83g	GO:0005549;GO:0005549;GO:0005576;GO:0005615;GO:0007606;GO:0007608;	-	-	NOG264130	-	Odorant-binding protein 83g[Source:FlyBase;Acc:FBgn0046875]	-	-
FBgn0036880	8.29962	15.1955	1.40372	0.0923775	-3.43632	0.0425093	0.133522	3L	19520945	19527272	+	1838	Cpr76Bc	GO:0008010;GO:0031012;GO:0040003;GO:0042302;GO:0042302;GO:0008010;GO:0031012;GO:0040003;GO:0042302;GO:0042302;	-	-	NOG150165	K	Cuticular protein 76Bc[Source:FlyBase;Acc:FBgn0036880]	-	-
FBgn0030009	11.1335	17.5313	4.73569	0.270128	-1.88828	0.0427453	0.134133	X	8147949	8148705	+	757	CG15336	GO:0003676;	-	-	-	-	-	-	-
FBgn0085736	7.39814	12.5696	2.22667	0.177147	-2.49698	0.0434542	0.135763	3L	24927130	24927710	+	460	CG40472	GO:0003674;GO:0005743;GO:0005747;GO:0005747;GO:0008150;	K03958	-	NOG82033	S	-	-	-
FBgn0035151	32.1635	43.7157	20.6112	0.471483	-1.08472	0.0441281	0.137436	3L	677879	680326	-	2379	CG17129	-	-	-	-	-	-	-	-
FBgn0039805	195.309	280.382	110.236	0.393164	-1.3468	0.0442149	0.13754	3R	30867521	30869184	+	1378	Cpr100A	GO:0008010;GO:0031012;GO:0040003;GO:0042302;GO:0042302;GO:0042302;	-	-	NOG77242	R	Cuticular protein 100A[Source:FlyBase;Acc:FBgn0039805]	-	-
FBgn0051875	21.1135	29.959	12.268	0.409493	-1.28809	0.0451875	0.139857	2L	9995561	10002736	-	1443	CG31875	GO:0000122;GO:0003700;GO:0003714;GO:0005634;GO:0005667;GO:0008134;GO:0017053;GO:0044212;GO:0000122;GO:0003700;GO:0003714;GO:0005634;GO:0005667;GO:0008134;GO:0017053;GO:0044212;GO:0000122;GO:0003700;GO:0003714;GO:0005634;GO:0005667;GO:0008134;GO:0017053;GO:0044212;GO:0000122;GO:0003700;GO:0003714;GO:0005634;GO:0005667;GO:0008134;GO:0017053;GO:0044212;	-	-	-	-	-	-	-
FBgn0037783	5.85319	10.2531	1.45328	0.14174	-2.81868	0.0454086	0.140406	3R	10060252	10061136	+	708	Npc2c	GO:0005622;GO:0015918;GO:0032367;GO:0032934;	K13443	-	NOG330667	-	Niemann-Pick type C-2c[Source:FlyBase;Acc:FBgn0037783]	-	-
FBgn0033728	13.5608	20.4709	6.65074	0.324887	-1.62199	0.0459517	0.14161	2R	12402216	12405108	+	1186	Cpr49Ae	GO:0008010;GO:0031012;GO:0040003;GO:0042302;GO:0042302;GO:0042302;	-	-	NOG46954	A	Cuticular protein 49Ae[Source:FlyBase;Acc:FBgn0033728]	-	-
FBgn0263236	2720.82	4368.85	1072.8	0.245556	-2.02587	0.0461907	0.142075	3R	29244961	29250451	-	3715	SP1029	GO:0004177;GO:0005737;GO:0006508;GO:0006508;GO:0006508;GO:0008233;GO:0008237;GO:0008237;GO:0008270;GO:0008270;GO:0008270;GO:0016787;GO:0042277;GO:0043171;GO:0046331;GO:0046872;GO:0070006;GO:0004177;GO:0005737;GO:0006508;GO:0006508;GO:0006508;GO:0008233;GO:0008237;GO:0008237;GO:0008270;GO:0008270;GO:0008270;GO:0016787;GO:0042277;GO:0043171;GO:0046331;GO:0046872;GO:0070006;GO:0004177;GO:0005737;GO:…	-	-	COG0308	E	-	-	-
FBgn0037996	151.369	235.756	66.9813	0.284113	-1.81546	0.0466511	0.14315	3R	12208159	12210360	-	1861	CG4830	GO:0003824;GO:0008152;	-	-	COG0318	I	-	-	-
FBgn0037581	25.0729	35.2873	14.8585	0.421071	-1.24787	0.0467194	0.143325	3R	8347579	8349296	+	1581	CG7352	-	-	-	-	-	-	-	-
FBgn0035811	20.6552	29.7107	11.5998	0.390426	-1.35688	0.0480492	0.14643	3L	7719350	7721472	+	1461	CG12262	GO:0003995;GO:0003995;GO:0005739;GO:0005739;GO:0005739;GO:0005759;GO:0006629;GO:0006631;GO:0006635;GO:0006635;GO:0008152;GO:0016491;GO:0016627;GO:0050660;GO:0050660;GO:0055114;GO:0055114;GO:0070991;	-	-	COG1960	I	-	-	-
FBgn0005638	473.71	785.831	161.588	0.205627	-2.2819	0.0493344	0.149113	2R	24331522	24334307	-	2786	slbo	GO:0000977;GO:0001708;GO:0003677;GO:0003700;GO:0005634;GO:0005634;GO:0006351;GO:0006355;GO:0006355;GO:0007298;GO:0010906;GO:0045944;GO:0046427;GO:0046982;GO:0000977;GO:0001708;GO:0003677;GO:0003700;GO:0005634;GO:0005634;GO:0006351;GO:0006355;GO:0006355;GO:0007298;GO:0010906;GO:0045944;GO:0046427;GO:0046982;	K10052	-	NOG244516	-	slow border cells [Source:FlyBase;Acc:FBgn0005638]"	-	-
FBgn0004649	7.2745	12.1655	2.38353	0.195926	-2.35162	0.0495308	0.149567	X	14193214	14199958	+	6351	yl	GO:0005509;GO:0005886;GO:0006897;GO:0006898;GO:0008196;GO:0016020;GO:0016021;GO:0030135;GO:0031410;GO:0048477;GO:0005509;GO:0016020;GO:0016021;	-	-	NOG235850	-	yolkless [Source:FlyBase;Acc:FBgn0004649]"	-	-
FBgn0037661	33.9392	45.8244	22.0539	0.48127	-1.05508	0.0497086	0.150068	3R	9065183	9066303	+	1121	Ada	GO:0004000;GO:0005575;GO:0006154;GO:0009117;GO:0016787;GO:0019239;GO:0046103;GO:0046872;	K01488	-	COG1816	F	Adenosine deaminase[Source:FlyBase;Acc:FBgn0037661]	-	-
FBgn0039881	14.1631	21.3498	6.97644	0.326768	-1.61366	0.0498699	0.15045	3R	31805468	31806769	+	1278	CG1971	GO:0003674;GO:0005575;GO:0008150;GO:0003674;GO:0005575;GO:0008150;GO:0003674;GO:0005575;GO:0008150;GO:0003674;GO:0005575;GO:0008150;	-	-	-	-	-	-	-

## Sheet: up
id	baseMean	baseMean_W	baseMean_H	foldChange(H/W)(H/W)	log2FoldChange	pval	padj	Chromosome	Start Site	End Site	Direction	Length	Name	GO	KEGG	EC	eggNOG	eggNOG_Class	Description	NCBI_GI	UniProtID
FBgn0034328	2834.72	9.20571	5660.23	614.86	9.26412	8.33115e-225	1.07447e-220	2R	18382704	18383235	-	468	IM23	GO:0002376;GO:0003674;GO:0003674;GO:0005576;GO:0008063;GO:0009617;GO:0019731;GO:0045087;GO:0050830;	-	-	NOG268228	-	Immune induced molecule 23[Source:FlyBase;Acc:FBgn0034328]	-	-
FBgn0044811	744.31	0.368228	1488.25	4041.65	11.9807	9.29928e-154	2.99832e-150	2L	19911815	19912377	-	506	TotF	GO:0002376;GO:0003674;GO:0005576;GO:0005576;GO:0005615;GO:0005615;GO:0009408;GO:0009411;GO:0009617;GO:0009617;GO:0034605;GO:0034644;GO:0045087;	-	-	NOG294739	-	Turandot F [Source:FlyBase;Acc:FBgn0044811]"	-	-
FBgn0262531	13487.8	798.428	26177.2	32.7859	5.035	4.52981e-133	1.16842e-129	3L	17645486	17646737	-	1193	CG43085	-	-	-	-	-	-	-	-
FBgn0034352	367.412	0	734.825	Inf	Inf	1.29549e-107	2.38684e-104	2R	18452737	18454462	-	1726	CG17669	GO:0003674;GO:0005575;GO:0005737;GO:0008150;GO:0030030;	K19752	-	NOG85125	S	-	-	-
FBgn0010041	1607.66	4.10997	3211.22	781.323	9.60978	1.94759e-82	2.09317e-79	3R	12375733	12376572	+	840	GstD5	GO:0004364;GO:0004364;GO:0005737;GO:0005737;GO:0006749;GO:0009636;GO:0016740;	K00799	-	COG0625	O	Glutathione S transferase D5[Source:FlyBase;Acc:FBgn0010041]	-	-
FBgn0036468	961.848	113.263	1810.43	15.9844	3.99859	2.28836e-71	1.84456e-68	3L	15051931	15052490	-	560	CG13461	-	-	-	-	-	-	-	-
FBgn0040735	342.903	4.07715	681.728	167.207	7.38549	1.17488e-58	6.58803e-56	2R	18388995	18389443	+	383	CG16836	-	-	-	NOG322903	-	-	-	-
FBgn0050026	246.993	12.1834	481.803	39.5458	5.30545	2.98152e-57	1.53811e-54	2R	11408576	11409449	-	821	CG30026	GO:0003674;GO:0005575;GO:0008150;	-	-	NOG313383	-	-	-	-
FBgn0028514	2851.18	616.369	5085.98	8.25153	3.04466	2.50309e-55	1.24163e-52	2L	15923395	15926287	+	2832	CG4793	GO:0004252;GO:0006508;GO:0016787;GO:0035208;	-	-	COG5640	O	-	-	-
FBgn0034221	736.502	128.712	1344.29	10.4442	3.38463	3.97393e-51	1.89821e-48	2R	17453399	17455729	+	1700	CG10764	GO:0004252;GO:0004252;GO:0006508;GO:0006508;GO:0006508;GO:0008233;GO:0008236;GO:0016787;GO:0035207;	-	-	COG5640	O	-	-	-
FBgn0037974	975.041	196.084	1754	8.94511	3.1611	5.19556e-50	2.39311e-47	3R	11980704	11982622	-	1628	CG12224	-	-	-	-	-	-	-	-
FBgn0030313	119.933	0	239.866	Inf	Inf	1.27103e-49	5.65257e-47	X	11572707	11573640	+	934	CG11697	GO:0016020;GO:0016021;GO:0048136;GO:0016020;GO:0016021;	-	-	-	-	-	-	-
FBgn0004872	335.618	37.5552	633.682	16.8733	4.07667	1.39307e-49	5.98881e-47	2L	10982205	10987420	-	3073	piwi	GO:0000335;GO:0000785;GO:0000791;GO:0003676;GO:0003723;GO:0003723;GO:0004518;GO:0004519;GO:0005515;GO:0005515;GO:0005634;GO:0005634;GO:0005654;GO:0005654;GO:0005700;GO:0005737;GO:0005737;GO:0005829;GO:0006342;GO:0007275;GO:0007279;GO:0007294;GO:0010369;GO:0010529;GO:0016246;GO:0016441;GO:0016787;GO:0030514;GO:0030718;GO:0030718;GO:0031047;GO:0031047;GO:0031933;GO:0042078;GO:0046872;GO:0048132;GO:…	K02156	-	NOG286051	-	P-element induced wimpy testis[Source:FlyBase;Acc:FBgn0004872]	-	-
FBgn0028583	545.075	85.3289	1004.82	11.7759	3.55776	7.87983e-49	3.27826e-46	X	21396727	21397316	-	590	lcs	GO:0003674;GO:0005575;GO:0008150;	-	-	-	-	la costa [Source:FlyBase;Acc:FBgn0028583]"	-	-
FBgn0052640	182.079	8.82539	355.333	40.2626	5.33137	1.28237e-47	5.16834e-45	X	13178005	13178523	+	466	CG32640	GO:0016020;GO:0016021;	-	-	COG2214	O	-	-	-
FBgn0263219	974.232	208.734	1739.73	8.33469	3.05913	1.94649e-47	7.60725e-45	3L	8238647	8282398	+	7913	Dscam4	GO:0005887;GO:0007155;GO:0016020;GO:0016021;GO:0042802;GO:0005887;GO:0007155;GO:0016020;GO:0016021;GO:0042802;GO:0005887;GO:0007155;GO:0016020;GO:0016021;GO:0042802;GO:0005887;GO:0007155;GO:0016020;GO:0016021;GO:0042802;GO:0005887;GO:0007155;GO:0016020;GO:0016021;GO:0042802;	-	-	NOG12793	-	Down syndrome cell adhesion molecule 4[Source:FlyBase;Acc:FBgn0263219]	-	-
FBgn0053462	1430.77	32.8228	2828.72	86.1815	6.42931	2.44664e-47	9.28019e-45	2R	15696794	15698010	+	1025	CG33462	GO:0004252;GO:0004252;GO:0005576;GO:0006508;GO:0006508;GO:0016787;GO:0032504;	-	-	COG5640	O	-	-	-
FBgn0283442	163.091	6.5002	319.682	49.1803	5.62001	2.52924e-46	8.81611e-44	2L	15061656	15074311	+	2285	vas	GO:0000166;GO:0003676;GO:0003723;GO:0003723;GO:0003724;GO:0003730;GO:0004004;GO:0004386;GO:0005515;GO:0005515;GO:0005515;GO:0005524;GO:0005524;GO:0005737;GO:0005737;GO:0006417;GO:0007076;GO:0007275;GO:0007293;GO:0007314;GO:0007315;GO:0007316;GO:0008104;GO:0008104;GO:0008298;GO:0016740;GO:0016779;GO:0016787;GO:0016887;GO:0030154;GO:0030717;GO:0036464;GO:0043186;GO:0045170;GO:0045495;GO:0045727;GO:…	K13982	-	-	-	vasa [Source:FlyBase;Acc:FBgn0283442]"	-	-
FBgn0053117	17024.1	0.763091	34047.4	44617.8	15.4453	7.78926e-46	2.64363e-43	2L	19912938	19913516	-	522	Victoria	GO:0002376;GO:0003674;GO:0005576;GO:0005576;GO:0005615;GO:0005615;GO:0009408;GO:0009617;GO:0034605;GO:0034644;GO:0045087;	-	-	NOG294739	-	-	-	-
FBgn0038455	650.418	131.062	1169.77	8.92535	3.15791	1.46656e-44	4.84979e-42	3R	16651217	16652319	-	1103	CG14907	-	-	-	-	-	-	-	-
FBgn0003483	278.517	37.3022	519.732	13.933	3.80043	5.39688e-41	1.61869e-38	3R	15837419	15844415	+	4678	spn-E	GO:0000166;GO:0000335;GO:0001556;GO:0003676;GO:0003723;GO:0003724;GO:0004004;GO:0004386;GO:0004386;GO:0004386;GO:0005524;GO:0005524;GO:0005634;GO:0005737;GO:0005737;GO:0005739;GO:0006342;GO:0006396;GO:0006403;GO:0007076;GO:0007275;GO:0007283;GO:0007294;GO:0007315;GO:0007317;GO:0008186;GO:0008298;GO:0009949;GO:0009951;GO:0010529;GO:0016246;GO:0016787;GO:0030154;GO:0030423;GO:0030717;GO:0030720;GO:…	-	-	COG1643	L	spindle E [Source:FlyBase;Acc:FBgn0003483]"	-	-
FBgn0263321	174.838	14.04	335.637	23.9057	4.57928	1.80466e-39	5.28972e-37	2L	1442627	1443832	+	1206	CG43402	GO:0003674;GO:0005575;GO:0008150;GO:0003674;GO:0005575;GO:0008150;	-	-	-	-	-	-	-
FBgn0025583	221.331	0.736457	441.926	600.071	9.22899	1.38329e-38	3.9645e-36	2R	18386602	18387030	+	367	IM2	GO:0002376;GO:0005576;GO:0005576;GO:0006952;GO:0006952;GO:0009617;GO:0045087;	K20695	-	NOG250980	-	Immune induced molecule 2[Source:FlyBase;Acc:FBgn0025583]	-	-
FBgn0259896	2468.61	217.21	4720.01	21.7302	4.44163	5.87752e-37	1.54699e-34	2L	13973158	13976769	-	3292	NimC1	GO:0003674;GO:0005886;GO:0006909;GO:0016020;GO:0016021;GO:0016021;GO:0042742;GO:0003674;GO:0005886;GO:0006909;GO:0016020;GO:0016021;GO:0016021;GO:0042742;GO:0003674;GO:0005886;GO:0006909;GO:0016020;GO:0016021;GO:0016021;GO:0042742;	-	-	-	-	Nimrod C1 [Source:FlyBase;Acc:FBgn0259896]"	-	-
FBgn0034329	955.037	5.52343	1904.55	344.813	8.42967	6.65517e-35	1.68298e-32	2R	18383949	18384378	+	361	IM1	GO:0002376;GO:0005576;GO:0005576;GO:0006952;GO:0006952;GO:0009617;GO:0016020;GO:0016021;GO:0045087;	K20695	-	NOG250980	-	Immune induced molecule 1[Source:FlyBase;Acc:FBgn0034329]	-	-
FBgn0037829	92.4248	1.939	182.911	94.3323	6.55968	2.45746e-34	5.97996e-32	3R	10753331	10755634	-	1749	CG14691	GO:0016020;GO:0016021;GO:0016021;GO:0055085;GO:0016020;GO:0016021;GO:0016021;GO:0055085;GO:0016020;GO:0016021;GO:0016021;GO:0016021;GO:0055085;	-	-	NOG266062	-	-	-	-
FBgn0283461	6253.42	334.397	12172.4	36.4012	5.18592	8.38652e-33	1.93144e-30	3L	3369556	3369942	+	387	Drs	GO:0003674;GO:0005576;GO:0005576;GO:0006952;GO:0006952;GO:0009617;GO:0019731;GO:0019732;GO:0019732;GO:0031640;GO:0042832;GO:0045087;GO:0050829;GO:0050832;GO:0050832;GO:0051715;GO:0061844;	K20670	-	-	-	Drosomycin [Source:FlyBase;Acc:FBgn0283461]"	-	-
FBgn0031470	419.748	107.421	732.075	6.81502	2.76872	8.58884e-31	1.84617e-28	2L	2844601	2845734	-	1073	CG18557	GO:0004252;GO:0006508;GO:0016787;	-	-	-	-	-	-	-
FBgn0033928	479.369	130.553	828.185	6.34366	2.66532	1.2349e-30	2.61091e-28	2R	14361924	14362825	+	902	Arc2	GO:0003674;GO:0005575;GO:0008150;	-	-	KOG0017	R	-	-	-
FBgn0039798	2495.72	409.043	4582.4	11.2027	3.48578	4.20545e-30	8.60917e-28	3R	30729837	30731165	-	1222	CG11313	GO:0004252;GO:0004252;GO:0005576;GO:0006508;GO:0006508;GO:0006508;GO:0008233;GO:0008236;GO:0016787;GO:0042381;GO:0004252;GO:0004252;GO:0005576;GO:0006508;GO:0006508;GO:0006508;GO:0008233;GO:0008236;GO:0016787;GO:0042381;	-	-	-	-	-	-	-
FBgn0037385	68.3973	0.368228	136.426	370.494	8.53331	6.14203e-30	1.23771e-27	3R	5830062	5831785	+	1118	glob3	GO:0005344;GO:0005737;GO:0015671;GO:0019825;GO:0020037;GO:0020037;	-	-	NOG270009	-	globin 3 [Source:FlyBase;Acc:FBgn0037385]"	-	-
FBgn0052195	542.898	90.4509	995.344	11.0042	3.45999	8.4686e-30	1.6803e-27	3L	18112959	18119150	+	4961	CG32195	GO:0003674;GO:0005575;GO:0008150;GO:0003674;GO:0005575;GO:0008150;GO:0003674;GO:0005575;GO:0008150;	-	-	-	-	-	-	-
FBgn0027563	80.7111	2.20937	159.213	72.0626	6.17118	1.83098e-29	3.54538e-27	3R	14225098	14226762	-	1449	CG9631	GO:0004175;GO:0004252;GO:0006508;GO:0006508;GO:0006508;GO:0008233;GO:0008236;GO:0016787;	-	-	-	-	-	-	-
FBgn0033033	2258.62	842.739	3674.49	4.36018	2.12439	1.84183e-29	3.54538e-27	2R	5676750	5691723	-	3462	scaf	GO:0005576;GO:0005615;GO:0005737;GO:0005769;GO:0005770;GO:0006508;GO:0007390;GO:0007391;GO:0007394;GO:0007560;GO:0016324;GO:0016787;GO:0045197;GO:0048802;GO:0048803;GO:0048803;GO:0050793;GO:0055037;GO:0090099;GO:0005576;GO:0005615;GO:0005737;GO:0005769;GO:0005770;GO:0006508;GO:0007390;GO:0007391;GO:0007394;GO:0007560;GO:0016324;GO:0016787;GO:0045197;GO:0048802;GO:0048803;GO:0048803;GO:0050793;GO:…	-	-	NOG276735	-	scarface [Source:FlyBase;Acc:FBgn0033033]"	-	-
FBgn0053459	479.938	97.5238	862.352	8.84248	3.14445	4.12406e-29	7.82177e-27	2R	16488053	16489182	+	914	CG33459	GO:0004252;GO:0006508;GO:0016020;GO:0016021;GO:0016787;	-	-	COG5640	O	-	-	-
FBgn0051092	2207.06	829.037	3585.08	4.3244	2.1125	4.42252e-29	8.26627e-27	3R	25698727	25740465	-	5510	LpR2	GO:0005886;GO:0016020;GO:0016021;GO:0032370;GO:0048812;GO:0071813;GO:0005509;GO:0005886;GO:0016020;GO:0016021;GO:0032370;GO:0048812;GO:0071813;GO:0005509;GO:0005886;GO:0016020;GO:0016021;GO:0032370;GO:0048812;GO:0071813;GO:0005509;GO:0005886;GO:0016020;GO:0016021;GO:0032370;GO:0048812;GO:0071813;GO:0005509;GO:0005886;GO:0016020;GO:0016021;GO:0032370;GO:0048812;GO:0071813;GO:0005509;GO:0005886;GO:…	K20053	-	NOG255913	-	Lipophorin receptor 2[Source:FlyBase;Acc:FBgn0051092]	-	-
FBgn0038290	187.813	30.7617	344.865	11.2108	3.48682	5.30822e-29	9.78002e-27	3R	15135138	15137004	-	1428	CG6912	-	-	-	NOG112928	R	-	-	-
FBgn0031091	364.298	94.3599	634.235	6.72144	2.74877	1.36351e-28	2.47679e-26	X	20160355	20165830	-	2505	Phf7	GO:0001673;GO:0005700;GO:0010628;GO:0019100;GO:0042393;GO:0048136;GO:0001673;GO:0005700;GO:0010628;GO:0019100;GO:0042393;GO:0048136;GO:0001673;GO:0005700;GO:0010628;GO:0019100;GO:0042393;GO:0048136;	K22371	-	NOG304942	-	PHD finger protein 7[Source:FlyBase;Acc:FBgn0031091]	-	-
FBgn0029710	248.588	53.2776	443.899	8.33182	3.05863	3.18909e-28	5.62985e-26	X	4542630	4544497	+	1693	CG3568	GO:0003674;GO:0005575;GO:0008150;	-	-	-	-	-	-	-
FBgn0038277	148.459	20.2538	276.664	13.6598	3.77187	4.22737e-28	7.26938e-26	3R	14900432	14901563	-	951	RpS5b	GO:0003723;GO:0003735;GO:0005840;GO:0006412;GO:0030529;GO:0000028;GO:0002181;GO:0003723;GO:0003729;GO:0003735;GO:0003735;GO:0005840;GO:0006412;GO:0015935;GO:0019843;GO:0022627;GO:0030529;	K02989	-	COG0049	J	Ribosomal protein S5b[Source:FlyBase;Acc:FBgn0038277]	-	-
FBgn0032956	4654.34	1867.35	7441.33	3.98497	1.99457	5.42235e-28	9.20159e-26	2L	21658735	21663698	+	3426	Cul2	GO:0006511;GO:0007281;GO:0007295;GO:0008582;GO:0016567;GO:0030514;GO:0031461;GO:0031462;GO:0031625;GO:0031625;GO:0042787;GO:0048140;GO:0048471;GO:0061630;GO:0006511;GO:0007281;GO:0007295;GO:0008582;GO:0016567;GO:0030514;GO:0031461;GO:0031462;GO:0031625;GO:0031625;GO:0042787;GO:0048140;GO:0048471;GO:0061630;	K03870	-	COG5647	O	Cullin 2 [Source:FlyBase;Acc:FBgn0032956]"	-	-
FBgn0037850	408.63	16.0859	801.174	49.8059	5.63825	1.11499e-26	1.79751e-24	3R	10878204	10879319	-	1116	CG14695	-	-	-	NOG267175	-	-	-	-
FBgn0034880	732.271	39.3214	1425.22	36.2454	5.17972	1.53734e-26	2.44778e-24	2R	23556672	23560263	+	3207	ItgaPS5	GO:0001555;GO:0004872;GO:0007155;GO:0007155;GO:0007157;GO:0007160;GO:0007229;GO:0008305;GO:0008305;GO:0016020;GO:0016021;GO:0016021;GO:0033627;GO:0046982;GO:0050839;	-	-	NOG26407	T	Integrin alphaPS5 subunit[Source:FlyBase;Acc:FBgn0034880]	-	-
FBgn0039316	1471.02	41.2508	2900.79	70.3208	6.13588	2.96897e-26	4.6696e-24	3R	25289889	25291366	+	1415	CG11893	GO:0022416;GO:0035220;	-	-	NOG10305	-	-	-	-
FBgn0085384	584.004	195.167	972.842	4.98468	2.3175	4.57195e-26	7.01958e-24	3R	23803859	23859167	+	5589	CG34355	GO:0004888;GO:0005887;GO:0007165;GO:0016020;GO:0016021;GO:0030195;GO:0004888;GO:0005887;GO:0007165;GO:0016020;GO:0016021;GO:0030195;GO:0004888;GO:0005887;GO:0007165;GO:0016020;GO:0016021;GO:0030195;GO:0004888;GO:0005887;GO:0007165;GO:0016020;GO:0016021;GO:0030195;	-	-	NOG309477	-	-	-	-
FBgn0039332	315.697	85.4602	545.933	6.38816	2.6754	7.30279e-26	1.10805e-23	3R	25381065	25382781	-	1717	alrm	GO:0003674;GO:0005575;GO:0008150;	-	-	COG4886	S	astrocytic leucine-rich repeat molecule[Source:FlyBase;Acc:FBgn0039332]	-	-
FBgn0036690	65.4669	1.52928	129.405	84.6181	6.4029	1.49454e-25	2.21553e-23	3L	17029812	17032080	-	867	Ilp8	GO:0005158;GO:0005615;GO:0005622;GO:0007189;GO:0007304;GO:0008286;GO:0009855;GO:0035073;GO:0042600;GO:0048638;GO:0048640;GO:0071480;GO:0106024;	-	-	NOG262658	-	Insulin-like peptide 8[Source:FlyBase;Acc:FBgn0036690]	-	-
FBgn0036145	201.66	34.9519	368.368	10.5393	3.3977	1.52529e-25	2.23542e-23	3L	11199620	11200587	+	668	CG7607	-	-	-	-	-	-	-	-
FBgn0045980	189.966	21.3021	358.63	16.8354	4.07343	3.5894e-25	5.14361e-23	3R	24822401	24825648	-	2791	niki	GO:0004672;GO:0004674;GO:0004697;GO:0004702;GO:0005524;GO:0005929;GO:0006468;GO:0006468;GO:0016301;GO:0016310;GO:0016740;GO:0023014;GO:0048812;	K20877	-	COG0515	T	nimA-like kinase [Source:FlyBase;Acc:FBgn0045980]"	-	-
FBgn0032638	15826.8	3085.2	28568.5	9.25985	3.21099	6.68532e-25	9.47479e-23	2L	17454263	17455923	-	1587	SPH93	GO:0003674;GO:0005575;GO:0006508;GO:0006508;GO:0008233;GO:0016787;GO:0050830;	-	-	COG5640	O	Serine protease homolog 93[Source:FlyBase;Acc:FBgn0032638]	-	-
FBgn0040602	61.0261	1.11955	120.933	108.019	6.75514	8.63245e-25	1.21014e-22	3R	25850410	25851291	-	813	CG14545	-	-	-	NOG316143	-	-	-	-
FBgn0029766	27958.5	4261.81	51655.1	12.1205	3.59937	2.28047e-23	2.912e-21	X	5429571	5432526	+	2956	CG15784	GO:0003674;GO:0005575;GO:0005634;GO:0008150;GO:0003674;GO:0005575;GO:0005634;GO:0008150;	-	-	-	-	-	-	-
FBgn0031888	653.985	170.526	1137.44	6.67022	2.73773	2.31395e-23	2.92578e-21	2L	7069536	7084635	-	2102	Pvf2	GO:0005172;GO:0007435;GO:0008083;GO:0010469;GO:0016020;GO:0035099;GO:0035172;GO:0048010;	-	-	NOG253892	-	PDGF- and VEGF-related factor 2[Source:FlyBase;Acc:FBgn0031888]	-	-
FBgn0032456	6691.81	3039.45	10344.2	3.40331	1.76694	4.51359e-23	5.49168e-21	2L	12719045	12766546	+	7649	MRP	GO:0000166;GO:0005215;GO:0005524;GO:0005524;GO:0005886;GO:0006810;GO:0009636;GO:0016020;GO:0016021;GO:0016021;GO:0016787;GO:0016887;GO:0016887;GO:0042626;GO:0055085;GO:0097254;GO:0000166;GO:0005215;GO:0005524;GO:0005524;GO:0005886;GO:0006810;GO:0009636;GO:0016020;GO:0016021;GO:0016021;GO:0016787;GO:0016887;GO:0016887;GO:0042626;GO:0055085;GO:0097254;GO:0000166;GO:0005215;GO:0005524;GO:0005524;GO:…	K05665	-	-	-	Multidrug-Resistance like Protein 1[Source:FlyBase;Acc:FBgn0032456]	-	-
FBgn0000928	96.6648	10.6603	182.669	17.1354	4.09891	5.61625e-23	6.76942e-21	X	2720468	2724158	+	3502	fs(1)Yb	GO:0005515;GO:0005737;GO:0007281;GO:0010526;GO:0030713;GO:0030718;GO:0042078;GO:0048103;GO:0048477;GO:0070725;	-	-	-	-	female sterile (1) Yb[Source:FlyBase;Acc:FBgn0000928]	-	-
FBgn0033945	609.479	229.232	989.727	4.31758	2.11022	1.49193e-22	1.76527e-20	2R	14604549	14605297	-	688	CG12868	-	-	-	-	-	-	-	-
FBgn0041627	424.554	146.395	702.713	4.8001	2.26307	1.95217e-22	2.26821e-20	2L	15768630	15771159	-	2304	Ku80	GO:0000166;GO:0000723;GO:0000723;GO:0000784;GO:0003677;GO:0003677;GO:0003684;GO:0004386;GO:0005524;GO:0005634;GO:0005634;GO:0006281;GO:0006303;GO:0006303;GO:0006310;GO:0006310;GO:0006974;GO:0016787;GO:0016817;GO:0032508;GO:0042162;GO:0042162;GO:0043564;GO:0045471;GO:0071480;	K10885	-	-	-	-	-	-
FBgn0011774	435.707	153.216	718.199	4.6875	2.22882	5.40255e-22	6.11199e-20	3R	11410047	11412440	+	2149	Irbp	GO:0000723;GO:0003677;GO:0003684;GO:0005634;GO:0006303;GO:0016787;GO:0016887;GO:0042162;GO:0043564;GO:0000166;GO:0000723;GO:0000723;GO:0000784;GO:0003677;GO:0003677;GO:0003677;GO:0003684;GO:0004003;GO:0004386;GO:0005524;GO:0005634;GO:0005634;GO:0005694;GO:0006281;GO:0006303;GO:0006303;GO:0006310;GO:0006974;GO:0016787;GO:0032508;GO:0042162;GO:0042162;GO:0043564;GO:0043564;GO:0046982;	K10884	-	NOG305318	-	Inverted repeat-binding protein[Source:FlyBase;Acc:FBgn0011774]	-	-
FBgn0039644	678.581	265.25	1091.91	4.11654	2.04143	5.72459e-22	6.42e-20	3R	29158122	29164966	+	5031	CG11897	GO:0000166;GO:0005524;GO:0005524;GO:0005887;GO:0016020;GO:0016021;GO:0016021;GO:0016787;GO:0016887;GO:0016887;GO:0042626;GO:0042626;GO:0055085;GO:0055085;GO:0000166;GO:0005524;GO:0005524;GO:0005887;GO:0016020;GO:0016021;GO:0016021;GO:0016787;GO:0016887;GO:0016887;GO:0042626;GO:0042626;GO:0055085;GO:0055085;	-	-	COG1132	V	-	-	-
FBgn0031945	359.122	66.5158	651.728	9.79809	3.2925	6.72549e-22	7.47747e-20	2L	7767628	7775033	+	1643	CG7191	-	-	-	NOG115653	S	-	-	-
FBgn0033926	62143.8	16530.8	107757	6.51857	2.70456	1.51042e-21	1.66495e-19	2R	14357927	14360297	-	2371	Arc1	GO:0003012;GO:0003676;GO:0008270;GO:0030017;GO:0042595;GO:0045202;	-	-	inNOG09505	R	Activity-regulated cytoskeleton associated protein 1[Source:FlyBase;Acc:FBgn0033926]	-	-
FBgn0036469	441.396	83.8061	798.985	9.53373	3.25304	2.22197e-21	2.40813e-19	3L	15053568	15054135	-	568	CG18649	-	-	-	-	-	-	-	-
FBgn0030189	366.858	125.729	607.987	4.83568	2.27372	3.8241e-21	4.10995e-19	X	10326464	10328946	+	2018	CG2909	-	-	-	NOG71946	S	-	-	-
FBgn0024491	1912.02	305.706	3518.34	11.5089	3.52468	1.24301e-20	1.25243e-18	3R	16186156	16189564	-	3336	Bin1	GO:0000398;GO:0003714;GO:0005515;GO:0005515;GO:0005634;GO:0005737;GO:0006342;GO:0006351;GO:0006355;GO:0007275;GO:0008134;GO:0016580;GO:0045892;GO:0071011;GO:0071013;GO:0000398;GO:0003714;GO:0005515;GO:0005515;GO:0005634;GO:0005737;GO:0006342;GO:0006351;GO:0006355;GO:0007275;GO:0008134;GO:0016580;GO:0045892;GO:0071011;GO:0071013;GO:0000398;GO:0003714;GO:0005515;GO:0005515;GO:0005634;GO:0005737;GO:…	K14324	-	NOG249491	-	Bicoid interacting protein 1[Source:FlyBase;Acc:FBgn0024491]	-	-
FBgn0037973	1313.54	595.027	2032.06	3.41507	1.77191	4.99759e-20	4.77436e-18	3R	11978574	11980390	-	1131	CG18547	GO:0016491;GO:0016491;GO:0055114;GO:0055114;	-	-	COG0667	C	-	-	-
FBgn0038299	2351.43	508.549	4194.31	8.24761	3.04398	7.54133e-20	7.15151e-18	3R	15206703	15208762	-	1431	Spn88Eb	GO:0004867;GO:0005615;GO:0005615;GO:0005615;GO:0009620;GO:0010951;GO:0022416;GO:0030431;GO:0045861;	-	-	-	-	Serpin 88Eb [Source:FlyBase;Acc:FBgn0038299]"	-	-
FBgn0261113	21672.9	10789.7	32556.1	3.01733	1.59327	9.501e-20	8.81542e-18	3R	18914968	18926989	+	4826	Xrp1	GO:0008285;GO:0009987;GO:0042048;GO:0046983;GO:0051276;GO:0008285;GO:0009987;GO:0042048;GO:0046983;GO:0051276;GO:0003693;GO:0006302;GO:0008285;GO:0009987;GO:0042048;GO:0046983;GO:0051276;GO:1990391;GO:0008285;GO:0009987;GO:0042048;GO:0046983;GO:0051276;GO:0008285;GO:0009987;GO:0042048;GO:0046983;GO:0051276;GO:0008285;GO:0009987;GO:0042048;GO:0046983;GO:0051276;GO:0008285;GO:0009987;GO:0042048;GO:…	-	-	-	-	-	-	-
FBgn0267967	70.3783	6.66249	134.094	20.1268	4.33104	1.60486e-19	1.45759e-17	X	17629791	17632047	-	1984	corolla	GO:0000795;GO:0007130;GO:0007143;GO:0008157;GO:0010705;GO:0098653;GO:0000795;GO:0007130;GO:0007143;GO:0008157;GO:0010705;GO:0098653;	-	-	-	-	-	-	-
FBgn0039108	468.926	53.1215	884.73	16.6548	4.05787	2.67191e-19	2.37653e-17	3R	23719343	23721625	-	1864	CG10232	GO:0004252;GO:0004252;GO:0006508;GO:0006508;GO:0006508;GO:0008233;GO:0008236;GO:0016787;	-	-	-	-	-	-	-
FBgn0027836	2931.27	701.428	5161.11	7.35801	2.87932	4.44857e-19	3.92967e-17	2R	18168413	18172607	-	2969	Dgp-1	GO:0003674;GO:0003924;GO:0005525;GO:0005575;GO:0008150;GO:0003674;GO:0003924;GO:0005525;GO:0005575;GO:0008150;	-	-	COG5258	R	-	-	-
FBgn0029813	77.7123	9.47266	145.952	15.4077	3.94558	1.03334e-18	8.88463e-17	X	5814864	5815820	-	957	CG15766	GO:0005737;GO:0006807;GO:0008080;GO:0008080;GO:0016740;GO:0016746;	-	-	-	-	-	-	-
FBgn0034636	1163.77	540.008	1787.53	3.31019	1.72691	1.19998e-18	1.01817e-16	2R	21560246	21576035	-	2758	twz	GO:0002121;GO:0008049;GO:0008343;GO:0008344;GO:0051260;GO:0002121;GO:0008049;GO:0008343;GO:0008344;GO:0051260;	K21754	-	NOG318666	-	tiwaz [Source:FlyBase;Acc:FBgn0034636]"	-	-
FBgn0260745	7901.64	4014.42	11788.9	2.93663	1.55416	1.69107e-18	1.42547e-16	3R	11984862	11993315	-	3518	mfas	GO:0005615;GO:0005886;GO:0007409;GO:0032504;GO:0005615;GO:0005886;GO:0007409;GO:0032504;GO:0005615;GO:0005886;GO:0007409;GO:0032504;GO:0005615;GO:0005886;GO:0007409;GO:0032504;GO:0005615;GO:0005886;GO:0007409;GO:0032504;GO:0005615;GO:0005886;GO:0007409;GO:0032504;GO:0005615;GO:0005886;GO:0007409;GO:0032504;GO:0005615;GO:0005886;GO:0007409;GO:0032504;GO:0005578;GO:0005615;GO:0005886;GO:0007155;GO:…	-	-	-	-	midline fasciclin [Source:FlyBase;Acc:FBgn0260745]"	-	-
FBgn0031643	1785.69	862.323	2709.05	3.14157	1.65149	1.91176e-18	1.60103e-16	2L	4883298	4885669	+	2263	CG3008	GO:0004672;GO:0004674;GO:0005524;GO:0005634;GO:0005737;GO:0006468;GO:0006468;GO:0016740;	K08872	-	COG1718	T	-	-	-
FBgn0020506	1449.13	53.408	2844.85	53.2664	5.73515	2.1179e-18	1.75094e-16	2R	16651095	16652699	-	1549	Amyrel	GO:0003824;GO:0004556;GO:0005576;GO:0005975;GO:0005975;GO:0008152;GO:0016787;GO:0016798;GO:0043169;GO:0046872;GO:0103025;	K01176	-	COG0366	G	-	-	-
FBgn0041182	8408.49	3590.69	13226.3	3.68349	1.88107	2.14561e-18	1.76254e-16	2L	7693727	7701601	-	5288	Tep2	GO:0004866;GO:0005576;GO:0005615;GO:0006909;GO:0010951;GO:0050829;GO:0004866;GO:0005576;GO:0005615;GO:0006909;GO:0010951;GO:0050829;GO:0004866;GO:0005576;GO:0005615;GO:0006909;GO:0010951;GO:0050829;GO:0004866;GO:0005576;GO:0005615;GO:0006909;GO:0010951;GO:0050829;GO:0004866;GO:0005576;GO:0005615;GO:0006909;GO:0010951;GO:0050829;	K06530	-	-	-	Thioester-containing protein 2[Source:FlyBase;Acc:FBgn0041182]	-	-
FBgn0038243	724.948	309.977	1139.92	3.67744	1.8787	2.1937e-18	1.7838e-16	3R	14567611	14568847	-	1173	CG8066	GO:0004869;GO:0010951;GO:0004869;GO:0010951;	-	-	NOG330893	-	-	-	-
FBgn0052641	133.323	31.2598	235.386	7.53	2.91265	4.73024e-18	3.69733e-16	X	13184478	13184996	+	466	CG32641	GO:0016020;GO:0016021;	-	-	COG2214	O	-	-	-
FBgn0031389	710.538	285.37	1135.71	3.97977	1.99269	5.1071e-18	3.96784e-16	2L	2127309	2129237	-	1867	CG4259	GO:0006508;GO:0016787;GO:0006508;GO:0016787;	-	-	NOG307507	-	-	-	-
FBgn0039807	440.241	180.475	700.008	3.87871	1.95558	8.79587e-18	6.67296e-16	3R	30874365	30876186	-	1822	CG15546	GO:0003674;GO:0005575;GO:0008150;	-	-	NOG136939	E	-	-	-
FBgn0259711	321.377	121.273	521.481	4.30007	2.10436	1.2544e-17	9.35146e-16	2R	21666687	21667594	+	908	CG42365	-	-	-	NOG250207	-	-	-	-
FBgn0030880	487.086	5.64234	968.529	171.654	7.42336	1.44527e-17	1.06884e-15	X	17888177	17889404	+	1150	CG6788	-	-	-	NOG297117	-	-	-	-
FBgn0004698	1645.2	809.981	2480.43	3.06233	1.61463	1.45031e-17	1.06884e-15	2R	15311510	15318239	+	4830	Xpc	GO:0000111;GO:0003677;GO:0003677;GO:0003684;GO:0003684;GO:0003684;GO:0003697;GO:0005634;GO:0005634;GO:0005634;GO:0005737;GO:0005829;GO:0006281;GO:0006289;GO:0006289;GO:0006289;GO:0006974;GO:0010777;GO:0071942;	K10838	-	COG5535	L	Xeroderma pigmentosum, complementation group C[Source:FlyBase;Acc:FBgn0004698]	-	-
FBgn0053542	214.734	45.3243	384.143	8.47543	3.08329	1.73987e-17	1.27495e-15	X	18277233	18284596	+	2221	upd3	GO:0001700;GO:0005125;GO:0005576;GO:0005576;GO:0005615;GO:0005622;GO:0006955;GO:0007259;GO:0007259;GO:0007259;GO:0008284;GO:0010469;GO:0016020;GO:0016021;GO:0019730;GO:0031012;GO:0036335;GO:0038001;GO:0044719;GO:0046425;GO:0046427;GO:0048477;GO:0060729;	K16689	-	-	-	unpaired 3 [Source:FlyBase;Acc:FBgn0053542]"	-	-
FBgn0053470	181.416	10.5414	352.291	33.4197	5.06263	1.79825e-17	1.31028e-15	2R	13411739	13413085	+	1159	CG33470	GO:0002376;GO:0003674;GO:0003674;GO:0005576;GO:0005615;GO:0006952;GO:0006959;GO:0008063;GO:0009617;GO:0019731;GO:0045087;GO:0002376;GO:0003674;GO:0003674;GO:0005576;GO:0005615;GO:0006952;GO:0006959;GO:0008063;GO:0009617;GO:0019731;GO:0045087;	-	-	-	-	-	-	-
FBgn0029754	72.6062	0.789724	144.423	182.877	7.51473	2.13882e-17	1.54102e-15	X	5315130	5317295	-	1883	CG15930	-	-	-	NOG317803	-	-	-	-
FBgn0039328	603.971	215.515	992.428	4.60492	2.20318	2.193e-17	1.57129e-15	3R	25329530	25331203	-	1450	CHKov2	-	-	-	-	-	CHK domain ov2 [Source:FlyBase;Acc:FBgn0039328]"	-	-
FBgn0044812	1803.67	116.658	3490.68	29.9223	4.90315	2.80796e-17	1.97892e-15	3R	20872988	20873580	+	530	TotC	GO:0002376;GO:0003674;GO:0005576;GO:0005576;GO:0005615;GO:0005615;GO:0006979;GO:0009408;GO:0009411;GO:0009617;GO:0034605;GO:0034644;GO:0045087;	-	-	-	-	Turandot C [Source:FlyBase;Acc:FBgn0044812]"	-	-
FBgn0033052	1450.31	720.092	2180.52	3.02811	1.59842	3.54665e-17	2.48593e-15	2R	6026273	6036388	-	5110	SCAP	GO:0000139;GO:0005789;GO:0008203;GO:0015485;GO:0016020;GO:0016021;GO:0016485;GO:0032933;GO:0035103;	-	-	COG2319	R	SREBP cleavage activating protein[Source:FlyBase;Acc:FBgn0033052]	-	-
FBgn0063649	363.263	145.692	580.833	3.98672	1.9952	4.57973e-17	3.17553e-15	3R	16154982	16171766	+	4384	CG6006	GO:0005215;GO:0005887;GO:0008514;GO:0015711;GO:0016020;GO:0016021;GO:0016021;GO:0022857;GO:0055085;GO:0005215;GO:0016020;GO:0016021;GO:0016021;GO:0022857;GO:0055085;GO:0005215;GO:0016020;GO:0016021;GO:0016021;GO:0022857;GO:0055085;GO:0005215;GO:0016020;GO:0016021;GO:0016021;GO:0022857;GO:0055085;GO:0005215;GO:0016020;GO:0016021;GO:0016021;GO:0022857;GO:0055085;	-	-	COG0477	G	-	-	-
FBgn0030749	3045.8	1572.11	4519.49	2.87479	1.52345	4.70034e-17	3.24173e-15	X	16416958	16422265	-	2976	AnxB11	GO:0003779;GO:0005509;GO:0005544;GO:0005544;GO:0005544;GO:0005575;GO:0005575;GO:0003779;GO:0005509;GO:0005544;GO:0005544;GO:0005544;GO:0005575;GO:0005575;GO:0003779;GO:0005509;GO:0005544;GO:0005544;GO:0005544;GO:0005575;GO:0005575;	K17095	-	NOG267770	-	Annexin B11 [Source:FlyBase;Acc:FBgn0030749]"	-	-
FBgn0034511	91.0991	12.2674	169.931	13.8523	3.79205	7.45218e-17	5.05846e-15	2R	20526311	20526825	+	515	GNBP-like3	GO:0009595;GO:0009620;GO:0009986;GO:0030246;GO:0030246;GO:0098542;	-	-	-	-	GNBP-like 3 [Source:FlyBase;Acc:FBgn0034511]"	-	-
FBgn0051674	193.685	50.4773	336.892	6.67414	2.73858	2.46481e-16	1.59742e-14	2L	20831262	20832859	+	1276	CG31674	GO:0005829;GO:0008152;GO:0016491;GO:0016616;GO:0016618;GO:0030267;GO:0051287;GO:0055114;GO:0055114;GO:0005829;GO:0008152;GO:0016491;GO:0016616;GO:0016618;GO:0030267;GO:0051287;GO:0055114;GO:0055114;	-	-	-	-	-	-	-
FBgn0033174	186.023	54.8437	317.202	5.78375	2.53201	3.17616e-16	2.03796e-14	2R	7447473	7449995	+	2177	CG11125	-	-	-	NOG86873	-	-	-	-
FBgn0023416	405.094	172.992	637.196	3.68338	1.88103	3.26838e-16	2.08675e-14	2L	21632587	21647964	+	5172	Ac3	GO:0004016;GO:0004016;GO:0006171;GO:0016020;GO:0016021;GO:0016021;GO:0016829;GO:0045475;GO:0000166;GO:0004016;GO:0004016;GO:0004016;GO:0004383;GO:0005622;GO:0005886;GO:0005886;GO:0006171;GO:0006171;GO:0006182;GO:0007165;GO:0008074;GO:0009190;GO:0016020;GO:0016021;GO:0016021;GO:0016829;GO:0016849;GO:0035556;GO:0045475;	K01768	-	-	-	-	-	-
FBgn0034512	22590.1	1128.65	44051.5	39.0303	5.28652	6.71599e-16	4.20467e-14	2R	20534245	20535835	+	1530	CG18067	GO:0005615;GO:0032504;GO:0005615;GO:0032504;	-	-	NOG301322	-	-	-	-
FBgn0039006	926.947	398.302	1455.59	3.65449	1.86967	9.36306e-16	5.8336e-14	3R	22698319	22700307	+	1872	Cyp6d4	GO:0004497;GO:0005506;GO:0005783;GO:0005789;GO:0016020;GO:0016491;GO:0016491;GO:0016705;GO:0020037;GO:0022416;GO:0031090;GO:0035220;GO:0043231;GO:0046872;GO:0055114;GO:0055114;	K14999	-	COG2124	Q	-	-	-
FBgn0262588	249.726	93.9267	405.525	4.31746	2.11018	9.57434e-16	5.93655e-14	3R	28262735	28263622	-	777	CG43125	GO:0003674;GO:0004252;GO:0005575;GO:0006508;GO:0008150;GO:0016787;	-	-	-	-	-	-	-
FBgn0033980	151.395	13.6712	289.119	21.148	4.40245	9.86012e-16	6.08146e-14	2R	14882118	14884046	+	1801	Cyp6a20	GO:0002118;GO:0004497;GO:0005506;GO:0005783;GO:0005789;GO:0016020;GO:0016491;GO:0016491;GO:0016705;GO:0020037;GO:0031090;GO:0043231;GO:0046872;GO:0050829;GO:0055114;GO:0055114;	-	-	COG2124	Q	-	-	-
FBgn0040837	321.524	108.926	534.123	4.90356	2.29383	9.90236e-16	6.08146e-14	3L	7158099	7158874	+	776	CG8620	-	-	-	NOG329019	-	-	-	-
FBgn0036354	530.852	247.629	814.076	3.28748	1.71698	2.56189e-15	1.52261e-13	3L	13388299	13390006	-	1641	Poc1	GO:0007098;	K16482	-	COG2319	R	Proteome of centrioles 1[Source:FlyBase;Acc:FBgn0036354]	-	-
FBgn0019985	191.433	66.6865	316.18	4.74129	2.24528	3.47935e-15	2.02131e-13	4	936819	949441	+	6351	mGluR	GO:0004930;GO:0007186;GO:0016021;GO:0004930;GO:0007186;GO:0016020;GO:0016021;GO:0016021;GO:0001641;GO:0004871;GO:0004930;GO:0004930;GO:0004930;GO:0005886;GO:0005886;GO:0005887;GO:0007165;GO:0007186;GO:0007186;GO:0007196;GO:0007216;GO:0007528;GO:0007612;GO:0007614;GO:0007616;GO:0008049;GO:0008066;GO:0015485;GO:0016020;GO:0016021;GO:0016021;GO:0016021;GO:0016595;GO:0038038;GO:0045121;GO:0051966;GO:…	K04605	-	NOG295200	-	metabotropic Glutamate Receptor[Source:FlyBase;Acc:FBgn0019985]	-	-
FBgn0037853	367.626	159.585	575.667	3.60728	1.85091	3.5335e-15	2.04357e-13	3R	10882433	10885001	-	1642	CG14696	-	-	-	-	-	-	-	-
FBgn0035861	29.5231	0	59.0463	Inf	Inf	5.35743e-15	3.01724e-13	3L	8231814	8240601	-	1624	CG7213	-	-	-	-	-	-	-	-
FBgn0012042	322.619	0	645.237	Inf	Inf	7.19082e-15	4.00237e-13	2R	14747362	14748215	+	790	AttA	GO:0002376;GO:0005576;GO:0005576;GO:0005615;GO:0006959;GO:0019731;GO:0030431;GO:0042742;GO:0042742;GO:0042742;GO:0045087;GO:0050829;GO:0050830;GO:0055093;	-	-	-	-	Attacin-A [Source:FlyBase;Acc:FBgn0012042]"	-	-
FBgn0033574	127.017	32.5369	221.498	6.80759	2.76714	1.99402e-14	1.07602e-12	2R	10938425	10941738	-	3169	Spn47C	GO:0005615;GO:0005615;GO:0032504;GO:0005615;GO:0005615;GO:0032504;GO:0005615;GO:0005615;GO:0032504;	-	-	COG4826	O	Serpin 47C [Source:FlyBase;Acc:FBgn0033574]"	-	-
FBgn0033875	1863.27	955.543	2771	2.89992	1.53601	2.75646e-14	1.46296e-12	2R	13840053	13841743	+	1441	CG6357	GO:0006508;GO:0008234;GO:0016787;	-	-	NOG290844	-	-	-	-
FBgn0011706	223.9	80.4788	367.322	4.56421	2.19037	3.44417e-14	1.82047e-12	3L	18397535	18398435	-	901	rpr	GO:0000502;GO:0005515;GO:0005543;GO:0005737;GO:0005739;GO:0005741;GO:0006915;GO:0006915;GO:0008219;GO:0008627;GO:0008630;GO:0012501;GO:0031398;GO:0031624;GO:0031625;GO:0035071;GO:0035072;GO:0035096;GO:0035193;GO:0042176;GO:0042803;GO:0043524;GO:0048803;GO:0071479;GO:0071480;GO:0097190;GO:2000060;GO:2001056;GO:2001272;	K20014	-	NOG304255	-	reaper [Source:FlyBase;Acc:FBgn0011706]"	-	-
FBgn0050052	922.632	252.493	1592.77	6.30819	2.65723	3.64261e-14	1.9175e-12	2R	12690059	12690955	-	780	Obp49a	GO:0005549;GO:0005549;GO:0005576;GO:0007606;	-	-	NOG127208	S	Odorant-binding protein 49a[Source:FlyBase;Acc:FBgn0050052]	-	-
FBgn0262587	1229.12	505.5	1952.74	3.86298	1.94971	4.1907e-14	2.17933e-12	3R	28263871	28264773	-	784	CG43124	GO:0003674;GO:0004252;GO:0005575;GO:0006508;GO:0008150;GO:0016787;	-	-	-	-	-	-	-
FBgn0029657	46.2715	4.1781	88.3648	21.1495	4.40255	4.21181e-14	2.18151e-12	X	3387944	3448943	-	6541	CG12535	GO:0016020;GO:0016021;GO:0016020;GO:0016021;GO:0016020;GO:0016021;GO:0016020;GO:0016021;GO:0016020;GO:0016021;	-	-	NOG278291	-	-	-	-
FBgn0030796	904.15	469.127	1339.17	2.85461	1.51329	4.36098e-14	2.24974e-12	X	16811699	16826494	+	3457	CG4829	GO:0006508;GO:0006751;GO:0016020;GO:0016021;GO:0016740;GO:0016746;GO:0036374;GO:0048812;GO:0102953;GO:0006508;GO:0006751;GO:0016020;GO:0016021;GO:0016740;GO:0016746;GO:0036374;GO:0048812;GO:0102953;GO:0006508;GO:0006751;GO:0016740;GO:0016746;GO:0036374;GO:0048812;GO:0102953;GO:0006508;GO:0006751;GO:0016020;GO:0016021;GO:0016740;GO:0016746;GO:0036374;GO:0048812;GO:0102953;GO:0006508;GO:0006751;GO:…	K18592	-	COG0405	E	-	-	-
FBgn0038838	808.036	13.5975	1602.48	117.851	6.88082	4.48223e-14	2.30308e-12	3R	20873938	20874522	+	526	TotB	GO:0002376;GO:0003674;GO:0005576;GO:0005576;GO:0005615;GO:0005615;GO:0009408;GO:0009411;GO:0009617;GO:0034605;GO:0034644;GO:0045087;	-	-	NOG325608	-	Turandot B [Source:FlyBase;Acc:FBgn0038838]"	-	-
FBgn0036752	1856.11	828.615	2883.61	3.48003	1.7991	4.92645e-14	2.50144e-12	3L	17751731	17764158	-	2588	Adgf-A	GO:0004000;GO:0004000;GO:0004000;GO:0005615;GO:0005615;GO:0006109;GO:0006154;GO:0006154;GO:0008284;GO:0016787;GO:0019239;GO:0035167;GO:0042386;GO:0043103;GO:0043617;GO:0046103;GO:0004000;GO:0004000;GO:0004000;GO:0005615;GO:0005615;GO:0006109;GO:0006154;GO:0006154;GO:0008284;GO:0016787;GO:0019239;GO:0035167;GO:0042386;GO:0043103;GO:0043617;GO:0046103;	-	-	COG1816	F	Adenosine deaminase-related growth factor A[Source:FlyBase;Acc:FBgn0036752]	-	-
FBgn0262007	667.074	68.373	1265.77	18.5128	4.21045	5.31449e-14	2.68788e-12	3L	10095754	10098115	-	1752	CG42825	GO:0016020;GO:0016021;GO:0016021;GO:0022857;GO:0055085;	-	-	NOG316936	-	-	-	-
FBgn0040259	682.757	309.567	1055.95	3.41104	1.77021	5.34172e-14	2.6911e-12	3R	11157098	11159744	+	1994	Ugt86Da	GO:0006011;GO:0008152;GO:0008194;GO:0012505;GO:0015020;GO:0016020;GO:0016021;GO:0016740;GO:0016757;GO:0016758;GO:0043231;	-	-	COG1819	CG	-	-	-
FBgn0053461	158.623	31.5357	285.71	9.05988	3.17949	5.72736e-14	2.87415e-12	2R	15695386	15696478	+	864	CG33461	GO:0004252;GO:0004252;GO:0006508;GO:0006508;GO:0016787;	-	-	-	-	-	-	-
FBgn0034915	953.242	500.246	1406.24	2.8111	1.49113	5.92984e-14	2.96423e-12	2R	23849246	23850301	-	1056	eIF6	GO:0000054;GO:0000460;GO:0000470;GO:0003743;GO:0003743;GO:0005634;GO:0005730;GO:0005730;GO:0005737;GO:0005829;GO:0005829;GO:0006412;GO:0006413;GO:0006413;GO:0009267;GO:0030687;GO:0042254;GO:0042256;GO:0043022;GO:0043023;GO:1902626;	K03264	-	COG1976	J	eukaryotic translation initiation factor 6[Source:FlyBase;Acc:FBgn0034915]	-	-
FBgn0028396	36575.2	5610.56	67539.9	12.038	3.58952	6.9683e-14	3.46989e-12	3R	20871036	20871700	+	579	TotA	GO:0002376;GO:0003674;GO:0005576;GO:0005615;GO:0005615;GO:0006979;GO:0009408;GO:0009408;GO:0009409;GO:0009411;GO:0009414;GO:0009414;GO:0009612;GO:0009617;GO:0009617;GO:0034599;GO:0034605;GO:0034644;GO:0042742;GO:0045087;GO:0046689;GO:0051597;GO:0071260;	-	-	NOG249309	-	Turandot A [Source:FlyBase;Acc:FBgn0028396]"	-	-
FBgn0039817	134.68	42.686	226.674	5.31028	2.40879	9.1258e-14	4.47511e-12	3R	31098868	31101169	-	1784	CG15553	GO:0016020;GO:0016021;GO:0016021;GO:0055085;	-	-	-	-	-	-	-
FBgn0259683	63.0896	8.34134	117.838	14.127	3.82038	1.15592e-13	5.64695e-12	2L	22189526	22214376	-	2963	Ir40a	GO:0016020;GO:0016021;GO:0016020;GO:0016021;GO:0004970;GO:0005886;GO:0006811;GO:0007610;GO:0015276;GO:0016020;GO:0016020;GO:0016021;GO:0016021;GO:0034220;GO:0035235;GO:0050896;GO:0050907;	-	-	-	-	Ionotropic receptor 40a[Source:FlyBase;Acc:FBgn0259683]	-	-
FBgn0036330	43.6341	3.80988	83.4582	21.9058	4.45324	1.2741e-13	6.17747e-12	3L	13006817	13007881	+	1065	CG11263	GO:0003676;GO:0003723;GO:0042803;GO:0043186;GO:0003676;GO:0003723;GO:0042803;GO:0043186;	-	-	NOG238652	-	-	-	-
FBgn0039310	189.113	28.6524	349.573	12.2005	3.60886	1.32821e-13	6.39641e-12	3R	25273837	25275237	+	1345	CG11878	-	-	-	NOG273824	-	-	-	-
FBgn0267252	1468.43	720.524	2216.34	3.07601	1.62106	1.3887e-13	6.65799e-12	2L	9256563	9302494	+	12543	Ggamma30A	GO:0004871;GO:0004871;GO:0005515;GO:0005737;GO:0005834;GO:0005834;GO:0005886;GO:0005886;GO:0007165;GO:0007186;GO:0007186;GO:0007601;GO:0007602;GO:0010906;GO:0016020;GO:0016028;GO:0046982;GO:0050896;GO:0071244;GO:0004871;GO:0004871;GO:0005834;GO:0005886;GO:0007165;GO:0007186;GO:0016020;GO:0004871;GO:0004871;GO:0005515;GO:0005737;GO:0005834;GO:0005834;GO:0005886;GO:0005886;GO:0007165;GO:0007186;GO:…	K04547	-	-	-	G protein subunit gamma at 30A[Source:FlyBase;Acc:FBgn0267252]	-	-
FBgn0027584	4902.44	122.512	9682.37	79.0319	6.30436	1.44013e-13	6.87903e-12	3R	11161207	11163498	+	2098	CG4757	GO:0005575;GO:0008150;GO:0016787;GO:0052689;GO:0005575;GO:0008150;GO:0016787;GO:0052689;	K01049	-	-	-	-	-	-
FBgn0039972	64.1937	11.0763	117.311	10.5912	3.4048	1.47262e-13	7.00824e-12	2L	22308755	22368796	+	5366	CG17018	GO:0003676;GO:0005777;GO:0005777;GO:0010468;GO:0003676;GO:0005777;GO:0005777;GO:0010468;GO:0003676;GO:0005777;GO:0005777;GO:0010468;GO:0003676;GO:0005777;GO:0005777;GO:0010468;GO:0003676;GO:0005777;GO:0005777;GO:0010468;	-	-	NOG82600	K	-	-	-
FBgn0053653	1420.56	780.131	2060.99	2.64185	1.40155	1.68441e-13	7.98671e-12	4	1230837	1271759	+	5762	Cadps	GO:0016079;GO:0045202;GO:0098793;GO:1990504;GO:0005509;GO:0006887;GO:0007269;GO:0008021;GO:0008289;GO:0015031;GO:0016020;GO:0016079;GO:0016079;GO:0016079;GO:0016192;GO:0030054;GO:0030659;GO:0031410;GO:0035249;GO:0045202;GO:0045956;GO:0046872;GO:1990504;	K19933	-	-	-	Calcium-dependent secretion activator[Source:FlyBase;Acc:FBgn0053653]	-	-
FBgn0014342	154.898	53.9338	255.861	4.74399	2.2461	1.83432e-13	8.66563e-12	3R	5548115	5551168	-	2590	mia	GO:0001673;GO:0003700;GO:0005634;GO:0005669;GO:0005730;GO:0006367;GO:0007141;GO:0007283;GO:0010468;GO:0048515;GO:0051090;GO:0001673;GO:0003700;GO:0005634;GO:0005669;GO:0005730;GO:0006367;GO:0007141;GO:0007283;GO:0010468;GO:0048515;GO:0051090;GO:0001673;GO:0003700;GO:0005634;GO:0005669;GO:0005730;GO:0006355;GO:0006367;GO:0007141;GO:0007283;GO:0007286;GO:0010468;GO:0046982;GO:0048515;GO:0051090;GO:…	K03131	-	-	-	meiosis I arrest [Source:FlyBase;Acc:FBgn0014342]"	-	-
FBgn0035160	361.85	99.4535	624.247	6.27677	2.65002	2.64205e-13	1.2257e-11	3L	737680	755489	-	1529	hng3	GO:0003677;GO:0005634;GO:0001099;GO:0003677;GO:0003677;GO:0003700;GO:0003713;GO:0005634;GO:0005634;GO:0006351;GO:0006355;GO:0006355;	-	-	-	-	hinge3 [Source:FlyBase;Acc:FBgn0035160]"	-	-
FBgn0265140	3855.26	1861.28	5849.25	3.1426	1.65196	3.22331e-13	1.48468e-11	3R	14664907	14697292	-	6854	Meltrin	GO:0004222;GO:0004222;GO:0006508;GO:0006508;GO:0006509;GO:0008233;GO:0008237;GO:0008237;GO:0016020;GO:0016021;GO:0016021;GO:0016787;GO:0042802;GO:0046872;GO:0051259;GO:0098595;GO:0004222;GO:0004222;GO:0006508;GO:0006509;GO:0008237;GO:0016020;GO:0016021;GO:0016021;GO:0016787;GO:0042802;GO:0046872;GO:0051259;GO:0098595;	-	-	-	-	-	-	-
FBgn0001319	315.448	129.064	501.832	3.88823	1.95911	4.18298e-13	1.90332e-11	2R	14772650	14807061	-	4391	kn	GO:0003677;GO:0003677;GO:0005634;GO:0006351;GO:0006355;GO:0006355;GO:0007275;GO:0046872;GO:0001700;GO:0003677;GO:0003677;GO:0005634;GO:0006351;GO:0006355;GO:0006355;GO:0006355;GO:0007275;GO:0007350;GO:0007367;GO:0007389;GO:0007419;GO:0007474;GO:0007476;GO:0007526;GO:0009608;GO:0010468;GO:0016204;GO:0035203;GO:0035287;GO:0035288;GO:0035289;GO:0035291;GO:0042694;GO:0045087;GO:0045944;GO:0046427;GO:…	K09103	-	NOG259050	-	knot [Source:FlyBase;Acc:FBgn0001319]"	-	-
FBgn0261675	829.44	442.261	1216.62	2.75091	1.45991	4.19123e-13	1.90332e-11	X	20934869	20939503	+	3971	Npc1b	GO:0005886;GO:0006629;GO:0007391;GO:0007417;GO:0007422;GO:0008202;GO:0008203;GO:0016020;GO:0016021;GO:0016021;GO:0030299;	K12385	-	NOG149152	S	Niemann-Pick type C-1b[Source:FlyBase;Acc:FBgn0261675]	-	-
FBgn0267795	3046.38	1753.79	4338.97	2.47405	1.30688	5.5433e-13	2.48236e-11	3L	14053215	14071583	+	6165	Frl	GO:0003779;GO:0016043;GO:0017048;GO:0030036;GO:0003674;GO:0003779;GO:0003779;GO:0005575;GO:0005575;GO:0016043;GO:0016318;GO:0016319;GO:0017048;GO:0030036;GO:0048675;GO:0048812;GO:0003674;GO:0003779;GO:0003779;GO:0005575;GO:0005575;GO:0016043;GO:0016318;GO:0016319;GO:0017048;GO:0030036;GO:0048675;GO:0048812;GO:0003779;GO:0005884;GO:0008017;GO:0016043;GO:0017048;GO:0030036;GO:0045010;	-	-	-	-	Formin-like [Source:FlyBase;Acc:FBgn0267795]"	-	-
FBgn0010173	1745.84	985.661	2506.03	2.54248	1.34624	5.5651e-13	2.4835e-11	3R	8262120	8264451	-	2135	RpA-70	GO:0003676;GO:0003677;GO:0003677;GO:0003697;GO:0005634;GO:0005634;GO:0005634;GO:0005662;GO:0006260;GO:0006260;GO:0006261;GO:0006281;GO:0006310;GO:0007095;GO:0046872;GO:0048812;	-	-	COG1599	L	Replication Protein A 70[Source:FlyBase;Acc:FBgn0010173]	-	-
FBgn0046687	494.346	241.77	746.922	3.08939	1.62732	6.43205e-13	2.86049e-11	X	5673830	5679977	-	1838	Tre1	GO:0004871;GO:0004930;GO:0004930;GO:0004930;GO:0005886;GO:0005938;GO:0007165;GO:0007186;GO:0007186;GO:0007186;GO:0007280;GO:0007281;GO:0008354;GO:0016020;GO:0016021;GO:0016021;GO:0016021;GO:0035234;GO:0004871;GO:0004930;GO:0004930;GO:0004930;GO:0005886;GO:0005938;GO:0007165;GO:0007186;GO:0007186;GO:0007186;GO:0007280;GO:0007281;GO:0008354;GO:0008502;GO:0016020;GO:0016021;GO:0016021;GO:0016021;GO:…	K22873	-	NOG138016	S	Trapped in endoderm 1[Source:FlyBase;Acc:FBgn0046687]	-	-
FBgn0054034	272.672	95.2831	450.062	4.72341	2.23983	7.426e-13	3.26871e-11	3R	21738345	21739110	-	637	CG34034	GO:0003674;GO:0005615;GO:0032504;	-	-	-	-	-	-	-
FBgn0086758	1558.47	879.796	2237.14	2.5428	1.34642	8.08893e-13	3.5484e-11	2L	1651258	1704682	+	12618	chinmo	GO:0001933;GO:0003676;GO:0005634;GO:0007275;GO:0007399;GO:0007548;GO:0016319;GO:0019102;GO:0030154;GO:0030838;GO:0035214;GO:0046872;GO:0048666;GO:0051170;GO:2000035;GO:0001933;GO:0003676;GO:0005634;GO:0007275;GO:0007399;GO:0007548;GO:0016319;GO:0019102;GO:0030154;GO:0030838;GO:0035214;GO:0046872;GO:0048666;GO:0051170;GO:2000035;GO:0001933;GO:0003676;GO:0005634;GO:0006357;GO:0007275;GO:0007399;GO:…	-	-	NOG144947	S	Chronologically inappropriate morphogenesis[Source:FlyBase;Acc:FBgn0086758]	-	-
FBgn0032897	2659.02	1534.69	3783.35	2.46522	1.30172	9.72617e-13	4.20934e-11	2L	20858695	20861014	+	804	CG9336	GO:0003674;GO:0005575;GO:0008150;GO:0003674;GO:0005575;GO:0008150;GO:0016020;GO:0016021;	-	-	-	-	-	-	-
FBgn0035176	1024.9	299.209	1750.59	5.85072	2.54861	1.04564e-12	4.51022e-11	3L	902898	903810	+	913	CG13905	-	-	-	-	-	-	-	-
FBgn0052557	321.738	121.117	522.359	4.31285	2.10864	1.30744e-12	5.602e-11	X	17852958	17856129	-	2131	CG32557	GO:0004322;GO:0005381;GO:0005507;GO:0006826;GO:0016491;GO:0016491;GO:0033215;GO:0033573;GO:0034755;GO:0046872;GO:0055114;GO:0055114;	-	-	COG2132	Q	-	-	-
FBgn0042106	308.038	41.7185	574.358	13.7675	3.78319	1.33692e-12	5.70935e-11	3R	23684057	23686537	+	1723	CG18754	GO:0004252;GO:0004252;GO:0006508;GO:0006508;GO:0016787;GO:0004252;GO:0004252;GO:0006508;GO:0006508;GO:0016787;	-	-	-	-	-	-	-
FBgn0036702	2274.62	1312.17	3237.06	2.46695	1.30273	1.43968e-12	6.12791e-11	3L	17238613	17242128	-	3239	CG6512	GO:0000166;GO:0004222;GO:0004222;GO:0005524;GO:0005524;GO:0005739;GO:0006508;GO:0006508;GO:0008270;GO:0016020;GO:0016020;GO:0016021;GO:0016021;GO:0016787;GO:0046331;GO:0004222;GO:0004222;GO:0005524;GO:0005739;GO:0006508;GO:0006508;GO:0008270;GO:0016020;GO:0016020;GO:0016021;GO:0016021;GO:0016787;GO:0046331;	K08956	-	COG0465	O	-	-	-
FBgn0031068	402.385	197.827	606.943	3.06804	1.61732	1.44527e-12	6.13145e-11	X	19748314	19750167	+	1362	Alr	GO:0005739;GO:0015035;GO:0016491;GO:0016971;GO:0016972;GO:0016972;GO:0042246;GO:0050660;GO:0051726;GO:0055114;GO:0055114;GO:0016491;GO:0016972;GO:0016972;GO:0042246;GO:0051726;GO:0055114;GO:0055114;	K17783	-	COG5054	O	Augmenter of liver regeneration[Source:FlyBase;Acc:FBgn0031068]	-	-
FBgn0052706	49.8173	6.89816	92.7364	13.4436	3.74885	1.52408e-12	6.44459e-11	X	9087129	9088073	+	872	CG32706	GO:0000447;GO:0000472;GO:0000480;GO:0003676;GO:0003723;GO:0005730;GO:0034462;GO:0042742;	K14785	-	-	-	-	-	-
FBgn0032140	1518.37	567.585	2469.16	4.35029	2.12111	2.215e-12	9.27494e-11	2L	9736645	9737949	+	1305	CG13117	-	-	-	NOG304658	-	-	-	-
FBgn0050090	227.036	97.2305	356.841	3.67005	1.8758	2.25211e-12	9.39983e-11	2R	15689826	15691014	+	999	CG30090	GO:0004252;GO:0006508;GO:0006508;GO:0008233;GO:0008236;GO:0016787;	-	-	COG5640	O	-	-	-
FBgn0003475	1298.2	736.15	1860.24	2.52699	1.33742	2.34376e-12	9.75082e-11	2L	20311219	20348386	+	6505	spir	GO:0003779;GO:0016192;GO:0045010;GO:0003779;GO:0016192;GO:0045010;GO:0003779;GO:0003779;GO:0003779;GO:0005515;GO:0005515;GO:0005737;GO:0005737;GO:0005856;GO:0005886;GO:0005938;GO:0007015;GO:0007275;GO:0007304;GO:0007315;GO:0007316;GO:0008017;GO:0015031;GO:0016020;GO:0016192;GO:0016192;GO:0030029;GO:0030036;GO:0030659;GO:0030717;GO:0031410;GO:0045010;GO:0045010;GO:0045451;GO:0048471;GO:0048477;GO:…	K02098	-	NOG69783	K	spire [Source:FlyBase;Acc:FBgn0003475]"	-	-
FBgn0004034	42.5545	4.5965	80.5124	17.516	4.1306	2.54217e-12	1.04749e-10	X	356509	361245	+	2038	y	GO:0005576;GO:0005576;GO:0005737;GO:0006583;GO:0007275;GO:0042438;GO:0042438;GO:0048065;GO:0048066;GO:0048067;GO:0048082;GO:0060179;GO:0060179;GO:0070451;	-	-	-	-	yellow [Source:FlyBase;Acc:FBgn0004034]"	-	-
FBgn0027259	179.571	64.5177	294.624	4.56656	2.19111	2.63236e-12	1.08119e-10	X	11571383	11572442	-	1002	Kmn1	GO:0000776;GO:0007059;GO:0007079;GO:0007080;GO:0031262;GO:0031617;GO:0051726;GO:0000776;GO:0007059;GO:0007079;GO:0007080;GO:0031262;GO:0031617;GO:0051726;	-	-	-	-	kinetochore Mis12-Ndc80 network component 1[Source:FlyBase;Acc:FBgn0027259]	-	-
FBgn0035996	141.836	50.8034	232.869	4.58372	2.19652	2.6477e-12	1.08404e-10	3L	9450545	9451572	-	1028	CG3448	GO:0003677;GO:0005634;GO:0006302;GO:0006310;	-	-	NOG268998	-	-	-	-
FBgn0260011	71.3083	0.736457	141.88	192.652	7.58986	2.99278e-12	1.22145e-10	2L	14047582	14048863	+	1282	NimC4	GO:0001786;GO:0005886;GO:0006909;GO:0006911;GO:0016020;GO:0016021;GO:0016021;GO:0043277;GO:0043652;	-	-	-	-	Nimrod C4 [Source:FlyBase;Acc:FBgn0260011]"	-	-
FBgn0035589	658.916	351.989	965.842	2.74395	1.45626	3.04383e-12	1.23837e-10	3L	5139619	5140473	+	855	CHMP2B	GO:0000815;GO:0003674;GO:0007034;GO:0016197;	K12192	-	NOG268821	-	Charged multivesicular body protein 2b[Source:FlyBase;Acc:FBgn0035589]	-	-
FBgn0261628	410.688	74.8488	746.527	9.9738	3.31814	3.35706e-12	1.35724e-10	2L	13930322	13931362	-	983	CG42711	GO:0003674;GO:0005575;GO:0008150;GO:0016020;GO:0016021;	-	-	-	-	-	-	-
FBgn0262473	2330.34	1365.15	3295.53	2.41404	1.27145	3.59432e-12	1.44862e-10	3R	26799041	26842403	+	5198	Tl	GO:0002229;GO:0002376;GO:0004888;GO:0005515;GO:0005515;GO:0005515;GO:0005737;GO:0005737;GO:0005769;GO:0005886;GO:0005886;GO:0005886;GO:0006952;GO:0006955;GO:0006963;GO:0006967;GO:0007155;GO:0007165;GO:0007275;GO:0007352;GO:0007416;GO:0007507;GO:0007526;GO:0008063;GO:0008063;GO:0009617;GO:0009620;GO:0009880;GO:0009897;GO:0009950;GO:0009950;GO:0009986;GO:0016020;GO:0016021;GO:0016201;GO:0019730;GO:…	K18809	-	COG4886	S	Toll [Source:FlyBase;Acc:FBgn0262473]"	-	-
FBgn0037222	655.371	298.528	1012.21	3.39068	1.76157	4.17248e-12	1.66088e-10	3R	4241045	4242717	-	1414	CG14642	GO:0004252;GO:0006508;GO:0016787;GO:0004252;GO:0004252;GO:0006508;GO:0006508;GO:0006508;GO:0008233;GO:0008236;GO:0016787;GO:0004252;GO:0004252;GO:0006508;GO:0006508;GO:0006508;GO:0008233;GO:0008236;GO:0016787;	-	-	-	-	-	-	-
FBgn0037028	352.998	172.169	533.827	3.1006	1.63255	4.2992e-12	1.70082e-10	3L	20813353	20816075	-	2625	CG3618	-	-	-	NOG298501	-	-	-	-
FBgn0031055	1083.57	427.228	1739.92	4.07258	2.02594	4.47732e-12	1.76049e-10	X	19672312	19675891	-	2411	et	GO:0004872;GO:0004896;GO:0005515;GO:0016020;GO:0019221;GO:0042532;GO:0042742;GO:0046426;GO:0046982;GO:0004872;GO:0004896;GO:0016020;GO:0019221;GO:0042532;GO:0042742;GO:0046426;GO:0046982;	-	-	NOG236343	-	eye transformer [Source:FlyBase;Acc:FBgn0031055]"	-	-
FBgn0035904	1869.47	319.586	3419.36	10.6993	3.41945	4.60232e-12	1.79867e-10	3L	8518885	8520295	+	881	GstO3	GO:0004364;GO:0004364;GO:0004364;GO:0005737;GO:0005737;GO:0005737;GO:0006749;GO:0008152;GO:0009407;GO:0016491;GO:0016740;GO:0016782;GO:0045174;GO:0045174;GO:0055114;GO:0098869;	K00310	-	COG0625	O	Glutathione S transferase O3[Source:FlyBase;Acc:FBgn0035904]	-	-
FBgn0031563	132.544	45.2564	219.831	4.85745	2.2802	5.24497e-12	2.03136e-10	2L	3698451	3699092	-	577	CG10031	GO:0003674;GO:0004867;GO:0005575;GO:0008150;GO:0010951;	-	-	-	-	-	-	-
FBgn0243514	2067.57	1218.85	2916.3	2.39267	1.25862	6.59692e-12	2.53216e-10	3R	27095867	27099679	-	3301	eater	GO:0005044;GO:0006898;GO:0006909;GO:0006910;GO:0006955;GO:0009986;GO:0010811;GO:0016020;GO:0016021;GO:0016021;GO:0042742;GO:0042834;GO:0046331;GO:0050766;GO:0050830;	-	-	-	-	-	-	-
FBgn0033192	267.125	123.698	410.552	3.31898	1.73074	6.81319e-12	2.60741e-10	2R	7540111	7564435	+	8926	Corin	GO:0004252;GO:0004252;GO:0005044;GO:0006508;GO:0006508;GO:0006508;GO:0006898;GO:0008233;GO:0008236;GO:0016020;GO:0016787;GO:0004252;GO:0004252;GO:0005044;GO:0006508;GO:0006508;GO:0006508;GO:0006898;GO:0008233;GO:0008236;GO:0016020;GO:0016787;	K09614	-	COG5640	O	-	-	-
FBgn0265725	29.0757	1.11955	57.0319	50.9418	5.67078	7.16806e-12	2.7351e-10	X	9162092	9163153	+	963	CG44532	GO:0003674;GO:0005575;GO:0008150;	-	-	-	-	-	-	-
FBgn0037151	307.705	147.547	467.863	3.17095	1.66492	8.76241e-12	3.30435e-10	3L	22075056	22075756	-	701	CG7130	GO:0016020;GO:0016021;	K09510	-	-	-	-	-	-
FBgn0050187	328.668	160.01	497.325	3.10808	1.63603	8.93993e-12	3.36147e-10	2R	22916843	22918790	-	1606	CG30187	GO:0004252;GO:0006508;GO:0006508;GO:0008233;GO:0008236;GO:0016787;GO:0004252;GO:0006508;GO:0006508;GO:0008233;GO:0008236;GO:0016787;	-	-	NOG273914	-	-	-	-
FBgn0034901	1475.99	558.85	2393.14	4.28225	2.09837	8.97879e-12	3.36626e-10	2R	23751915	23752495	+	581	CG11300	-	-	-	-	-	-	-	-
FBgn0053258	121.731	5.29456	238.167	44.9833	5.49132	9.56645e-12	3.55558e-10	3L	16082551	16083638	+	964	CG33258	GO:0005576;GO:0006030;GO:0008061;GO:0005576;GO:0006030;GO:0008061;	-	-	-	-	-	-	-
FBgn0036287	180.717	74.3124	287.122	3.86372	1.94999	9.68029e-12	3.58755e-10	3L	12474418	12485035	-	3174	CG10663	GO:0004252;GO:0004252;GO:0006508;GO:0006508;GO:0006508;GO:0008233;GO:0008236;GO:0016787;GO:0004252;GO:0004252;GO:0006508;GO:0006508;GO:0006508;GO:0008233;GO:0008236;GO:0016787;	-	-	-	-	-	-	-
FBgn0015351	220.874	97.194	344.555	3.54502	1.8258	9.84835e-12	3.63937e-10	3R	16649981	16651157	-	1177	CG14906	GO:0003676;GO:0005634;GO:0006139;GO:0008168;GO:0008168;GO:0009007;GO:0016740;GO:0032259;GO:0032259;GO:0032775;	-	-	-	-	-	-	-
FBgn0015399	1715.83	964.155	2467.5	2.55923	1.35571	1.05757e-11	3.89701e-10	2L	12817000	12822787	-	5788	kek1	GO:0005154;GO:0005515;GO:0005576;GO:0005887;GO:0007175;GO:0016020;GO:0016021;GO:0016021;GO:0042059;GO:0048019;GO:0048477;GO:1900116;GO:0005154;GO:0005576;GO:0005887;GO:0007175;GO:0016020;GO:0016021;GO:0016021;GO:0042059;GO:0048019;GO:0048477;GO:1900116;	K20230	-	-	-	kekkon-1 [Source:FlyBase;Acc:FBgn0015399]"	-	-
FBgn0031117	451.121	233.572	668.67	2.8628	1.51743	1.07839e-11	3.96238e-10	X	20467455	20469796	+	1369	GstT3	GO:0004364;GO:0004364;GO:0005737;GO:0006749;GO:0016740;GO:0004364;GO:0004364;GO:0005737;GO:0005737;GO:0006749;GO:0016740;GO:0004364;GO:0004364;GO:0005737;GO:0006749;GO:0016740;	K00799	-	-	-	Glutathione S transferase T3[Source:FlyBase;Acc:FBgn0031117]	-	-
FBgn0034728	754.095	351.821	1156.37	3.28681	1.71669	1.20293e-11	4.39494e-10	2R	22421013	22425482	+	4072	rad50	GO:0000723;GO:0005634;GO:0006281;GO:0016787;GO:0016887;GO:0016887;GO:0030870;GO:0046872;GO:0000014;GO:0000166;GO:0000722;GO:0000723;GO:0000723;GO:0000723;GO:0000724;GO:0000781;GO:0000784;GO:0000790;GO:0000793;GO:0000794;GO:0003690;GO:0003691;GO:0004003;GO:0004017;GO:0005524;GO:0005634;GO:0005634;GO:0005634;GO:0005694;GO:0006281;GO:0006281;GO:0006302;GO:0006974;GO:0006974;GO:0007004;GO:0007049;GO:…	K10866	-	COG0419	L	-	-	-
FBgn0051014	83.4857	9.14903	157.822	17.2502	4.10854	1.26444e-11	4.60663e-10	3R	30503665	30505661	-	1708	PH4alphaSG1	GO:0004656;GO:0004656;GO:0005506;GO:0005783;GO:0005783;GO:0007435;GO:0016491;GO:0016491;GO:0016702;GO:0016705;GO:0019511;GO:0031418;GO:0055114;GO:0055114;	K00472	-	-	-	prolyl-4-hydroxylase-alpha SG1[Source:FlyBase;Acc:FBgn0051014]	-	-
FBgn0000473	160.246	7.65506	312.836	40.8666	5.35285	1.42789e-11	5.18745e-10	2R	6779749	6781491	-	1674	Cyp6a2	GO:0004497;GO:0005506;GO:0005783;GO:0005789;GO:0016020;GO:0016491;GO:0016491;GO:0016705;GO:0020037;GO:0031000;GO:0031090;GO:0043231;GO:0046680;GO:0046872;GO:0055114;GO:0055114;GO:0070330;	K14999	-	COG2124	Q	Cytochrome P450-6a2[Source:FlyBase;Acc:FBgn0000473]	-	-
FBgn0040255	22.1339	0	44.2679	Inf	Inf	1.48966e-11	5.39665e-10	3R	11166177	11167981	-	1739	Ugt86De	GO:0008152;GO:0015020;GO:0015020;GO:0015020;GO:0016020;GO:0016021;GO:0016740;GO:0016757;GO:0016758;GO:0043231;	-	-	-	-	-	-	-
FBgn0031973	508.597	272.218	744.976	2.73669	1.45243	2.0083e-11	7.21479e-10	2L	8004548	8007210	-	1792	Spn28Dc	GO:0002376;GO:0004867;GO:0004867;GO:0005576;GO:0005615;GO:0005615;GO:0007275;GO:0009611;GO:0010466;GO:0010951;GO:0030414;GO:0035009;GO:0042438;GO:0045861;	-	-	-	-	Serpin 28Dc [Source:FlyBase;Acc:FBgn0031973]"	-	-
FBgn0035312	137.282	51.525	223.039	4.32875	2.11395	2.19338e-11	7.85778e-10	3L	2172995	2174332	-	1183	CG15820	GO:0003674;GO:0005575;GO:0008150;	-	-	-	-	-	-	-
FBgn0259740	1356.85	772.008	1941.69	2.51511	1.33062	2.30664e-11	8.19523e-10	3R	10849825	10851788	+	634	CG42394	GO:0003674;GO:0005575;GO:0008150;GO:0016020;GO:0016021;GO:0003674;GO:0005575;GO:0008150;GO:0016020;GO:0016021;GO:0003674;GO:0005575;GO:0008150;GO:0016020;GO:0016021;GO:0003674;GO:0005575;GO:0008150;GO:0016020;GO:0016021;	-	-	NOG262184	-	-	-	-
FBgn0051219	152.759	5.17006	300.348	58.0937	5.86031	2.40388e-11	8.51727e-10	3R	19651018	19652430	+	1139	CG31219	GO:0004252;GO:0004252;GO:0006508;GO:0006508;GO:0016787;	-	-	COG5640	O	-	-	-
FBgn0013765	1270.58	741.227	1799.92	2.4283	1.27995	2.57914e-11	9.03891e-10	2R	13439314	13450475	-	6196	cnn	GO:0005815;GO:0000242;GO:0000922;GO:0005515;GO:0005737;GO:0005813;GO:0005814;GO:0005815;GO:0005815;GO:0005856;GO:0005875;GO:0005929;GO:0007017;GO:0007049;GO:0007098;GO:0007099;GO:0007275;GO:0007279;GO:0007417;GO:0007422;GO:0007494;GO:0008017;GO:0008356;GO:0008594;GO:0016321;GO:0030997;GO:0031514;GO:0040016;GO:0042995;GO:0051301;GO:0051321;GO:0055059;GO:0005815;GO:0005815;GO:0005815;GO:0005815;GO:…	K16718	-	NOG305956	-	centrosomin [Source:FlyBase;Acc:FBgn0013765]"	-	-
FBgn0010039	1001.94	182.777	1821.1	9.96354	3.31666	2.69331e-11	9.41345e-10	3R	12373068	12373813	+	746	GstD3	GO:0004364;GO:0005575;GO:0005737;GO:0005737;GO:0006749;GO:0008150;GO:0016740;	K00799	-	COG0625	O	Glutathione S transferase D3[Source:FlyBase;Acc:FBgn0010039]	-	-
FBgn0262983	198.147	79.1669	317.126	4.0058	2.00209	3.06617e-11	1.06302e-09	3R	14234984	14244677	-	2154	CG43291	GO:0003674;GO:0005575;GO:0008150;GO:0003674;GO:0005575;GO:0008150;GO:0003674;GO:0005575;GO:0008150;	-	-	-	-	-	-	-
FBgn0035770	7401.81	4454.96	10348.7	2.32296	1.21596	3.1165e-11	1.07757e-09	3L	7357275	7360263	-	2626	pst	GO:0003674;GO:0005829;GO:0007611;GO:0007616;GO:0008355;GO:0009306;GO:0003674;GO:0005829;GO:0007611;GO:0007616;GO:0008355;GO:0009306;GO:0016020;GO:0016021;GO:0003674;GO:0005829;GO:0007611;GO:0007616;GO:0008355;GO:0009306;	-	-	-	-	pastrel [Source:FlyBase;Acc:FBgn0035770]"	-	-
FBgn0030085	63.8599	6.07251	121.647	20.0324	4.32427	3.23571e-11	1.11282e-09	X	9088367	9089314	+	875	CG6999	GO:0000381;GO:0000447;GO:0000472;GO:0000480;GO:0003676;GO:0003723;GO:0005634;GO:0005730;GO:0034462;	K14785	-	-	-	-	-	-
FBgn0020388	1320.7	778.497	1862.9	2.39294	1.25878	4.05143e-11	1.38966e-09	3L	12521129	12524014	-	2770	Gcn5	GO:0000124;GO:0003682;GO:0004402;GO:0004402;GO:0004402;GO:0005515;GO:0005515;GO:0005634;GO:0005634;GO:0005654;GO:0005671;GO:0005700;GO:0005703;GO:0006338;GO:0006355;GO:0007517;GO:0008080;GO:0010484;GO:0010485;GO:0016573;GO:0016573;GO:0016740;GO:0016746;GO:0043966;GO:0043967;GO:0048813;	K06062	-	-	-	Gcn5 acetyltransferase[Source:FlyBase;Acc:FBgn0020388]	-	-
FBgn0262683	503.919	62.6097	945.228	15.0971	3.9162	4.60035e-11	1.5696e-09	2L	11521765	11522776	-	729	CG43153	GO:0003674;GO:0005575;GO:0008150;GO:0016020;GO:0016021;	-	-	-	-	-	-	-
FBgn0032136	1158.49	617.228	1699.76	2.75386	1.46145	5.28676e-11	1.78959e-09	2L	9634179	9656026	+	13330	Apoltp	GO:0005319;GO:0005319;GO:0005615;GO:0005886;GO:0006869;GO:0015918;GO:0032370;GO:0034196;GO:0045178;GO:0070325;	-	-	-	-	Apolipoprotein lipid transfer particle[Source:FlyBase;Acc:FBgn0032136]	-	-
FBgn0033821	727.952	178.022	1277.88	7.1782	2.84362	5.33984e-11	1.80283e-09	2R	13257886	13258477	+	592	CG10799	-	-	-	NOG289852	-	-	-	-
FBgn0000395	1179.97	693.119	1666.82	2.40481	1.26592	5.91059e-11	1.98513e-09	2R	21355015	21379464	-	4329	cv-2	GO:0007474;GO:0007476;GO:0009986;GO:0030510;GO:0036122;GO:0043395;GO:0070700;	-	-	-	-	crossveinless 2 [Source:FlyBase;Acc:FBgn0000395]"	-	-
FBgn0041150	610.158	341.914	878.402	2.56907	1.36125	6.12695e-11	2.04184e-09	2L	4908581	4932384	-	4630	hoe1	GO:0016020;GO:0016021;GO:0016021;GO:0055085;GO:0016020;GO:0016021;GO:0016021;GO:0055085;GO:0016020;GO:0016021;GO:0016021;GO:0055085;GO:0016020;GO:0016021;GO:0016021;GO:0055085;GO:0016020;GO:0016021;GO:0016021;GO:0055085;GO:0016020;GO:0016021;GO:0016021;GO:0055085;GO:0016020;GO:0016021;GO:0016021;GO:0055085;GO:0016020;GO:0016021;GO:0016021;GO:0055085;GO:0016020;GO:0016021;GO:0016021;GO:0055085;	-	-	COG1055	P	hoepel1 [Source:FlyBase;Acc:FBgn0041150]"	-	-
FBgn0035409	906.191	522.366	1290.02	2.46956	1.30426	6.95776e-11	2.30679e-09	3L	3171614	3172545	-	932	CG14963	-	-	-	NOG273004	-	-	-	-
FBgn0040322	218.025	100.239	335.812	3.35013	1.74422	7.01815e-11	2.32085e-09	3L	18673474	18675413	-	1501	GNBP2	GO:0000502;GO:0001530;GO:0001872;GO:0002221;GO:0002376;GO:0002758;GO:0004553;GO:0005576;GO:0005975;GO:0008329;GO:0030246;GO:0045087;GO:0045088;	-	-	NOG86678	R	Gram-negative bacteria binding protein 2[Source:FlyBase;Acc:FBgn0040322]	-	-
FBgn0004429	418.622	17.3541	819.89	47.2447	5.56208	7.74191e-11	2.52778e-09	3L	1218082	1218696	-	615	LysP	GO:0003796;GO:0003796;GO:0003796;GO:0003796;GO:0003824;GO:0005615;GO:0005615;GO:0008152;GO:0016787;GO:0016798;GO:0016998;GO:0019835;GO:0042742;GO:0050829;GO:0050829;GO:0050830;	K13915	-	NOG85133	R	Lysozyme P [Source:FlyBase;Acc:FBgn0004429]"	-	-
FBgn0035512	776.226	3.68228	1548.77	420.6	8.71631	8.04266e-11	2.61935e-09	3L	4211964	4212915	-	890	Cpr64Ac	GO:0008010;GO:0031012;GO:0040003;GO:0042302;GO:0042302;	-	-	-	-	Cuticular protein 64Ac[Source:FlyBase;Acc:FBgn0035512]	-	-
FBgn0038098	1075.43	633.626	1517.24	2.39453	1.25974	8.32066e-11	2.69627e-09	3R	12967775	12977471	-	3501	CG7381	GO:0003674;GO:0005575;GO:0008150;GO:0016020;GO:0016021;GO:0003674;GO:0005575;GO:0008150;GO:0016020;GO:0016021;GO:0003674;GO:0005575;GO:0008150;GO:0016020;GO:0016021;GO:0003674;GO:0005575;GO:0008150;GO:0016020;GO:0016021;GO:0003674;GO:0005575;GO:0008150;GO:0016020;GO:0016021;	-	-	-	-	-	-	-
FBgn0004449	5701.47	3409.46	7993.49	2.34451	1.22928	8.94916e-11	2.88543e-09	3L	22293044	22407863	-	13109	Ten-m	GO:0001745;GO:0001941;GO:0005515;GO:0005515;GO:0005578;GO:0005737;GO:0005886;GO:0005886;GO:0005887;GO:0007155;GO:0007274;GO:0007275;GO:0007399;GO:0008039;GO:0008045;GO:0016020;GO:0016021;GO:0016200;GO:0022416;GO:0030054;GO:0031005;GO:0031122;GO:0031594;GO:0034110;GO:0034116;GO:0040017;GO:0042051;GO:0042802;GO:0042803;GO:0043005;GO:0043025;GO:0045202;GO:0045211;GO:0045211;GO:0045467;GO:0046982;GO:…	-	-	-	-	Tenascin major [Source:FlyBase;Acc:FBgn0004449]"	-	-
FBgn0029791	1325.29	790.093	1860.48	2.35476	1.23558	8.98699e-11	2.8904e-09	X	5698557	5708633	+	3992	CG4096	GO:0004222;GO:0006508;GO:0008237;GO:0008270;GO:0016787;GO:0042059;GO:0046872;GO:0004222;GO:0006508;GO:0008237;GO:0008270;GO:0016787;GO:0042059;GO:0046872;	-	-	NOG237764	-	-	-	-
FBgn0033469	36.6682	3.36732	69.9691	20.7789	4.37704	9.05029e-11	2.90352e-09	2R	9967231	9968388	+	1094	CG12133	GO:0004252;GO:0004252;GO:0006508;GO:0006508;GO:0006508;GO:0008233;GO:0008236;GO:0016787;	-	-	KOG3627	O	-	-	-
FBgn0031471	452.006	209.017	694.995	3.32507	1.73338	9.59002e-11	3.05389e-09	2L	2845926	2847212	-	1217	CG3117	GO:0004252;GO:0006508;GO:0016787;	-	-	COG5640	O	-	-	-
FBgn0261925	114.655	2.25396	227.057	100.737	6.65445	1.09573e-10	3.45517e-09	2L	15864929	15865461	-	468	CG42792	GO:0003674;GO:0005575;GO:0008150;GO:0003674;GO:0005575;GO:0008150;	-	-	-	-	-	-	-
FBgn0263346	4889.08	3037.33	6740.84	2.21933	1.15012	1.39474e-10	4.35545e-09	3R	4659579	4712193	+	10493	CG43427	GO:0003674;GO:0005575;GO:0046872;GO:0046872;GO:0003674;GO:0005575;GO:0003674;GO:0005575;GO:0046872;	-	-	NOG309105	-	-	-	-
FBgn0032800	134.21	52.8409	215.579	4.07978	2.02849	1.56599e-10	4.85494e-09	2L	19526686	19532985	+	3227	CG10137	-	K16458	-	NOG238087	-	-	-	-
FBgn0004133	1167.61	698.229	1636.99	2.34449	1.22928	1.60143e-10	4.9529e-09	2R	7580488	7587079	-	2848	blow	GO:0002102;GO:0005515;GO:0005737;GO:0007498;GO:0007520;GO:0030036;GO:0002102;GO:0005515;GO:0005737;GO:0007498;GO:0007520;GO:0030036;GO:0002102;GO:0005515;GO:0005737;GO:0007498;GO:0007520;GO:0030036;	-	-	NOG44280	-	blown fuse [Source:FlyBase;Acc:FBgn0004133]"	-	-
FBgn0010038	435.758	54.3472	817.169	15.0361	3.91036	1.74717e-10	5.39072e-09	3R	12371971	12372704	+	734	GstD2	GO:0004364;GO:0004364;GO:0004602;GO:0005737;GO:0005737;GO:0006749;GO:0009636;GO:0016740;GO:0098869;	K00799	-	COG0625	O	Glutathione S transferase D2[Source:FlyBase;Acc:FBgn0010038]	-	-
FBgn0020414	4694.02	2797.92	6590.12	2.35537	1.23595	1.95383e-10	5.98542e-09	2L	16450907	16455194	+	3954	Idgf3	GO:0004568;GO:0005975;GO:0008061;GO:0008152;GO:0016787;GO:0016798;GO:0004568;GO:0005975;GO:0008061;GO:0008152;GO:0016787;GO:0016798;GO:0004568;GO:0004568;GO:0005576;GO:0005576;GO:0005975;GO:0006032;GO:0007275;GO:0007444;GO:0008061;GO:0008061;GO:0008084;GO:0008152;GO:0016787;GO:0016798;GO:0018990;GO:0040003;GO:0042060;GO:0004568;GO:0005975;GO:0008061;GO:0008152;GO:0016787;GO:0016798;	-	-	-	-	Imaginal disc growth factor 3[Source:FlyBase;Acc:FBgn0020414]	-	-
FBgn0037531	158.187	67.4579	248.916	3.68995	1.8836	1.96666e-10	6.01044e-09	3R	7916599	7920299	-	3399	CG10445	GO:0000381;GO:0005524;GO:0005634;GO:0000381;GO:0005524;GO:0005634;GO:0000381;GO:0005524;GO:0005634;	K15173	-	-	-	-	-	-
FBgn0037999	440.34	238.586	642.095	2.69126	1.42828	2.14302e-10	6.53394e-09	3R	12219881	12221464	-	1393	CG4860	GO:0003995;GO:0003995;GO:0006635;GO:0008152;GO:0016491;GO:0016627;GO:0050660;GO:0050660;GO:0055114;GO:0055114;	K00248	-	-	-	-	-	-
FBgn0025739	491.017	271.379	710.655	2.61868	1.38884	2.2448e-10	6.82811e-09	X	4636318	4639112	+	2601	pon	GO:0005737;GO:0005737;GO:0005938;GO:0035050;GO:0045178;GO:0045180;GO:0055059;	-	-	-	-	partner of numb [Source:FlyBase;Acc:FBgn0025739]"	-	-
FBgn0032520	28.6977	1.17282	56.2225	47.938	5.5831	2.30922e-10	7.00752e-09	2L	13396392	13398664	-	2209	CG10859	GO:0003341;GO:0003341;GO:0003674;GO:0008574;GO:0036157;GO:0036157;GO:0036158;GO:0045503;GO:0045504;GO:0003341;GO:0003341;GO:0003674;GO:0008574;GO:0036157;GO:0036157;GO:0036158;GO:0045503;GO:0045504;	-	-	NOG239405	-	-	-	-
FBgn0030740	1671.36	1023.76	2318.96	2.26513	1.1796	2.37559e-10	7.19202e-09	X	16321431	16323231	-	1801	CG9917	GO:0016020;GO:0016021;GO:0016020;GO:0016021;	-	-	-	-	-	-	-
FBgn0037345	141.51	57.9534	225.067	3.88359	1.95739	2.84634e-10	8.51722e-09	3R	5588873	5589703	+	831	rev7	GO:0051349;GO:0051726;	K13728	-	-	-	-	-	-
FBgn0010294	650.077	46.7752	1253.38	26.7958	4.74394	2.95341e-10	8.81715e-09	X	3240026	3240571	-	546	ng2	GO:0005576;	-	-	NOG321688	-	new glue 2 [Source:FlyBase;Acc:FBgn0010294]"	-	-
FBgn0038045	74.362	21.3021	127.422	5.98165	2.58054	3.0486e-10	9.08032e-09	3R	12426578	12427877	+	1194	NANS	GO:0003824;GO:0016051;GO:0016740;GO:0047444;GO:0047444;GO:0050462;GO:0070085;	K05304	-	-	-	N-acetylneuraminic acid synthase[Source:FlyBase;Acc:FBgn0038045]	-	-
FBgn0033789	1778.08	105.767	3450.4	32.6226	5.0278	3.19184e-10	9.48507e-09	2R	13049146	13049656	-	511	CG13324	-	-	-	NOG249840	-	-	-	-
FBgn0032549	174.954	77.0501	272.857	3.5413	1.82428	3.26919e-10	9.69259e-09	2L	14773814	14774981	-	964	CG4650	GO:0006508;GO:0016787;GO:0006508;GO:0016787;	-	-	-	-	-	-	-
FBgn0036007	4606.8	1575.19	7638.4	4.8492	2.27775	3.65814e-10	1.07715e-08	3L	9494555	9505328	-	3195	path	GO:0003333;GO:0003333;GO:0005737;GO:0005764;GO:0005765;GO:0005768;GO:0005774;GO:0005886;GO:0005886;GO:0006865;GO:0007399;GO:0015171;GO:0015171;GO:0016020;GO:0016021;GO:0030424;GO:0030424;GO:0030425;GO:0030425;GO:0031902;GO:0032536;GO:0032536;GO:0036019;GO:0040007;GO:0040008;GO:0042995;GO:0043025;GO:0043204;GO:0044719;GO:0048813;GO:0097484;GO:0016020;GO:0016021;GO:0003333;GO:0003333;GO:0005737;GO:…	K14209	-	COG0814	E	pathetic [Source:FlyBase;Acc:FBgn0036007]"	-	-
FBgn0035868	594.791	207.841	981.741	4.72351	2.23986	4.15406e-10	1.21485e-08	3L	8302364	8304059	-	1365	CG7194	GO:0003674;GO:0005575;GO:0055070;	-	-	NOG247922	-	-	-	-
FBgn0266756	4675.28	2962.86	6387.71	2.15593	1.10831	4.38621e-10	1.27984e-08	3R	14804092	14875488	-	17286	btsz	GO:0005622;GO:0006886;GO:0007015;GO:0007436;GO:0010004;GO:0016020;GO:0016324;GO:0016331;GO:0017137;GO:0030866;GO:0035149;GO:0040018;GO:0042249;GO:0043297;GO:0045793;GO:0007015;GO:0007436;GO:0010004;GO:0016020;GO:0016324;GO:0016331;GO:0030866;GO:0035149;GO:0040018;GO:0042249;GO:0043297;GO:0045793;GO:0007015;GO:0007436;GO:0010004;GO:0016020;GO:0016324;GO:0016331;GO:0030866;GO:0035149;GO:0040018;GO:…	K17598	-	-	-	bitesize [Source:FlyBase;Acc:FBgn0266756]"	-	-
FBgn0010278	2040.42	1270.09	2810.75	2.21303	1.14602	4.64598e-10	1.35258e-08	2R	23806361	23809004	-	2507	Ssrp	GO:0001672;GO:0001933;GO:0003677;GO:0003677;GO:0003723;GO:0005515;GO:0005515;GO:0005634;GO:0005634;GO:0005634;GO:0005694;GO:0005703;GO:0005705;GO:0005730;GO:0005730;GO:0005829;GO:0006260;GO:0006281;GO:0006351;GO:0006355;GO:0006974;GO:0030707;GO:0030838;GO:0031491;GO:0031492;GO:0035101;GO:0035101;GO:0043621;GO:0046982;GO:0051101;GO:0070087;	K09272	-	COG5165	B	Structure specific recognition protein[Source:FlyBase;Acc:FBgn0010278]	-	-
FBgn0050383	54.1998	12.456	95.9437	7.70263	2.94535	5.72451e-10	1.65536e-08	2R	7823943	7825141	-	966	CG30383	GO:0003674;GO:0005575;	-	-	NOG295049	-	-	-	-
FBgn0028866	68.7502	0	137.5	Inf	Inf	6.70127e-10	1.91632e-08	2L	14794516	14796642	-	1857	CG18420	GO:0006508;GO:0016787;	-	-	COG5640	O	-	-	-
FBgn0261258	2320.54	1460.31	3180.78	2.17816	1.12311	6.97782e-10	1.991e-08	3L	21382501	21424416	+	4346	rgn	GO:0030246;GO:0042246;GO:0030246;GO:0042246;GO:0030246;GO:0042246;GO:0030246;GO:0042246;	-	-	NOG268333	-	regeneration [Source:FlyBase;Acc:FBgn0261258]"	-	-
FBgn0010042	80.1026	25.4855	134.72	5.28614	2.40221	7.04267e-10	2.00506e-08	3R	12377128	12377907	+	780	GstD6	GO:0004364;GO:0004364;GO:0005515;GO:0005737;GO:0005737;GO:0006749;GO:0009636;GO:0016740;	K00799	-	COG0625	O	Glutathione S transferase D6[Source:FlyBase;Acc:FBgn0010042]	-	-
FBgn0040653	215.95	0.736457	431.164	585.458	9.19342	7.56591e-10	2.14456e-08	2R	20868496	20869321	-	767	IM4	GO:0000902;GO:0002376;GO:0005576;GO:0005576;GO:0005615;GO:0006952;GO:0006952;GO:0006959;GO:0009617;GO:0045087;GO:0000902;GO:0002376;GO:0005576;GO:0005576;GO:0005615;GO:0006952;GO:0006952;GO:0006959;GO:0009617;GO:0045087;	K20702	-	NOG237778	-	Immune induced molecule 4[Source:FlyBase;Acc:FBgn0040653]	-	-
FBgn0032117	373.821	165.674	581.969	3.51275	1.8126	8.37115e-10	2.3676e-08	2L	9428669	9431052	-	2029	FucTB	GO:0000139;GO:0000139;GO:0005794;GO:0006486;GO:0006486;GO:0008417;GO:0016020;GO:0016020;GO:0016021;GO:0016740;GO:0016757;GO:0032580;GO:0036065;GO:0046920;GO:0046920;GO:0046920;GO:0000139;GO:0000139;GO:0005794;GO:0006486;GO:0006486;GO:0008417;GO:0016020;GO:0016020;GO:0016021;GO:0016740;GO:0016757;GO:0032580;GO:0036065;GO:0046920;GO:0046920;GO:0046920;GO:0005794;GO:0006486;GO:0008417;GO:0016020;GO:…	K09669	-	NOG327601	-	-	-	-
FBgn0085419	161.219	41.7349	280.704	6.72588	2.74972	9.05268e-10	2.54918e-08	2R	18539585	18548969	+	4909	Rgk2	GO:0003924;GO:0003924;GO:0005525;GO:0005525;GO:0005622;GO:0007165;GO:0007264;GO:0009898;GO:0016020;GO:1901386;GO:0003924;GO:0003924;GO:0005525;GO:0005525;GO:0005622;GO:0007165;GO:0007264;GO:0009898;GO:0016020;GO:1901386;	K07847	-	NOG262433	-	Rad, Gem/Kir family member 2[Source:FlyBase;Acc:FBgn0085419]	-	-
FBgn0025726	3404.92	1773.27	5036.58	2.84028	1.50603	9.10576e-10	2.55854e-08	4	867824	912331	-	22598	unc-13	GO:0005516;GO:0007268;GO:0007268;GO:0007269;GO:0008021;GO:0016079;GO:0016082;GO:0019992;GO:0035556;GO:0043195;GO:0045211;GO:0046331;GO:0046872;GO:0005509;GO:0005516;GO:0005543;GO:0007268;GO:0007268;GO:0007269;GO:0008021;GO:0016079;GO:0016082;GO:0019992;GO:0035556;GO:0043195;GO:0045211;GO:0046331;GO:0046872;GO:0005509;GO:0005516;GO:0005543;GO:0007268;GO:0007268;GO:0007269;GO:0008021;GO:0016079;GO:…	-	-	-	-	-	-	-
FBgn0050287	267.464	32.1334	502.794	15.6471	3.96782	9.28864e-10	2.5986e-08	2R	21536894	21538015	-	955	CG30287	GO:0004252;GO:0006508;GO:0006508;GO:0008233;GO:0008236;GO:0016787;	-	-	-	-	-	-	-
FBgn0028956	611.473	177.105	1045.84	5.90518	2.56198	1.0764e-09	2.97904e-08	2R	17448533	17452598	-	2504	mthl3	GO:0004871;GO:0004888;GO:0004930;GO:0004930;GO:0004930;GO:0005886;GO:0006950;GO:0007165;GO:0007166;GO:0007186;GO:0007186;GO:0007186;GO:0008340;GO:0016020;GO:0016021;GO:0016021;GO:0016021;GO:0042594;GO:0004871;GO:0004888;GO:0004930;GO:0004930;GO:0004930;GO:0005886;GO:0006950;GO:0007165;GO:0007166;GO:0007186;GO:0007186;GO:0007186;GO:0008340;GO:0016020;GO:0016021;GO:0016021;GO:0016021;GO:0042594;GO:…	K04599	-	NOG253042	-	methuselah-like 3 [Source:FlyBase;Acc:FBgn0028956]"	-	-
FBgn0035263	29.2294	2.67546	55.7833	20.85	4.38197	1.23625e-09	3.39954e-08	3L	1724390	1725647	+	1258	CG12035	GO:0003674;GO:0005575;GO:0016020;GO:0016021;	-	-	-	-	-	-	-
FBgn0031851	306.055	162.619	449.492	2.76409	1.4668	1.34877e-09	3.6854e-08	2L	6717625	6719389	+	1703	Aatf	GO:0003674;GO:0005634;GO:0005634;GO:0005730;GO:0006357;GO:0043069;GO:0048477;	K14782	-	NOG270454	-	Apoptosis antagonizing transcription factor[Source:FlyBase;Acc:FBgn0031851]	-	-
FBgn0262808	949.35	71.3709	1827.33	25.6033	4.67826	1.36347e-09	3.7177e-08	3R	14256108	14256930	+	701	CG43179	GO:0003674;GO:0005575;GO:0008150;	-	-	-	-	-	-	-
FBgn0040736	1623.05	28.1427	3217.95	114.344	6.83724	1.37297e-09	3.7357e-08	2R	18387895	18388734	+	769	IM3	GO:0002376;GO:0003674;GO:0003674;GO:0005576;GO:0008063;GO:0009617;GO:0019731;GO:0045087;GO:0002376;GO:0003674;GO:0003674;GO:0005576;GO:0008063;GO:0009617;GO:0019731;GO:0045087;	K20695	-	NOG312039	-	Immune induced molecule 3[Source:FlyBase;Acc:FBgn0040736]	-	-
FBgn0034871	17.9294	0	35.8587	Inf	Inf	1.5641e-09	4.21735e-08	2R	23511286	23512225	-	849	CG3906	-	-	-	NOG274156	-	-	-	-
FBgn0002868	2420.59	720.824	4120.35	5.71617	2.51505	1.56634e-09	4.21735e-08	3R	9783407	9784370	-	700	MtnA	GO:0005575;GO:0010038;GO:0046872;GO:0046872;GO:0046872;GO:0055065;GO:0005575;GO:0010038;GO:0046872;GO:0046872;GO:0046872;GO:0055065;	-	-	NOG262036	-	Metallothionein A [Source:FlyBase;Acc:FBgn0002868]"	-	-
FBgn0028978	1074.7	661.96	1487.44	2.24702	1.16801	1.58996e-09	4.27203e-08	3L	20396288	20401609	-	2372	trbl	GO:0005515;GO:0005524;GO:0005634;GO:0006468;GO:0007369;GO:0007370;GO:0016740;GO:0031434;GO:0032436;GO:0042803;GO:0043405;GO:0045839;GO:0046627;GO:0046982;GO:0051726;GO:2000060;	K08814	-	COG0515	T	tribbles [Source:FlyBase;Acc:FBgn0028978]"	-	-
FBgn0024150	926.862	421.068	1432.66	3.40243	1.76657	1.8131e-09	4.83766e-08	3L	21136447	21171930	-	6850	Ac78C	GO:0000166;GO:0001582;GO:0004016;GO:0004016;GO:0004016;GO:0005622;GO:0005886;GO:0006171;GO:0009190;GO:0009744;GO:0010353;GO:0016020;GO:0016021;GO:0016829;GO:0016849;GO:0031000;GO:0035556;GO:0000166;GO:0001582;GO:0004016;GO:0004016;GO:0004016;GO:0005622;GO:0005886;GO:0006171;GO:0009190;GO:0009744;GO:0010353;GO:0016020;GO:0016021;GO:0016829;GO:0016849;GO:0031000;GO:0035556;GO:0000166;GO:0001582;GO:…	K08048	-	-	-	Adenylyl cyclase 78C[Source:FlyBase;Acc:FBgn0024150]	-	-
FBgn0063494	498.985	94.0029	903.967	9.61638	3.26549	1.81548e-09	4.83766e-08	2R	18406011	18406761	+	751	GstE6	GO:0004364;GO:0004364;GO:0005737;GO:0005737;GO:0006749;GO:0016740;	K00799	-	COG0625	O	Glutathione S transferase E6[Source:FlyBase;Acc:FBgn0063494]	-	-
FBgn0032614	385.289	214.188	556.391	2.59767	1.37722	1.96865e-09	5.21348e-08	2L	16842300	16848716	-	2818	CG13284	GO:0005783;GO:0006909;GO:0007030;GO:0008285;GO:0016020;GO:0016021;GO:0005783;GO:0006909;GO:0007030;GO:0008285;GO:0016020;GO:0016021;GO:0005783;GO:0006909;GO:0007030;GO:0008285;GO:0016020;GO:0016021;GO:0005783;GO:0006909;GO:0007030;GO:0008285;GO:0016020;GO:0016021;GO:0005783;GO:0006909;GO:0007030;GO:0008285;GO:0016020;GO:0016021;	-	-	COG0300	R	-	-	-
FBgn0053460	668.502	262.199	1074.81	4.0992	2.03534	2.17276e-09	5.7305e-08	2R	15694092	15695232	+	946	CG33460	GO:0004252;GO:0006508;GO:0016787;	-	-	NOG322009	-	-	-	-
FBgn0002891	413.808	233.583	594.032	2.54313	1.34661	2.5523e-09	6.69046e-08	2R	7793625	7801044	+	6750	mus205	GO:0000166;GO:0000724;GO:0003676;GO:0003677;GO:0003677;GO:0003887;GO:0003887;GO:0003887;GO:0005634;GO:0005634;GO:0006260;GO:0006281;GO:0016035;GO:0016035;GO:0016740;GO:0016779;GO:0019985;GO:0019985;GO:0042276;GO:0046872;GO:0051536;GO:0051539;	K02350	-	-	-	mutagen-sensitive 205[Source:FlyBase;Acc:FBgn0002891]	-	-
FBgn0004509	3012.02	1946.34	4077.7	2.09506	1.06699	2.7334e-09	7.10738e-08	3R	25347431	25473058	-	9128	Fur1	GO:0000139;GO:0001941;GO:0004252;GO:0004252;GO:0005794;GO:0005886;GO:0006508;GO:0006508;GO:0008039;GO:0008233;GO:0008236;GO:0016020;GO:0016021;GO:0016787;GO:0097090;GO:0097688;GO:0004252;GO:0006508;GO:0006508;GO:0008233;GO:0008236;GO:0016020;GO:0016021;GO:0016787;GO:0000139;GO:0001941;GO:0004252;GO:0004252;GO:0005794;GO:0005886;GO:0006508;GO:0006508;GO:0008039;GO:0008233;GO:0008236;GO:0016020;GO:…	K01349	-	COG4935	O	Furin 1 [Source:FlyBase;Acc:FBgn0004509]"	-	-
FBgn0035497	596.258	351.891	840.624	2.38888	1.25633	2.8955e-09	7.51373e-08	3L	4094343	4103256	-	4081	CG14995	-	-	-	-	-	-	-	-
FBgn0046685	726.185	439.103	1013.27	2.30759	1.20638	3.00366e-09	7.77875e-08	3R	24627066	24630075	-	2895	Wsck	GO:0000166;GO:0005524;GO:0005524;GO:0006468;GO:0007169;GO:0016020;GO:0016021;GO:0016301;GO:0016310;GO:0016740;GO:0030154;GO:0031234;GO:0042127;GO:0045087;	-	-	NOG272600	-	-	-	-
FBgn0267796	76.6149	24.7264	128.503	5.19701	2.37768	3.17598e-09	8.20853e-08	3L	9597764	9614001	+	6670	Tmc	GO:0003674;GO:0008345;GO:0016020;GO:0016021;GO:0016021;GO:0019230;GO:0030425;GO:0003674;GO:0008345;GO:0016020;GO:0016021;GO:0016021;GO:0019230;GO:0030425;	K21988	-	-	-	Transmembrane channel-like[Source:FlyBase;Acc:FBgn0267796]	-	-
FBgn0036950	82.528	27.937	137.119	4.90814	2.29518	3.23199e-09	8.33659e-08	3L	20207534	20209600	+	1828	CG6996	GO:0005576;GO:0006030;GO:0008061;GO:0016020;GO:0016021;GO:0005576;GO:0006030;GO:0008061;GO:0016020;GO:0016021;	-	-	NOG254736	-	-	-	-
FBgn0031805	355.359	140.555	570.163	4.05651	2.02024	3.24233e-09	8.34656e-08	2L	6367882	6370190	+	2309	CG9505	GO:0004222;GO:0006508;GO:0008237;GO:0016787;	-	-	-	-	-	-	-
FBgn0035623	1311.92	387.763	2236.08	5.7666	2.52772	3.34621e-09	8.56319e-08	3L	5604790	5607190	+	2035	mthl2	GO:0004871;GO:0004888;GO:0004930;GO:0004930;GO:0004930;GO:0005886;GO:0006950;GO:0007165;GO:0007166;GO:0007186;GO:0007186;GO:0007186;GO:0008340;GO:0016020;GO:0016021;GO:0016021;GO:0016021;GO:0042594;	K04599	-	NOG305846	-	methuselah-like 2 [Source:FlyBase;Acc:FBgn0035623]"	-	-
FBgn0027079	1555.27	982.337	2128.2	2.16647	1.11534	3.3464e-09	8.56319e-08	2R	13198850	13202709	+	3412	ValRS	GO:0000166;GO:0000166;GO:0002161;GO:0004812;GO:0004812;GO:0004818;GO:0004832;GO:0004832;GO:0004832;GO:0004832;GO:0005524;GO:0005524;GO:0005737;GO:0005737;GO:0006412;GO:0006418;GO:0006438;GO:0006438;GO:0006438;GO:0006450;GO:0016874;GO:0000166;GO:0000166;GO:0002161;GO:0004812;GO:0004812;GO:0004818;GO:0004832;GO:0004832;GO:0004832;GO:0005524;GO:0005524;GO:0005737;GO:0005737;GO:0006412;GO:0006418;GO:…	K01873	-	COG0525	J	Valyl-tRNA synthetase[Source:FlyBase;Acc:FBgn0027079]	-	-
FBgn0266464	1330.45	840.284	1820.62	2.16667	1.11548	3.58045e-09	9.14397e-08	3R	13833497	13837991	-	3521	Nsf2	GO:0000166;GO:0005524;GO:0005524;GO:0005737;GO:0005737;GO:0007269;GO:0007274;GO:0007424;GO:0007430;GO:0008582;GO:0015031;GO:0016082;GO:0016192;GO:0016192;GO:0016787;GO:0016887;GO:0016887;GO:0031201;GO:0035494;GO:0045202;GO:0046872;GO:0060439;GO:0098793;GO:0000166;GO:0005524;GO:0005524;GO:0005737;GO:0005737;GO:0007269;GO:0007274;GO:0007424;GO:0007430;GO:0008582;GO:0015031;GO:0016082;GO:0016192;GO:…	K06027	-	-	-	N-ethylmaleimide-sensitive factor 2[Source:FlyBase;Acc:FBgn0266464]	-	-
FBgn0039056	1143.44	716.867	1570	2.19009	1.13099	3.64614e-09	9.29333e-08	3R	23118400	23124217	+	3527	CenB1A	GO:0000902;GO:0005096;GO:0005096;GO:0005543;GO:0006909;GO:0016020;GO:0043087;GO:0043547;GO:0046872;GO:0000902;GO:0005096;GO:0005096;GO:0005543;GO:0006909;GO:0016020;GO:0043087;GO:0043547;GO:0046872;	K12489	-	COG5347	U	Centaurin beta 1A [Source:FlyBase;Acc:FBgn0039056]"	-	-
FBgn0028482	250.346	116.37	384.323	3.30259	1.7236	3.73887e-09	9.5109e-08	2L	4324554	4331830	+	2730	bdl	GO:0005886;GO:0005887;GO:0007155;GO:0007156;GO:0007158;GO:0007399;GO:0008366;GO:0016020;GO:0016021;GO:0030424;GO:0042065;GO:0042995;GO:0045467;GO:0098632;	-	-	-	-	borderless [Source:FlyBase;Acc:FBgn0028482]"	-	-
FBgn0037759	30.9439	1.13441	60.7533	53.5548	5.74294	4.01037e-09	1.01415e-07	3R	9801280	9803461	+	2069	CG8526	GO:0004067;GO:0004067;GO:0004067;GO:0006520;GO:0006530;GO:0016787;GO:0004067;GO:0016787;	K13278	-	COG0666	R	-	-	-
FBgn0035508	69.5733	14.1788	124.968	8.81371	3.13975	4.30246e-09	1.08589e-07	3L	4200825	4204339	-	2648	CG15005	-	-	-	NOG12793	-	-	-	-
FBgn0026751	396.816	224.844	568.789	2.5297	1.33897	4.35587e-09	1.09722e-07	X	5329876	5332435	+	2319	XRCC1	GO:0000012;GO:0003684;GO:0005634;GO:0005634;GO:0006285;GO:0006974;GO:0046331;	K10803	-	-	-	-	-	-
FBgn0038890	1992.08	938.818	3045.33	3.24379	1.69768	4.46966e-09	1.12061e-07	3R	21520928	21528598	+	5037	CG7956	GO:0016787;GO:0042578;GO:0016787;GO:0042578;GO:0016787;GO:0042578;GO:0016787;GO:0042578;GO:0016787;GO:0042578;	K21798	-	COG5329	T	-	-	-
FBgn0037230	56.4454	14.8471	98.0438	6.60355	2.72324	4.4748e-09	1.12061e-07	3R	4292274	4294840	-	2182	CG9780	GO:0004222;GO:0006508;GO:0008237;GO:0016787;	-	-	NOG293321	-	-	-	-
FBgn0034389	327.626	158.871	496.381	3.12442	1.64359	4.56251e-09	1.14036e-07	2R	18761758	18774824	+	4898	Mctp	GO:0005509;GO:0005509;GO:0005783;GO:0005789;GO:0016020;GO:0016021;GO:0016021;GO:0046928;GO:0048168;GO:0050774;GO:0050965;GO:0005509;GO:0005509;GO:0005783;GO:0005789;GO:0016020;GO:0016021;GO:0016021;GO:0046928;GO:0048168;GO:0050774;GO:0050965;GO:0005509;GO:0016020;GO:0016021;GO:0016021;GO:0050774;GO:0050965;	-	-	COG5038	R	Multiple C2 domain and transmembrane region protein[Source:FlyBase;Acc:FBgn0034389]	-	-
FBgn0031468	160.512	75.1978	245.827	3.26907	1.70888	4.91051e-09	1.22065e-07	2L	2840124	2842638	+	1884	CG2975	GO:0006486;GO:0006486;GO:0016020;GO:0016020;GO:0016021;GO:0016021;GO:0016263;GO:0016263;GO:0016267;GO:0016740;GO:0016757;GO:0016757;GO:0032504;GO:0046872;GO:0048531;	K00731	-	-	-	-	-	-
FBgn0034331	239.513	12.6294	466.397	36.9295	5.2067	4.91212e-09	1.22065e-07	2R	18384824	18385589	-	711	CG15067	-	-	-	NOG241950	-	-	-	-
FBgn0034398	11841.1	7860.62	15821.5	2.01275	1.00917	5.78267e-09	1.42872e-07	2R	18833372	18834775	-	953	CG15098	GO:0016020;GO:0016021;GO:0016021;	-	-	NOG319335	-	-	-	-
FBgn0032048	180.905	88.2475	273.562	3.09995	1.63224	5.8062e-09	1.43179e-07	2L	8491868	8506845	-	1295	Dh31	GO:0007589;GO:0008613;GO:0010469;GO:0001664;GO:0005179;GO:0005184;GO:0005576;GO:0005615;GO:0005622;GO:0007186;GO:0007189;GO:0007218;GO:0007589;GO:0007589;GO:0008613;GO:0008613;GO:0010469;GO:0010841;	-	-	NOG40736	-	Diuretic hormone 31[Source:FlyBase;Acc:FBgn0032048]	-	-
FBgn0263041	72.5381	4.25491	140.821	33.0962	5.04859	6.06383e-09	1.49247e-07	3R	15637168	15638181	+	840	CG43336	GO:0004252;GO:0004252;GO:0005575;GO:0006508;GO:0006508;GO:0016787;	-	-	-	-	-	-	-
FBgn0051370	442.974	256.469	629.479	2.45441	1.29537	6.11096e-09	1.5012e-07	3R	25302464	25303986	+	1408	CG31370	-	-	-	NOG279499	-	-	-	-
FBgn0035798	827.203	223.045	1431.36	6.41736	2.68198	6.70703e-09	1.64138e-07	3L	7562610	7569499	+	5438	frac	GO:0005509;GO:0007412;GO:0005509;GO:0007412;GO:0005509;GO:0007412;GO:0005509;GO:0007412;GO:0005509;GO:0007412;	K17307	-	-	-	faulty attraction [Source:FlyBase;Acc:FBgn0035798]"	-	-
FBgn0259736	3002.39	1966.59	4038.18	2.05339	1.03801	7.45632e-09	1.8076e-07	3R	22120061	22133367	+	5439	CG42390	GO:0003674;GO:0005575;GO:0008150;GO:0003674;GO:0005575;GO:0008150;GO:0003674;GO:0005575;GO:0008150;	-	-	NOG12793	-	-	-	-
FBgn0036440	18.6699	0.383093	36.9566	96.4691	6.59199	7.51009e-09	1.81722e-07	3L	14697313	14701678	-	4002	CG17177	-	-	-	NOG12793	-	-	-	-
FBgn0051216	277.549	68.9082	486.19	7.05562	2.81877	7.60083e-09	1.8323e-07	3R	19671450	19698742	+	2084	Naam	GO:0003824;GO:0005509;GO:0005737;GO:0006769;GO:0006979;GO:0008152;GO:0008340;GO:0008936;GO:0008936;GO:0016787;GO:0043524;GO:0003824;GO:0005509;GO:0005737;GO:0006769;GO:0006979;GO:0008152;GO:0008340;GO:0008936;GO:0008936;GO:0016787;GO:0043524;	-	-	COG1335	Q	Nicotinamide amidase[Source:FlyBase;Acc:FBgn0051216]	-	-
FBgn0034279	204.399	84.6448	324.153	3.82957	1.93718	7.64989e-09	1.84068e-07	2R	17767808	17769989	-	2073	CG18635	GO:0016020;GO:0016021;GO:0016021;	-	-	NOG273115	-	-	-	-
FBgn0053494	1218.51	654.832	1782.19	2.7216	1.44446	7.66994e-09	1.84207e-07	3R	25493481	25495161	-	849	CG33494	-	-	-	NOG289935	-	-	-	-
FBgn0051288	563.328	99.202	1027.45	10.3572	3.37256	7.70501e-09	1.84705e-07	3R	25297960	25299557	-	1377	CG31288	-	-	-	-	-	-	-	-
FBgn0031294	2582.12	1687.6	3476.65	2.06012	1.04273	8.06392e-09	1.92237e-07	2L	1008378	1048053	-	10257	IA-2	GO:0004721;GO:0004725;GO:0005886;GO:0006470;GO:0006470;GO:0016020;GO:0016021;GO:0016311;GO:0016787;GO:0016791;GO:0035335;GO:0048565;GO:0051046;GO:0004725;GO:0005886;GO:0006470;GO:0006470;GO:0016020;GO:0016021;GO:0016311;GO:0016787;GO:0016791;GO:0035335;GO:0048565;GO:0051046;GO:0004725;GO:0005886;GO:0006470;GO:0006470;GO:0016020;GO:0016021;GO:0016311;GO:0016787;GO:0016791;GO:0035335;GO:0048565;GO:…	-	-	COG5599	T	IA-2 protein tyrosine phosphatase[Source:FlyBase;Acc:FBgn0031294]	-	-
FBgn0051148	1081.44	442.57	1720.32	3.88711	1.9587	8.27954e-09	1.96651e-07	3R	23700621	23702605	+	1777	Gba1a	GO:0004348;GO:0004348;GO:0004348;GO:0005764;GO:0006629;GO:0006665;GO:0006665;GO:0006680;GO:0007613;GO:0008152;GO:0008340;GO:0008344;GO:0016787;GO:0016798;GO:0034620;GO:0070050;	K01201	-	COG5520	G	Glucocerebrosidase 1a[Source:FlyBase;Acc:FBgn0051148]	-	-
FBgn0035847	29.0111	3.49491	54.5272	15.6019	3.96365	9.07937e-09	2.14856e-07	3L	8178675	8180514	-	1477	mthl7	GO:0004871;GO:0004888;GO:0004930;GO:0004930;GO:0004930;GO:0005886;GO:0006950;GO:0007165;GO:0007166;GO:0007186;GO:0007186;GO:0008340;GO:0016020;GO:0016021;GO:0016021;GO:0016021;GO:0042594;	K04599	-	NOG266974	-	methuselah-like 7 [Source:FlyBase;Acc:FBgn0035847]"	-	-
FBgn0052368	171.112	64.5644	277.66	4.30051	2.10451	9.16597e-09	2.16508e-07	3L	7915437	7915846	+	410	CG32368	GO:0003674;GO:0005575;GO:0008150;	-	-	-	-	-	-	-
FBgn0053329	437.598	213.774	661.423	3.09404	1.62949	1.15537e-08	2.67039e-07	3R	14222074	14224155	-	1681	Sp212	GO:0004252;GO:0005575;GO:0006508;GO:0009617;GO:0009620;GO:0016787;	-	-	-	-	Serine-peptidase 212[Source:FlyBase;Acc:FBgn0053329]	-	-
FBgn0034312	886.83	556.249	1217.41	2.18861	1.13002	1.17568e-08	2.71247e-07	2R	18173669	18175725	+	2057	CG10916	GO:0004842;GO:0005575;GO:0005622;GO:0008270;GO:0008340;GO:0016567;GO:0035556;GO:0004842;GO:0005575;GO:0005622;GO:0008270;GO:0008340;GO:0016567;GO:0035556;	-	-	NOG255899	-	-	-	-
FBgn0040496	206.686	85.2704	328.102	3.84779	1.94403	1.23082e-08	2.83461e-07	2L	10677198	10679707	+	2130	CG17104	-	-	-	NOG265092	-	-	-	-
FBgn0262524	112.393	47.4894	177.297	3.7334	1.90049	1.40728e-08	3.22376e-07	3L	12523987	12525150	+	808	ver	GO:0000723;GO:0000782;GO:0016233;GO:0035012;GO:0043047;GO:0000723;GO:0000782;GO:0016233;GO:0035012;GO:0043047;	-	-	NOG270708	-	verrocchio [Source:FlyBase;Acc:FBgn0262524]"	-	-
FBgn0035581	26.4236	2.69342	50.1537	18.6208	4.21884	1.41465e-08	3.23489e-07	3L	4861269	4895749	+	14155	Dnah3	GO:0003341;GO:0003341;GO:0003777;GO:0005524;GO:0007018;GO:0007018;GO:0008569;GO:0008569;GO:0008569;GO:0010996;GO:0016787;GO:0016887;GO:0030286;GO:0030286;GO:0036156;GO:0036156;GO:0036159;GO:0042623;GO:0045503;GO:0045505;GO:0046692;GO:0051959;GO:0003341;GO:0007018;GO:0008569;GO:0008569;GO:0010996;GO:0016787;GO:0016887;GO:0030286;GO:0036156;GO:0042623;GO:0046692;	-	-	COG5245	Z	dynein, axonemal, heavy chain 3[Source:FlyBase;Acc:FBgn0035581]	-	-
FBgn0039075	331.751	187.89	475.612	2.53133	1.3399	1.45063e-08	3.30544e-07	3R	23375928	23384777	-	6076	CG4393	-	K21413	-	COG0666	R	-	-	-
FBgn0004397	3896.72	2590.2	5203.24	2.00882	1.00634	1.57111e-08	3.57365e-07	X	2214347	2222567	-	3933	Vinc	GO:0003779;GO:0003779;GO:0003779;GO:0005198;GO:0005515;GO:0005737;GO:0005856;GO:0005886;GO:0005912;GO:0005925;GO:0006909;GO:0007016;GO:0007155;GO:0007155;GO:0015629;GO:0016020;GO:0030054;GO:0048812;GO:0051015;GO:0098592;GO:0003779;GO:0003779;GO:0003779;GO:0005198;GO:0005515;GO:0005737;GO:0005856;GO:0005886;GO:0005912;GO:0005925;GO:0006909;GO:0007016;GO:0007155;GO:0007155;GO:0015629;GO:0016020;GO:…	K05700	-	NOG329927	-	Vinculin [Source:FlyBase;Acc:FBgn0004397]"	-	-
FBgn0011288	209.42	107.682	311.158	2.88962	1.53088	1.6588e-08	3.75986e-07	3L	24074180	24299205	+	2282	Snap25	GO:0000149;GO:0005484;GO:0005515;GO:0005737;GO:0005886;GO:0006893;GO:0006906;GO:0007269;GO:0007274;GO:0016020;GO:0016081;GO:0016082;GO:0016192;GO:0019905;GO:0030054;GO:0031083;GO:0031201;GO:0031201;GO:0031629;GO:0043005;GO:0043195;GO:0045202;GO:0048172;GO:0048489;	K18211	-	NOG259235	-	Synaptosomal-associated protein 25kDa[Source:FlyBase;Acc:FBgn0011288]	-	-
FBgn0041225	41.453	8.79566	74.1103	8.42578	3.07481	1.67472e-08	3.78927e-07	3R	23051689	23052903	+	1215	Gr94a	GO:0001582;GO:0004871;GO:0004984;GO:0005886;GO:0007165;GO:0007635;GO:0008049;GO:0010037;GO:0016020;GO:0016021;GO:0016021;GO:0030424;GO:0030425;GO:0033041;GO:0043025;GO:0050909;GO:0050911;GO:0050913;	K08471	-	NOG241899	-	Gustatory receptor 94a[Source:FlyBase;Acc:FBgn0041225]	-	-
FBgn0260933	183.668	63.8128	303.523	4.75646	2.24989	1.75262e-08	3.95167e-07	2L	553742	560310	-	5772	rempA	GO:0003674;GO:0005930;GO:0007605;GO:0030991;GO:0035721;GO:0036064;GO:0060271;GO:0097730;GO:1905515;GO:0003674;GO:0007605;GO:0035721;GO:0060271;GO:0097730;GO:1905515;	K19672	-	-	-	reduced mechanoreceptor potential A[Source:FlyBase;Acc:FBgn0260933]	-	-
FBgn0024912	126.765	33.8872	219.643	6.48159	2.69635	1.83548e-08	4.13128e-07	3R	6658806	6660100	-	1295	agt	GO:0003824;GO:0003908;GO:0003908;GO:0003908;GO:0005634;GO:0006281;GO:0006307;GO:0008168;GO:0016740;GO:0032259;GO:0003824;GO:0003908;GO:0003908;GO:0003908;GO:0005634;GO:0006281;GO:0006307;GO:0008168;GO:0016740;GO:0032259;	K00567	-	COG0350	L	O-6-alkylguanine-DNA alkyltransferase[Source:FlyBase;Acc:FBgn0024912]	-	-
FBgn0026189	4435.2	2952.28	5918.11	2.00459	1.00331	1.93447e-08	4.3239e-07	3L	3114450	3127724	-	5597	prominin-like	GO:0016020;GO:0016021;GO:0016021;GO:0016020;GO:0016021;GO:0016021;GO:0048812;GO:0016020;GO:0016021;GO:0016021;GO:0048812;GO:0016020;GO:0016021;GO:0016021;GO:0048812;GO:0016020;GO:0016021;GO:0016021;GO:0016020;GO:0016021;GO:0016021;GO:0048812;GO:0016020;GO:0016021;GO:0016021;	-	-	NOG322325	-	-	-	-
FBgn0038470	275.253	151.897	398.609	2.62421	1.39188	2.01151e-08	4.48057e-07	3R	17036394	17040203	-	2997	CG18213	-	-	-	-	-	-	-	-
FBgn0035813	3741.63	2406.84	5076.41	2.10916	1.07667	2.10087e-08	4.66349e-07	3L	7727804	7732191	-	4388	CG8492	GO:0003796;GO:0003796;GO:0003796;GO:0005615;GO:0005615;GO:0008152;GO:0016787;GO:0016798;GO:0016998;GO:0050829;GO:0050829;GO:0050830;	K01185	-	-	-	-	-	-
FBgn0086370	759.867	477.03	1042.7	2.18582	1.12818	2.25188e-08	4.98156e-07	3R	16186999	16197584	+	2372	sra	GO:0003676;GO:0005515;GO:0005515;GO:0005622;GO:0005634;GO:0005737;GO:0005759;GO:0007005;GO:0007049;GO:0007143;GO:0007275;GO:0007343;GO:0007610;GO:0007616;GO:0008355;GO:0008597;GO:0019722;GO:0030154;GO:0030431;GO:0035039;GO:0045924;GO:0046008;GO:0048477;GO:0050790;GO:0051321;GO:0051321;GO:0070884;GO:0003676;GO:0005515;GO:0005515;GO:0005622;GO:0005634;GO:0005737;GO:0005759;GO:0007005;GO:0007049;GO:…	-	-	NOG87330	S	sarah [Source:FlyBase;Acc:FBgn0086370]"	-	-
FBgn0267408	5033.66	1445.49	8621.83	5.96465	2.57644	2.31912e-08	5.11277e-07	3R	15532137	15537292	-	4228	AOX1	GO:0003824;GO:0004732;GO:0004732;GO:0004854;GO:0005506;GO:0005829;GO:0009055;GO:0009115;GO:0016491;GO:0016491;GO:0016614;GO:0022900;GO:0042817;GO:0046872;GO:0046872;GO:0050660;GO:0050660;GO:0051536;GO:0051536;GO:0051537;GO:0051537;GO:0055114;GO:0055114;	K00106	-	-	-	Aldehyde oxidase 1 [Source:FlyBase;Acc:FBgn0267408]"	-	-
FBgn0259140	584.676	360.436	808.916	2.24427	1.16625	2.38119e-08	5.24065e-07	3L	11801951	11814755	-	11198	CG42255	GO:0005509;GO:0005829;	K14616	-	NOG298456	-	-	-	-
FBgn0030438	288.939	0	577.877	Inf	Inf	2.4151e-08	5.30622e-07	X	12970711	12973967	+	2804	CG15721	GO:0004867;GO:0007304;GO:0042600;GO:1900004;	-	-	NOG252396	-	-	-	-
FBgn0264343	193.595	14.2618	372.929	26.1488	4.70867	2.53396e-08	5.55789e-07	2L	7227734	7228641	+	854	CG43799	GO:0003674;GO:0005575;GO:0008150;	-	-	-	-	-	-	-
FBgn0034335	194.731	92.048	297.415	3.23108	1.69202	2.54894e-08	5.58126e-07	2R	18398393	18399223	+	831	GstE1	GO:0004364;GO:0004364;GO:0005737;GO:0005737;GO:0006749;GO:0006979;GO:0009408;GO:0016740;	K00799	-	COG0625	O	Glutathione S transferase E1[Source:FlyBase;Acc:FBgn0034335]	-	-
FBgn0037082	233.788	125.643	341.933	2.72147	1.44439	2.75947e-08	6.0015e-07	3L	21438628	21441363	-	2630	CG5664	-	-	-	-	-	-	-	-
FBgn0030246	1187.25	771.76	1602.75	2.07674	1.05432	3.38933e-08	7.27325e-07	X	10894747	10899302	-	4243	CG1582	GO:0000166;GO:0003676;GO:0003723;GO:0003723;GO:0003723;GO:0004004;GO:0004386;GO:0004386;GO:0005524;GO:0005524;GO:0005739;GO:0006396;GO:0016787;GO:0046872;GO:0046872;GO:0000166;GO:0003676;GO:0003723;GO:0003723;GO:0004004;GO:0004386;GO:0004386;GO:0005524;GO:0005524;GO:0005739;GO:0006396;GO:0016787;GO:0046872;GO:0046872;	K13026	-	COG1643	L	-	-	-
FBgn0039925	68.185	23.0665	113.304	4.91205	2.29632	3.69397e-08	7.90068e-07	4	1147466	1169239	+	4376	Kif3C	GO:0000166;GO:0003774;GO:0003777;GO:0003777;GO:0003777;GO:0005524;GO:0005524;GO:0005871;GO:0005871;GO:0005874;GO:0007018;GO:0007018;GO:0007018;GO:0008017;GO:0008569;GO:0016787;GO:0016887;GO:0048812;	K20198	-	COG5059	Z	Kinesin family member 3C[Source:FlyBase;Acc:FBgn0039925]	-	-
FBgn0039609	41.7627	9.60893	73.9165	7.69248	2.94345	3.82995e-08	8.16445e-07	3R	28872905	28875031	+	2127	CG14529	GO:0004222;GO:0006508;GO:0008237;GO:0016787;	-	-	COG3590	O	-	-	-
FBgn0038909	40.1288	8.67365	71.584	8.25304	3.04493	3.85904e-08	8.19935e-07	3R	21866172	21867919	-	1582	CG6569	GO:0003674;GO:0005575;GO:0008150;GO:0003674;GO:0005575;GO:0008150;GO:0003674;GO:0005575;GO:0008150;GO:0003674;GO:0005575;GO:0008150;	-	-	NOG125499	S	-	-	-
FBgn0050263	48.0009	12.5783	83.4236	6.63235	2.72952	3.96844e-08	8.41792e-07	2R	21674901	21685000	+	6868	stum	GO:0016020;GO:0016021;GO:0019230;GO:0019230;GO:0030425;GO:0030425;GO:0042330;GO:0042995;GO:0050954;GO:0071683;GO:0016020;GO:0016021;GO:0019230;GO:0019230;GO:0030425;GO:0030425;GO:0042330;GO:0042995;GO:0050954;GO:0071683;GO:0016020;GO:0016021;	-	-	-	-	stumble [Source:FlyBase;Acc:FBgn0050263]"	-	-
FBgn0037989	1297.93	512.113	2083.74	4.06891	2.02464	4.09933e-08	8.63874e-07	3R	12068375	12090612	-	7379	ATP8B	GO:0000166;GO:0000166;GO:0000287;GO:0000287;GO:0004012;GO:0004012;GO:0004012;GO:0005524;GO:0005524;GO:0005929;GO:0015914;GO:0016020;GO:0016021;GO:0016021;GO:0016021;GO:0016787;GO:0032880;GO:0045332;GO:0050911;GO:0071683;GO:0000166;GO:0000166;GO:0000287;GO:0000287;GO:0004012;GO:0004012;GO:0004012;GO:0005524;GO:0005524;GO:0005929;GO:0015914;GO:0016020;GO:0016021;GO:0016021;GO:0016021;GO:0016787;GO:…	K01530	-	-	-	ATPase 8B [Source:FlyBase;Acc:FBgn0037989]"	-	-
FBgn0037921	76.2862	28.1609	124.411	4.41787	2.14335	4.27633e-08	8.99348e-07	3R	11621466	11625644	-	3138	CG6808	GO:0000976;GO:0003676;GO:0003700;GO:0005634;GO:0005634;GO:0006355;GO:0008270;GO:0008270;GO:0000976;GO:0003676;GO:0003700;GO:0005634;GO:0005634;GO:0006355;GO:0008270;GO:0008270;	-	-	COG5048	R	-	-	-
FBgn0025625	306.377	174.715	438.039	2.50716	1.32606	4.48761e-08	9.41084e-07	X	2055310	2061915	-	5230	Sik2	GO:0004672;GO:0004674;GO:0004674;GO:0004674;GO:0005524;GO:0005634;GO:0005737;GO:0006468;GO:0006468;GO:0006468;GO:0016301;GO:0016310;GO:0016740;GO:0032870;GO:0035556;GO:0042594;	K16311	-	-	-	Salt-inducible kinase 2[Source:FlyBase;Acc:FBgn0025625]	-	-
FBgn0034761	2309.65	866.183	3753.12	4.33294	2.11535	4.50583e-08	9.43371e-07	2R	22663692	22664474	+	655	CG4250	GO:0003674;GO:0005575;GO:0008150;GO:0003674;GO:0005575;GO:0008150;	K19363	-	NOG252056	-	-	-	-
FBgn0263118	305.548	153.892	457.204	2.97093	1.57092	4.64582e-08	9.71103e-07	3R	26440778	26448991	+	2411	tx	GO:0000981;GO:0003677;GO:0005634;GO:0006351;GO:0006355;GO:0006355;GO:0006357;GO:0007275;GO:0007474;GO:0007498;GO:0007525;GO:0010906;GO:0016203;GO:0033627;GO:0043425;GO:0046982;GO:0046983;GO:0070888;GO:0000981;GO:0003677;GO:0005634;GO:0006351;GO:0006355;GO:0006355;GO:0006357;GO:0007275;GO:0007474;GO:0007498;GO:0007525;GO:0010906;GO:0016203;GO:0033627;GO:0043425;GO:0046982;GO:0046983;GO:0070888;	K09104	-	NOG289751	-	taxi [Source:FlyBase;Acc:FBgn0263118]"	-	-
FBgn0026257	196.144	103.577	288.71	2.78739	1.47891	5.14146e-08	1.06436e-06	3R	24221103	24223528	+	2049	cav	GO:0000723;GO:0000775;GO:0000781;GO:0000781;GO:0000782;GO:0000784;GO:0003677;GO:0005515;GO:0005515;GO:0005634;GO:0005634;GO:0005694;GO:0016233;GO:0016233;GO:0042162;	-	-	-	-	caravaggio [Source:FlyBase;Acc:FBgn0026257]"	-	-
FBgn0050082	49.4324	11.4383	87.4266	7.64332	2.9342	5.25228e-08	1.08382e-06	2R	15685004	15686082	-	843	CG30082	GO:0004252;GO:0006508;GO:0006508;GO:0008233;GO:0008236;GO:0016787;	-	-	-	-	-	-	-
FBgn0051013	20.6393	0.763091	40.5156	53.0941	5.73048	5.91756e-08	1.21333e-06	3R	30643767	30645880	-	1766	CG31013	GO:0004656;GO:0004656;GO:0005506;GO:0005783;GO:0016491;GO:0016491;GO:0016702;GO:0016705;GO:0019511;GO:0031418;GO:0055114;GO:0055114;	K00472	-	-	-	-	-	-
FBgn0030294	420.843	254.236	587.449	2.31064	1.20829	5.99287e-08	1.22683e-06	X	11359236	11360929	+	1628	Pa1	GO:0003674;GO:0044666;GO:0051568;	-	-	NOG295421	-	PTIP associated 1 [Source:FlyBase;Acc:FBgn0030294]"	-	-
FBgn0045442	30.7501	1.88574	59.6144	31.6133	4.98246	6.08006e-08	1.24074e-06	3R	13353673	13355413	+	1467	mthl12	GO:0004871;GO:0004888;GO:0004930;GO:0004930;GO:0004930;GO:0005886;GO:0006950;GO:0007165;GO:0007166;GO:0007186;GO:0007186;GO:0008340;GO:0016020;GO:0016021;GO:0016021;GO:0016021;GO:0042594;	K04599	-	KOG4193	T	methuselah-like 12 [Source:FlyBase;Acc:FBgn0045442]"	-	-
FBgn0032637	56.0997	16.8428	95.3566	5.66156	2.5012	7.16753e-08	1.44663e-06	2L	17452924	17458775	+	1314	CG5050	GO:0016020;GO:0016021;GO:0016020;GO:0016021;	-	-	-	-	-	-	-
FBgn0035203	704.636	448.123	961.15	2.14484	1.10087	7.46887e-08	1.50275e-06	3L	1302944	1304717	+	1439	CG9149	GO:0003824;GO:0003985;GO:0003988;GO:0003988;GO:0005739;GO:0005777;GO:0006635;GO:0006635;GO:0008152;GO:0016740;GO:0016746;GO:0016747;	K00626	-	-	-	-	-	-
FBgn0086778	182.28	94.5606	269.999	2.8553	1.51364	7.66071e-08	1.53894e-06	X	19327075	19348447	-	5778	nAChRalpha7	GO:0005216;GO:0005230;GO:0005886;GO:0005892;GO:0006811;GO:0006811;GO:0006812;GO:0007268;GO:0007271;GO:0007630;GO:0007632;GO:0014069;GO:0016020;GO:0016021;GO:0016021;GO:0022848;GO:0022848;GO:0030054;GO:0030425;GO:0034220;GO:0043197;GO:0045202;GO:0045211;GO:0045211;GO:0060079;GO:0005216;GO:0005230;GO:0005886;GO:0005892;GO:0006811;GO:0006811;GO:0006812;GO:0007268;GO:0007271;GO:0007630;GO:0007632;GO:…	K05312	-	-	-	nicotinic Acetylcholine Receptor alpha7[Source:FlyBase;Acc:FBgn0086778]	-	-
FBgn0030041	6404.98	3834.86	8975.1	2.3404	1.22675	8.1775e-08	1.63512e-06	X	8467443	8469012	-	1570	CG12116	-	K00072	-	NOG316496	-	-	-	-
FBgn0030588	59.4712	15.8391	103.103	6.50942	2.70253	8.29391e-08	1.65202e-06	X	14851005	14853269	-	2265	CG9521	GO:0016491;GO:0016491;GO:0016614;GO:0045455;GO:0050660;GO:0055114;GO:0055114;	-	-	COG2303	E	-	-	-
FBgn0034736	517.531	258.92	776.142	2.99762	1.58382	8.4063e-08	1.66985e-06	2R	22550094	22552113	+	1955	gas	GO:0016787;GO:0050965;GO:0052689;	-	-	-	-	gasoline [Source:FlyBase;Acc:FBgn0034736]"	-	-
FBgn0034480	517.052	79.6516	954.452	11.9828	3.5829	8.41591e-08	1.66985e-06	2R	20003620	20005003	-	1325	CG16898	-	-	-	NOG256313	-	-	-	-
FBgn0033845	628.834	398.939	858.729	2.15253	1.10603	8.91583e-08	1.76632e-06	2R	13500621	13506011	+	4815	mars	GO:0000922;GO:0005634;GO:0005634;GO:0005654;GO:0005654;GO:0005737;GO:0005737;GO:0005819;GO:0005819;GO:0005828;GO:0005856;GO:0005876;GO:0005886;GO:0007049;GO:0007051;GO:0007052;GO:0007059;GO:0007346;GO:0008017;GO:0008157;GO:0016020;GO:0023052;GO:0051382;GO:0051642;GO:0051726;GO:0072686;GO:0000922;GO:0005634;GO:0005634;GO:0005654;GO:0005654;GO:0005737;GO:0005737;GO:0005819;GO:0005819;GO:0005828;GO:…	K16804	-	NOG270787	-	-	-	-
FBgn0037166	467.094	273.104	661.084	2.42063	1.27538	9.90918e-08	1.94815e-06	3L	22470556	22473509	+	1882	CG11426	GO:0005887;GO:0006644;GO:0006644;GO:0007602;GO:0008195;GO:0008195;GO:0016020;GO:0016020;GO:0016021;GO:0016311;GO:0016787;GO:0042577;GO:0046839;	K01080	-	-	-	-	-	-
FBgn0038727	44.2099	11.5448	76.8749	6.65882	2.73527	1.0593e-07	2.07943e-06	3R	19665007	19670827	+	2921	CG7432	GO:0004252;GO:0004252;GO:0006508;GO:0006508;GO:0006508;GO:0008233;GO:0008236;GO:0016787;	-	-	COG5640	O	-	-	-
FBgn0266417	973.189	544.507	1401.87	2.57457	1.36433	1.09016e-07	2.13674e-06	3L	16354746	16359428	-	1400	ringer	GO:0000226;GO:0001578;GO:0003674;GO:0030424;GO:0043025;GO:0046785;GO:0048812;GO:0000226;GO:0001578;GO:0003674;GO:0030424;GO:0043025;GO:0046785;GO:0048812;GO:0000226;GO:0001578;GO:0003674;GO:0030424;GO:0043025;GO:0046785;GO:0048812;GO:0000226;GO:0001578;GO:0003674;GO:0030424;GO:0043025;GO:0046785;GO:0048812;	-	-	-	-	ringmaker [Source:FlyBase;Acc:FBgn0266417]"	-	-
FBgn0039454	207.514	112.73	302.298	2.6816	1.42309	1.11418e-07	2.18052e-06	3R	26737610	26738593	+	984	CG14247	GO:0005576;GO:0006030;GO:0008061;	-	-	NOG300727	-	-	-	-
FBgn0003495	744.59	479.672	1009.51	2.10458	1.07353	1.16608e-07	2.27862e-06	3R	27064990	27070070	-	2364	spz	GO:0016020;GO:0016021;GO:0000578;GO:0002225;GO:0005121;GO:0005125;GO:0005125;GO:0005576;GO:0005576;GO:0005576;GO:0005615;GO:0006952;GO:0006955;GO:0006965;GO:0006965;GO:0006967;GO:0007275;GO:0007310;GO:0007526;GO:0008045;GO:0008063;GO:0008063;GO:0008063;GO:0008083;GO:0008592;GO:0008592;GO:0009620;GO:0009950;GO:0009953;GO:0010469;GO:0016015;GO:0019732;GO:0031334;GO:0031640;GO:0042803;GO:0043234;GO:…	K20694	-	NOG139311	S	spatzle [Source:FlyBase;Acc:FBgn0003495]"	-	-
FBgn0034723	1208.96	802.147	1615.77	2.0143	1.01028	1.21854e-07	2.37035e-06	2R	22383134	22394015	+	2977	CG13506	GO:0005515;GO:0005515;	-	-	-	-	-	-	-
FBgn0043854	100.186	36.5559	163.816	4.48124	2.1639	1.25985e-07	2.43238e-06	2L	6372388	6377284	+	4117	slam	GO:0007349;GO:0008104;GO:0008354;GO:0032154;GO:0036089;GO:0036090;GO:0061024;GO:0007349;GO:0008104;GO:0008354;GO:0032154;GO:0036089;GO:0036090;GO:0061024;	-	-	-	-	slow as molasses [Source:FlyBase;Acc:FBgn0043854]"	-	-
FBgn0261584	258.639	97.7242	419.554	4.29325	2.10207	1.30156e-07	2.50914e-06	2R	22941877	22945147	+	2918	CG42694	GO:0003674;GO:0004252;GO:0005575;GO:0006508;GO:0008150;GO:0016787;GO:0003674;GO:0004252;GO:0005575;GO:0006508;GO:0008150;GO:0016787;	-	-	-	-	-	-	-
FBgn0030904	84.9807	34.0418	135.92	3.99273	1.99738	1.33884e-07	2.57333e-06	X	18240654	18243284	-	1980	upd2	GO:0001700;GO:0005125;GO:0005576;GO:0005576;GO:0005615;GO:0005769;GO:0005770;GO:0007259;GO:0007259;GO:0007379;GO:0010469;GO:0038001;GO:0040018;GO:0046427;GO:0060729;	K16689	-	NOG330701	-	unpaired 2 [Source:FlyBase;Acc:FBgn0030904]"	-	-
FBgn0044809	55.758	3.00219	108.514	36.1449	5.17572	1.44618e-07	2.76318e-06	3R	20877736	20878363	+	573	TotZ	GO:0002376;GO:0003674;GO:0005576;GO:0005576;GO:0005615;GO:0005615;GO:0006979;GO:0009408;GO:0009411;GO:0009617;GO:0034599;GO:0034605;GO:0034644;GO:0045087;	-	-	NOG255749	-	Turandot Z [Source:FlyBase;Acc:FBgn0044809]"	-	-
FBgn0035023	1027.16	675.942	1378.37	2.03918	1.02799	1.44885e-07	2.76418e-06	2R	24537421	24558961	+	4686	ITP	GO:0005179;GO:0005184;GO:0005184;GO:0005576;GO:0005615;GO:0007218;GO:0007623;GO:0010469;GO:0042745;GO:0045475;GO:0046331;GO:0005179;GO:0005184;GO:0005184;GO:0005576;GO:0005615;GO:0007218;GO:0007623;GO:0010469;GO:0042745;GO:0045475;GO:0046331;GO:0005179;GO:0005184;GO:0005184;GO:0005576;GO:0005615;GO:0007218;GO:0007623;GO:0010469;GO:0042745;GO:0045475;GO:0046331;GO:0005179;GO:0005184;GO:0005184;GO:…	-	-	-	-	Ion transport peptide[Source:FlyBase;Acc:FBgn0035023]	-	-
FBgn0027073	343.599	146.889	540.309	3.67836	1.87906	1.46906e-07	2.79859e-06	2R	21212880	21214972	-	1754	CG4302	GO:0005783;GO:0006011;GO:0008152;GO:0008194;GO:0015020;GO:0015020;GO:0016020;GO:0016021;GO:0016740;GO:0016757;GO:0016758;GO:0043231;	-	-	COG1819	CG	-	-	-
FBgn0265296	586.239	372.041	800.437	2.15148	1.10533	1.47918e-07	2.80957e-06	3L	7159199	7189931	-	12907	Dscam2	GO:0005887;GO:0007155;GO:0007156;GO:0007156;GO:0016020;GO:0016021;GO:0042802;GO:0048812;GO:0016020;GO:0016021;GO:0016020;GO:0016021;GO:0016020;GO:0016021;GO:0016020;GO:0016021;GO:0016020;GO:0016021;GO:0016020;GO:0016021;	-	-	-	-	Down syndrome cell adhesion molecule 2[Source:FlyBase;Acc:FBgn0265296]	-	-
FBgn0259821	288.542	168.692	408.393	2.42093	1.27556	1.53947e-07	2.9155e-06	3R	4077939	4104326	+	5061	CG42402	GO:0016020;GO:0016021;GO:0030246;GO:0016020;GO:0016021;GO:0030246;GO:0016020;GO:0016021;GO:0030246;	-	-	NOG247306	-	-	-	-
FBgn0034793	519.349	327.18	711.518	2.1747	1.12082	1.55138e-07	2.93375e-06	2R	22886398	22887578	+	1067	asrij	GO:0003674;GO:0005764;GO:0005768;GO:0005769;GO:0005794;GO:0016021;GO:0031410;GO:0035162;GO:0035167;GO:0046425;GO:0048542;GO:0055037;GO:2000736;	-	-	NOG81041	S	-	-	-
FBgn0035346	811.247	530.082	1092.41	2.06084	1.04323	1.5728e-07	2.96556e-06	3L	2488804	2492613	+	2357	CG1146	GO:0016020;GO:0016021;GO:0016020;GO:0016021;GO:0016020;GO:0016021;GO:0016020;GO:0016021;	-	-	NOG331150	-	-	-	-
FBgn0031538	719.568	466.784	972.352	2.08309	1.05872	1.60122e-07	3.01474e-06	2L	3460322	3461952	-	1511	CG3246	GO:0008289;	-	-	-	-	-	-	-
FBgn0037852	792.288	514.511	1070.06	2.07977	1.05642	1.6328e-07	3.06971e-06	3R	10879572	10882188	-	2161	Tpc1	GO:0015234;GO:0015297;GO:0016020;GO:0016021;GO:0030974;GO:0031305;GO:0055085;GO:0071934;GO:1990545;GO:0015234;GO:0015297;GO:0016020;GO:0016021;GO:0030974;GO:0031305;GO:0055085;GO:0071934;GO:1990545;	K15108	-	NOG310116	-	Thiamine pyrophosphate carrier protein 1[Source:FlyBase;Acc:FBgn0037852]	-	-
FBgn0033834	18.8631	1.17282	36.5533	31.1671	4.96195	1.73294e-07	3.25323e-06	2R	13394615	13399368	-	4681	CG4744	GO:0003674;GO:0005575;GO:0008150;	-	-	NOG300357	-	-	-	-
FBgn0037562	76.2572	29.7029	122.812	4.13466	2.04777	1.81171e-07	3.39616e-06	3R	8287876	8288613	+	681	CG11671	GO:0050905;	-	-	NOG283029	-	-	-	-
FBgn0030334	181.734	81.4165	282.051	3.4643	1.79256	1.83075e-07	3.42687e-06	X	11787381	11792253	+	2730	Karl	GO:0003674;GO:0005575;GO:0016020;GO:0016021;GO:0003674;GO:0005575;GO:0003674;GO:0005575;GO:0003674;GO:0005575;	-	-	-	-	-	-	-
FBgn0264442	951.122	630.151	1272.09	2.01871	1.01344	2.04425e-07	3.78802e-06	2L	11210678	11261080	+	7279	ab	GO:0000122;GO:0003676;GO:0003677;GO:0003700;GO:0005634;GO:0005634;GO:0006351;GO:0006355;GO:0007275;GO:0007298;GO:0007423;GO:0007517;GO:0008039;GO:0016198;GO:0016203;GO:0016319;GO:0044719;GO:0046872;GO:0048666;GO:0048813;GO:0003676;	-	-	NOG150395	S	abrupt [Source:FlyBase;Acc:FBgn0264442]"	-	-
FBgn0026737	230.986	130.63	331.342	2.53649	1.34283	2.0672e-07	3.81412e-06	3R	15362796	15363857	-	1001	CG6171	GO:0000012;GO:0000737;GO:0003906;GO:0004520;GO:0005634;GO:0006302;GO:0008408;GO:0016829;GO:0046872;GO:0090305;GO:0140078;GO:0140080;	K13295	-	NOG85452	S	-	-	-
FBgn0033733	29.3235	0.751321	57.8958	77.0586	6.26788	2.11163e-07	3.88498e-06	2R	12420475	12422535	-	1832	CG8834	GO:0003824;GO:0008152;GO:0016207;GO:0016874;	-	-	COG0318	I	-	-	-
FBgn0002905	344.011	207.302	480.72	2.31894	1.21346	2.16516e-07	3.9778e-06	3R	12705523	12712299	-	6420	mus308	GO:0000166;GO:0003676;GO:0003677;GO:0004386;GO:0005524;GO:0005524;GO:0005634;GO:0005737;GO:0006260;GO:0006261;GO:0006261;GO:0006281;GO:0006281;GO:0006289;GO:0006974;GO:0016740;GO:0016779;GO:0016787;GO:0097681;	K02349	-	COG1204	L	mutagen-sensitive 308[Source:FlyBase;Acc:FBgn0002905]	-	-
FBgn0267348	5497.91	3571.92	7423.9	2.07841	1.05548	2.35795e-07	4.30744e-06	3L	9614914	9623980	+	5916	LanB2	GO:0005576;GO:0005578;GO:0005604;GO:0005604;GO:0005605;GO:0007155;GO:0007435;GO:0007494;GO:0012505;GO:0031012;GO:0033627;GO:0034446;GO:0061031;GO:0070831;GO:0085029;GO:0005576;GO:0005578;GO:0005604;GO:0005604;GO:0005605;GO:0007155;GO:0007435;GO:0007494;GO:0012505;GO:0031012;GO:0033627;GO:0034446;GO:0061031;GO:0070831;GO:0085029;	K05635	-	-	-	Laminin B2 [Source:FlyBase;Acc:FBgn0267348]"	-	-
FBgn0004956	73.6796	28.5363	118.823	4.16392	2.05794	2.40849e-07	4.38733e-06	X	18305354	18309291	-	3125	upd1	GO:0001700;GO:0001700;GO:0001745;GO:0003383;GO:0005102;GO:0005125;GO:0005576;GO:0005576;GO:0005578;GO:0005615;GO:0005622;GO:0007259;GO:0007259;GO:0007259;GO:0007298;GO:0007350;GO:0007440;GO:0007442;GO:0007455;GO:0007530;GO:0007538;GO:0007540;GO:0007616;GO:0008039;GO:0010469;GO:0010536;GO:0016015;GO:0016476;GO:0017145;GO:0030707;GO:0031012;GO:0036098;GO:0036335;GO:0038001;GO:0042078;GO:0044719;GO:…	K16689	-	-	-	unpaired 1 [Source:FlyBase;Acc:FBgn0004956]"	-	-
FBgn0262794	785.392	28.4781	1542.31	54.1576	5.75909	2.60457e-07	4.7245e-06	3R	17630717	17645262	+	684	CG43175	GO:0003674;GO:0005575;GO:0008150;GO:0003674;GO:0005575;GO:0008150;	-	-	-	-	-	-	-
FBgn0051864	181.561	98.2528	264.87	2.6958	1.43071	2.76184e-07	4.98871e-06	2L	11995740	11996723	+	926	Qtzl	GO:0003824;GO:0030170;GO:0031071;GO:0044571;GO:0003824;GO:0030170;GO:0031071;GO:0044571;	-	-	COG1104	E	Quetzalcoatl [Source:FlyBase;Acc:FBgn0051864]"	-	-
FBgn0050109	180.187	97.3544	263.02	2.70168	1.43386	3.18064e-07	5.68943e-06	2R	17670082	17670748	+	609	CG30109	GO:0003674;GO:0005758;GO:0008150;	K17968	-	NOG239987	-	-	-	-
FBgn0037405	26.8993	0.368228	53.4305	145.101	7.18092	3.2351e-07	5.77883e-06	3R	6167483	6170309	+	2302	CG1077	GO:0003674;GO:0007304;GO:0042600;	-	-	NOG13697	-	-	-	-
FBgn0085466	642.679	226.528	1058.83	4.67416	2.22471	3.57029e-07	6.34242e-06	3R	28283719	28284725	+	876	CG34437	GO:0004252;GO:0006508;GO:0016787;	-	-	NOG313926	-	-	-	-
FBgn0260658	89.7525	39.0712	140.434	3.59431	1.84571	3.62988e-07	6.42176e-06	X	3891497	3930578	-	9707	CG42541	GO:0003924;GO:0005525;GO:0006909;GO:0007165;GO:0016020;GO:0003924;GO:0005525;GO:0006909;GO:0007165;GO:0016020;GO:0003924;GO:0005525;GO:0006909;GO:0007165;GO:0016020;GO:0003924;GO:0005525;GO:0006909;GO:0007165;GO:0016020;	-	-	COG1100	R	-	-	-
FBgn0040333	24.7691	3.40324	46.1349	13.5561	3.76087	3.73146e-07	6.59242e-06	X	2622069	2624575	-	2427	brv3	GO:0005262;GO:0005262;GO:0005509;GO:0006816;GO:0009409;GO:0016020;GO:0016020;GO:0016020;GO:0016021;GO:0050982;GO:0070588;GO:0005262;GO:0005509;GO:0006816;GO:0009409;GO:0016020;GO:0016020;GO:0016021;GO:0070588;	-	-	-	-	brivido-3 [Source:FlyBase;Acc:FBgn0040333]"	-	-
FBgn0263353	126.766	62.683	190.849	3.04467	1.60629	3.94994e-07	6.95935e-06	3R	5802328	5813258	+	6816	CG11000	GO:0016021;GO:0045595;GO:0016021;GO:0045595;	-	-	NOG46587	S	-	-	-
FBgn0036121	631.227	400.509	861.945	2.15213	1.10576	4.2701e-07	7.50293e-06	3L	11069043	11069864	-	690	CG6310	-	-	-	NOG40057	S	-	-	-
FBgn0030929	6386.36	2641.08	10131.6	3.83616	1.93966	4.74524e-07	8.31512e-06	X	18493193	18494168	-	903	CG15043	-	-	-	NOG116392	S	-	-	-
FBgn0283440	14.776	0.368228	29.1837	79.2543	6.30842	4.96965e-07	8.69655e-06	2L	15061656	15072133	+	3337	solo	GO:0000775;GO:0000775;GO:0000795;GO:0005694;GO:0007143;GO:0007275;GO:0030154;GO:0043221;GO:0051321;GO:0051754;GO:0051754;GO:0070193;GO:0071921;GO:0000775;GO:0000775;GO:0000795;GO:0005694;GO:0007143;GO:0007275;GO:0030154;GO:0043221;GO:0051321;GO:0051754;GO:0051754;GO:0070193;GO:0071921;	K13982	-	-	-	sisters on the loose[Source:FlyBase;Acc:FBgn0283440]	-	-
FBgn0053516	143.021	59.8874	226.155	3.77633	1.91698	5.0087e-07	8.74117e-06	2L	2058790	2109878	-	3160	dpr3	GO:0002115;GO:0003674;GO:0005515;GO:0005887;GO:0007606;GO:0050808;GO:0002115;GO:0003674;GO:0005515;GO:0005887;GO:0007606;GO:0050808;GO:0002115;GO:0003674;GO:0005515;GO:0005887;GO:0007606;GO:0050808;	-	-	-	-	defective proboscis extension response 3[Source:FlyBase;Acc:FBgn0053516]	-	-
FBgn0034715	174.822	19.7381	329.906	16.7142	4.063	5.56346e-07	9.59251e-06	2R	22221180	22223499	-	2090	Oatp58Db	GO:0005215;GO:0005886;GO:0005887;GO:0006811;GO:0007588;GO:0015347;GO:0016020;GO:0016020;GO:0016021;GO:0016323;GO:0022804;GO:0022857;GO:0043252;GO:0055085;GO:0071702;	-	-	-	-	Organic anion transporting polypeptide 58Db[Source:FlyBase;Acc:FBgn0034715]	-	-
FBgn0004606	2164.03	1137.06	3191	2.80635	1.4887	5.76129e-07	9.92034e-06	3R	30765926	30789202	+	6915	zfh1	GO:0000122;GO:0000977;GO:0003676;GO:0003677;GO:0003677;GO:0003677;GO:0003705;GO:0005634;GO:0005634;GO:0006355;GO:0007280;GO:0007399;GO:0007498;GO:0007507;GO:0007516;GO:0008045;GO:0008354;GO:0008406;GO:0019730;GO:0043565;GO:0046872;GO:0048103;GO:0048542;GO:0061321;	K09299	-	COG5048	R	Zn finger homeodomain 1[Source:FlyBase;Acc:FBgn0004606]	-	-
FBgn0034295	2756.41	798.595	4714.22	5.90315	2.56148	6.32022e-07	1.0825e-05	2R	18052550	18054066	-	1221	CG10911	GO:0003674;GO:0005575;GO:0008150;	-	-	NOG266843	-	-	-	-
FBgn0033518	97.9116	38.1883	157.635	4.12784	2.04539	6.51279e-07	1.11252e-05	2R	10418718	10419761	+	856	Prx2540-2	GO:0004601;GO:0004601;GO:0004602;GO:0005829;GO:0016209;GO:0016491;GO:0016491;GO:0042744;GO:0045454;GO:0051920;GO:0055114;GO:0055114;GO:0098869;	-	-	COG0450	O	Peroxiredoxin 2540-2[Source:FlyBase;Acc:FBgn0033518]	-	-
FBgn0264339	81.8873	26.3858	137.389	5.20693	2.38043	6.9028e-07	1.17448e-05	2R	23444137	23491997	+	5891	CG43795	GO:0004930;GO:0004965;GO:0007186;GO:0016020;GO:0016021;GO:0016021;	K08469	-	-	-	-	-	-
FBgn0000246	145.8	76.2477	215.353	2.82439	1.49794	7.009e-07	1.19098e-05	3R	15789473	15792579	-	2629	c(3)G	GO:0000795;GO:0007130;GO:0007131;GO:0000795;GO:0007130;GO:0007131;GO:0000795;GO:0007130;GO:0007131;	-	-	-	-	crossover suppressor on 3 of Gowen[Source:FlyBase;Acc:FBgn0000246]	-	-
FBgn0036126	259.752	153.597	365.907	2.38225	1.25232	7.15032e-07	1.2118e-05	3L	11097446	11098186	-	614	Irbp18	GO:0003693;GO:0003700;GO:0006302;GO:0006355;GO:0046982;GO:1990391;GO:0003693;GO:0003700;GO:0006302;GO:0006355;GO:0046982;GO:1990391;	-	-	NOG309445	-	Inverted repeat binding protein 18 kDa[Source:FlyBase;Acc:FBgn0036126]	-	-
FBgn0032393	677.77	449.157	906.383	2.01796	1.0129	7.43092e-07	1.2544e-05	2L	11999654	12001244	+	1533	CG12264	GO:0003824;GO:0004123;GO:0005634;GO:0005737;GO:0005739;GO:0005739;GO:0006523;GO:0016226;GO:0016740;GO:0030170;GO:0031071;GO:0031071;GO:0044571;GO:0046872;GO:0051536;	-	-	COG1104	E	-	-	-
FBgn0052274	14.3926	0	28.7853	Inf	Inf	7.73599e-07	1.29573e-05	3L	3335579	3335788	-	210	Drsl1	GO:0003674;GO:0005576;GO:0050832;	-	-	-	-	Drosomycin-like 1 [Source:FlyBase;Acc:FBgn0052274]"	-	-
FBgn0265186	676.608	449.097	904.119	2.01319	1.00949	8.36796e-07	1.39383e-05	2R	12948348	12952293	-	1917	CG44251	GO:0003674;GO:0005575;GO:0008150;GO:0003674;GO:0005575;GO:0008150;	-	-	-	-	-	-	-
FBgn0039319	254.125	151.729	356.522	2.34973	1.2325	9.01845e-07	1.49692e-05	3R	25300891	25302317	+	1301	CG13659	-	K14307	-	NOG248901	-	-	-	-
FBgn0003733	49.1003	15.5953	82.6052	5.29678	2.40512	9.29964e-07	1.53963e-05	2R	7705183	7709184	-	3131	tor	GO:0000166;GO:0001709;GO:0004672;GO:0004713;GO:0004713;GO:0004713;GO:0004714;GO:0004714;GO:0005524;GO:0005524;GO:0005886;GO:0005887;GO:0006355;GO:0006468;GO:0006468;GO:0007275;GO:0007278;GO:0007280;GO:0007362;GO:0007369;GO:0007443;GO:0007552;GO:0008293;GO:0008595;GO:0016020;GO:0016021;GO:0016301;GO:0016310;GO:0016740;GO:0030381;GO:0038083;GO:0040015;GO:0046777;GO:0046872;GO:0046957;	K12378	-	COG0515	T	Target of rapamycin[Source:FlyBase;Acc:FBgn0003733]	-	-
FBgn0069056	131.825	38.7507	224.899	5.80374	2.53698	9.37287e-07	1.54977e-05	2R	21538250	21539293	-	879	CG33226	GO:0004252;GO:0005575;GO:0006508;GO:0006508;GO:0008233;GO:0008236;GO:0016787;	-	-	-	-	-	-	-
FBgn0030878	656.931	436.717	877.146	2.0085	1.00612	9.5292e-07	1.5736e-05	X	17861002	17862775	+	1543	CG6769	GO:0003676;GO:0008270;GO:0022625;GO:0030687;GO:0042273;GO:0046872;GO:0003676;GO:0008270;GO:0022625;GO:0030687;GO:0042273;GO:0046872;	K14816	-	NOG253541	-	-	-	-
FBgn0051220	43.3195	3.32892	83.31	25.0261	4.64536	9.69778e-07	1.59712e-05	3R	19648487	19650586	+	1421	CG31220	GO:0004252;GO:0006508;GO:0006508;GO:0008233;GO:0008236;GO:0016787;	-	-	-	-	-	-	-
FBgn0051019	119.383	26.0528	212.713	8.16466	3.02939	9.74104e-07	1.60039e-05	3R	30597004	30599296	+	1980	CG31019	GO:0004180;GO:0004181;GO:0006508;GO:0008270;GO:0016787;GO:0004180;GO:0004181;GO:0006508;GO:0008270;GO:0016787;	K23439	-	COG2866	E	-	-	-
FBgn0003086	337.007	92.9579	581.055	6.25074	2.64403	9.90805e-07	1.62575e-05	X	3248600	3249289	-	690	Pig1	GO:0003674;GO:0005575;GO:0008150;	-	-	-	-	Pre-intermoult gene 1[Source:FlyBase;Acc:FBgn0003086]	-	-
FBgn0034870	51.9589	17.6619	86.2558	4.88371	2.28798	1.02633e-06	1.67765e-05	2R	23502946	23503815	+	870	CG13559	GO:0003674;GO:0005575;GO:0016020;GO:0016021;GO:0035208;	-	-	NOG302927	-	-	-	-
FBgn0029771	299.365	183.537	415.193	2.26217	1.17771	1.05059e-06	1.71296e-05	X	5516608	5518771	+	1892	CG12730	GO:0016020;GO:0016020;GO:0016021;GO:0016021;GO:0016020;GO:0016020;GO:0016021;GO:0016021;	-	-	NOG136429	S	-	-	-
FBgn0029769	35.0985	8.73001	61.467	7.04088	2.81576	1.08271e-06	1.75644e-05	X	5493014	5496052	-	2975	frma	GO:0004222;GO:0006508;GO:0008237;GO:0016787;GO:0045434;GO:0004222;GO:0006508;GO:0008237;GO:0016787;GO:0045434;	-	-	COG3590	O	fra mauro [Source:FlyBase;Acc:FBgn0029769]"	-	-
FBgn0038832	605.932	66.046	1145.82	17.3488	4.11676	1.11627e-06	1.80634e-05	3R	20842140	20844981	+	2723	CG15695	GO:0003824;GO:0005615;GO:0008152;GO:0016020;GO:0016021;GO:0032504;	-	-	NOG70205	S	-	-	-
FBgn0034605	46.0244	14.609	77.4399	5.30084	2.40622	1.12217e-06	1.81361e-05	2R	21215435	21217779	-	1899	CG15661	GO:0008152;GO:0015020;GO:0015020;GO:0016020;GO:0016021;GO:0016740;GO:0016757;GO:0016758;GO:0043231;GO:0008152;GO:0015020;GO:0015020;GO:0016020;GO:0016021;GO:0016740;GO:0016757;GO:0016758;GO:0043231;	-	-	-	-	-	-	-
FBgn0031494	89.0262	40.4314	137.621	3.40382	1.76715	1.23122e-06	1.97747e-05	2L	3029253	3030616	+	1253	CG17219	GO:0005634;GO:0005737;GO:0008150;GO:0008757;GO:0032259;	-	-	-	-	-	-	-
FBgn0036891	1043.2	559.577	1526.83	2.72855	1.44813	1.26225e-06	2.01726e-05	3L	19606208	19608368	+	1693	CG9372	GO:0004252;GO:0004252;GO:0006508;GO:0006508;GO:0006508;GO:0008233;GO:0008236;GO:0009620;GO:0016787;GO:0048812;	-	-	COG5640	O	-	-	-
FBgn0053983	172.078	95.5724	248.584	2.601	1.37907	1.27857e-06	2.03828e-05	3L	15528265	15529243	-	915	obst-H	GO:0005576;GO:0006030;GO:0008061;GO:0008061;	-	-	NOG327889	-	obstructor-H [Source:FlyBase;Acc:FBgn0053983]"	-	-
FBgn0263241	704.019	377.174	1030.86	2.73312	1.45055	1.37954e-06	2.18842e-05	3L	11070526	11073348	+	2270	Mocs1	GO:0000166;GO:0003824;GO:0005525;GO:0006777;GO:0006777;GO:0016829;GO:0019008;GO:0046872;GO:0046872;GO:0051536;GO:0051536;GO:0051539;GO:0051539;GO:0061798;GO:0061799;	K20967	-	COG0315	H	Molybdenum cofactor synthesis 1[Source:FlyBase;Acc:FBgn0263241]	-	-
FBgn0262150	245.44	6.80587	484.075	71.126	6.15231	1.39344e-06	2.20506e-05	2L	15810571	15812141	-	1513	CG42876	GO:0003674;GO:0005575;GO:0008150;GO:0003674;GO:0005575;GO:0008150;	-	-	-	-	-	-	-
FBgn0039296	309.095	190.6	427.59	2.24339	1.16568	1.42304e-06	2.24387e-05	3R	25233636	25235529	-	1831	CG10420	GO:0003674;GO:0005783;GO:0005783;GO:0005788;GO:0006616;GO:0012505;GO:0015031;	-	-	NOG310365	-	-	-	-
FBgn0261041	585.236	389.39	781.081	2.00591	1.00426	1.42319e-06	2.24387e-05	2R	13805794	13819571	+	6273	stj	GO:0005622;GO:0007274;GO:0007528;GO:0045202;GO:0045886;GO:0048488;GO:0048786;GO:0050965;GO:0097352;GO:0005622;GO:0007274;GO:0007528;GO:0045202;GO:0045886;GO:0048488;GO:0048786;GO:0050965;GO:0097352;GO:0005245;GO:0005622;GO:0006816;GO:0007274;GO:0007528;GO:0045202;GO:0045886;GO:0048488;GO:0048786;GO:0050965;GO:0070588;GO:0097352;	K04860	-	NOG307080	-	straightjacket [Source:FlyBase;Acc:FBgn0261041]"	-	-
FBgn0015010	1920.2	869.46	2970.94	3.41699	1.77273	1.5234e-06	2.39601e-05	X	14784664	14786551	-	1760	Ag5r	GO:0003674;GO:0005576;GO:0008150;GO:0003674;GO:0005576;GO:0008150;GO:0003674;GO:0005576;GO:0008150;	-	-	-	-	Antigen 5-related [Source:FlyBase;Acc:FBgn0015010]"	-	-
FBgn0013812	62.7088	8.73001	116.687	13.3662	3.74052	1.55683e-06	2.44263e-05	3R	21024580	21042499	-	14010	Dhc93AB	GO:0003341;GO:0003777;GO:0005524;GO:0005875;GO:0007018;GO:0007018;GO:0007605;GO:0008569;GO:0008569;GO:0016787;GO:0016887;GO:0016887;GO:0030286;GO:0036157;GO:0042623;GO:0003341;GO:0003341;GO:0003777;GO:0005524;GO:0005875;GO:0005930;GO:0007018;GO:0007018;GO:0007605;GO:0008569;GO:0008569;GO:0008569;GO:0016787;GO:0016887;GO:0016887;GO:0030286;GO:0030286;GO:0031514;GO:0036157;GO:0042623;GO:0045503;GO:…	K10408	-	COG5245	Z	Dynein heavy chain at 93AB[Source:FlyBase;Acc:FBgn0013812]	-	-
FBgn0039656	71.5548	29.6819	113.428	3.82145	1.93412	1.61528e-06	2.52819e-05	3R	29235322	29238704	-	2707	CG11951	GO:0004177;GO:0005737;GO:0006508;GO:0006508;GO:0006508;GO:0008233;GO:0008237;GO:0008237;GO:0008270;GO:0008270;GO:0008270;GO:0016787;GO:0042277;GO:0043171;GO:0046872;GO:0070006;	K11140	-	-	-	-	-	-
FBgn0038350	66.9539	22.0274	111.88	5.07914	2.34459	1.71397e-06	2.67615e-05	3R	15548628	15552833	-	3832	AOX4	GO:0003824;GO:0004031;GO:0004031;GO:0004854;GO:0005506;GO:0005829;GO:0006081;GO:0009055;GO:0009115;GO:0016491;GO:0016491;GO:0016614;GO:0016903;GO:0022900;GO:0046872;GO:0046872;GO:0050660;GO:0050660;GO:0051536;GO:0051536;GO:0051537;GO:0051537;GO:0055114;GO:0055114;GO:0102797;GO:0102798;	K00106	-	COG4630	F	Aldehyde oxidase 4 [Source:FlyBase;Acc:FBgn0038350]"	-	-
FBgn0263220	147.289	79.8882	214.69	2.68738	1.4262	1.73935e-06	2.71251e-05	X	10233347	10263485	-	10725	Hk	GO:0005249;GO:0005249;GO:0005737;GO:0006813;GO:0006813;GO:0007629;GO:0008076;GO:0015459;GO:0045938;GO:0050802;GO:0051259;GO:0065009;GO:0071805;GO:0005249;GO:0005249;GO:0005737;GO:0006813;GO:0006813;GO:0007629;GO:0008076;GO:0015459;GO:0045938;GO:0050802;GO:0051259;GO:0065009;GO:0071805;GO:0005249;GO:0005249;GO:0005737;GO:0006813;GO:0006813;GO:0007629;GO:0008076;GO:0015459;GO:0045938;GO:0050802;GO:…	K04883	-	-	-	Hyperkinetic [Source:FlyBase;Acc:FBgn0263220]"	-	-
FBgn0260985	540.216	357.904	722.528	2.01877	1.01348	1.94068e-06	3.00107e-05	3L	4134860	4136038	-	1127	RfC4	GO:0000076;GO:0000077;GO:0000166;GO:0000278;GO:0003677;GO:0003677;GO:0003689;GO:0003689;GO:0005515;GO:0005524;GO:0005524;GO:0005634;GO:0005634;GO:0005663;GO:0005663;GO:0006260;GO:0006260;GO:0006260;GO:0006271;GO:0006272;GO:0006281;GO:0007049;GO:0007062;GO:0007076;GO:0016321;GO:0031391;GO:0046331;	K10755	-	COG0470	L	Replication factor C subunit 4[Source:FlyBase;Acc:FBgn0260985]	-	-
FBgn0260429	124.025	40.1712	207.878	5.17479	2.3715	1.97677e-06	3.04957e-05	2R	15613854	15657214	+	2407	CG42524	-	-	-	-	-	-	-	-
FBgn0053158	534.8	355.415	714.184	2.00943	1.00679	2.13002e-06	3.25871e-05	3L	16419597	16496560	+	3436	CG33158	GO:0003924;GO:0005525;GO:0005829;	K14536	-	-	-	-	-	-
FBgn0038309	26.178	5.018	47.338	9.43365	3.23782	2.18612e-06	3.34056e-05	3R	15247163	15249137	-	1773	Amt	GO:0005887;GO:0008519;GO:0008519;GO:0015695;GO:0015696;GO:0015696;GO:0016020;GO:0016020;GO:0016021;GO:0050911;GO:0072488;GO:0072488;GO:1903718;	K03320	-	COG0004	P	Ammonium transporter[Source:FlyBase;Acc:FBgn0038309]	-	-
FBgn0085421	558.544	371.547	745.542	2.00659	1.00475	2.26456e-06	3.44818e-05	2R	6759715	6798941	-	8047	Epac	GO:0005085;GO:0005085;GO:0005575;GO:0005622;GO:0007165;GO:0007264;GO:0032487;GO:0035556;GO:0065009;GO:0005085;GO:0005085;GO:0005575;GO:0005622;GO:0007165;GO:0007264;GO:0032487;GO:0035556;GO:0065009;GO:0005085;GO:0005085;GO:0005575;GO:0005622;GO:0007165;GO:0007264;GO:0032487;GO:0035556;GO:0065009;GO:0005085;GO:0005085;GO:0005575;GO:0005622;GO:0007165;GO:0007264;GO:0032487;GO:0035556;GO:0065009;	K04351	-	-	-	Exchange protein directly activated by cAMP[Source:FlyBase;Acc:FBgn0085421]	-	-
FBgn0037915	18.9081	1.15795	36.6583	31.6578	4.98449	2.34394e-06	3.55227e-05	3R	11575901	11578745	-	2783	CG6790	GO:0003824;GO:0005789;GO:0005789;GO:0006506;GO:0006506;GO:0008152;GO:0016020;GO:0016021;GO:0016740;GO:0016740;GO:0051377;	-	-	-	-	-	-	-
FBgn0034011	1213.63	235.813	2191.45	9.29318	3.21617	2.43147e-06	3.63369e-05	2R	15327143	15328271	-	1072	CG8160	GO:0005576;	-	-	NOG271935	-	-	-	-
FBgn0003997	636.996	393.352	880.639	2.2388	1.16273	2.48183e-06	3.70465e-05	3L	18167745	18185641	-	4018	hid	GO:0002165;GO:0005515;GO:0005515;GO:0005739;GO:0006915;GO:0006915;GO:0007275;GO:0007424;GO:0007548;GO:0008219;GO:0008219;GO:0008258;GO:0008630;GO:0009267;GO:0010114;GO:0012501;GO:0016020;GO:0016021;GO:0016239;GO:0031625;GO:0035071;GO:0035072;GO:0035096;GO:0043065;GO:0043153;GO:0043281;GO:0046620;GO:0046667;GO:0046668;GO:0048800;GO:0048813;GO:0071480;GO:0097190;GO:1990525;GO:2000685;GO:2001056;GO:…	K20016	-	NOG237676	-	head involution defective[Source:FlyBase;Acc:FBgn0003997]	-	-
FBgn0026319	431.003	281.045	580.96	2.06714	1.04764	2.49137e-06	3.71459e-05	2L	4361925	4380716	+	3225	Traf4	GO:0001654;GO:0003384;GO:0005515;GO:0005737;GO:0006909;GO:0007165;GO:0007250;GO:0007370;GO:0007391;GO:0008270;GO:0034332;GO:0042981;GO:0043065;GO:0045167;GO:0045177;GO:0045179;GO:0046330;GO:0046330;GO:0046529;GO:0046872;GO:0050829;GO:0001654;GO:0003384;GO:0005515;GO:0005515;GO:0005737;GO:0006909;GO:0007165;GO:0007250;GO:0007370;GO:0007391;GO:0008270;GO:0034332;GO:0042981;GO:0043065;GO:0045167;GO:…	K09848	-	-	-	TNF-receptor-associated factor 4[Source:FlyBase;Acc:FBgn0026319]	-	-
FBgn0053557	18.2037	1.86778	34.5396	18.4924	4.20886	2.54045e-06	3.78339e-05	X	10009210	10010049	+	674	CG33557	GO:0003700;GO:0005634;GO:0006355;GO:0046983;	-	-	NOG246787	-	-	-	-
FBgn0038694	11.8108	0	23.6216	Inf	Inf	2.58903e-06	3.84243e-05	3R	19247052	19248136	-	974	CG5217	GO:0003674;GO:0005575;GO:0008150;	-	-	NOG296790	-	-	-	-
FBgn0039290	385.869	249.846	521.892	2.08885	1.06271	2.61549e-06	3.87724e-05	3R	25199818	25214255	+	3999	CG13654	GO:0005886;GO:0016020;GO:0016021;GO:0016021;GO:0016020;GO:0016021;GO:0016021;GO:0016020;GO:0016021;GO:0016021;	-	-	NOG77604	-	-	-	-
FBgn0053093	126.888	31.8519	221.923	6.96735	2.80061	2.74334e-06	4.04815e-05	3R	22530694	22531922	-	1055	CG33093	GO:0016491;GO:0016491;GO:0046872;GO:0055114;GO:0055114;	-	-	-	-	-	-	-
FBgn0033031	112.736	57.3947	168.077	2.92844	1.55013	2.80654e-06	4.13669e-05	2R	5668383	5669986	+	1316	CG8245	-	-	-	NOG241561	-	-	-	-
FBgn0020270	389.42	178.062	600.778	3.37399	1.75446	2.91027e-06	4.27006e-05	2L	11282090	11284335	+	2013	mre11	GO:0000723;GO:0004518;GO:0004519;GO:0004519;GO:0004527;GO:0005634;GO:0005634;GO:0006281;GO:0006302;GO:0006974;GO:0006974;GO:0007095;GO:0008408;GO:0016233;GO:0016787;GO:0016787;GO:0030145;GO:0030870;GO:0031573;GO:0051276;GO:0051321;GO:0090305;	K10865	-	-	-	meiotic recombination 11[Source:FlyBase;Acc:FBgn0020270]	-	-
FBgn0023495	1287.38	422.124	2152.63	5.09952	2.35036	2.93961e-06	4.30819e-05	3R	13370240	13371904	-	1434	Lip3	GO:0006629;GO:0006629;GO:0016042;GO:0016787;GO:0016788;	K01052	-	COG0596	R	-	-	-
FBgn0031148	509.728	339.575	679.881	2.00215	1.00155	2.9731e-06	4.35233e-05	X	21045138	21049096	+	2202	Cbs	GO:0004122;GO:0004122;GO:0005737;GO:0005737;GO:0006535;GO:0006535;GO:0008340;GO:0008652;GO:0016829;GO:0019343;GO:0019343;GO:0019344;GO:0030170;GO:0034976;GO:0046872;GO:0004122;GO:0004122;GO:0005737;GO:0005737;GO:0006535;GO:0006535;GO:0008340;GO:0008652;GO:0016829;GO:0019343;GO:0019343;GO:0019344;GO:0030170;GO:0034976;GO:0046872;GO:0004122;GO:0004122;GO:0005737;GO:0005737;GO:0006535;GO:0006535;GO:…	K01697	-	COG0031	E	centrosomin's beautiful sister[Source:FlyBase;Acc:FBgn0031148]	-	-
FBgn0067905	28.1131	0	56.2261	Inf	Inf	2.98805e-06	4.36925e-05	2R	20870392	20870678	+	223	IM14	GO:0002376;GO:0003674;GO:0005576;GO:0005576;GO:0006952;GO:0009617;GO:0045087;	-	-	-	-	Immune induced molecule 14[Source:FlyBase;Acc:FBgn0067905]	-	-
FBgn0029608	328.429	156.673	500.184	3.19253	1.6747	3.06906e-06	4.45739e-05	X	2252332	2254197	-	1286	CG3091	-	-	-	-	-	-	-	-
FBgn0052485	393.104	207.813	578.394	2.78324	1.47676	3.1311e-06	4.54238e-05	3L	3050323	3051765	+	1136	CG32485	GO:0005794;GO:0017137;	-	-	NOG235761	-	-	-	-
FBgn0043025	36.4395	10.289	62.5899	6.08318	2.60483	3.20463e-06	4.63863e-05	3L	17754936	17764158	-	1911	Adgf-A2	GO:0004000;GO:0004000;GO:0004000;GO:0004000;GO:0005615;GO:0005615;GO:0006154;GO:0006154;GO:0006154;GO:0007286;GO:0008083;GO:0010469;GO:0016020;GO:0016020;GO:0016021;GO:0016021;GO:0016787;GO:0019239;GO:0043103;GO:0046103;GO:0004000;GO:0004000;GO:0004000;GO:0005615;GO:0006154;GO:0006154;GO:0007286;GO:0008083;GO:0010469;GO:0016020;GO:0016020;GO:0016021;GO:0016021;GO:0016787;GO:0019239;GO:0004000;GO:…	-	-	NOG283084	-	Adenosine deaminase-related growth factor A2[Source:FlyBase;Acc:FBgn0043025]	-	-
FBgn0053225	1751.14	455.636	3046.65	6.68658	2.74127	3.27436e-06	4.71837e-05	2R	21590275	21591584	+	1095	CG33225	GO:0004252;GO:0005575;GO:0006508;GO:0016020;GO:0016021;GO:0016787;GO:0004252;GO:0005575;GO:0006508;GO:0016787;	-	-	-	-	-	-	-
FBgn0039131	201.473	93.2432	309.702	3.32144	1.73181	3.28275e-06	4.72518e-05	3R	23943628	23948424	-	1923	CG12268	GO:0005777;GO:0006629;GO:0010025;GO:0016020;GO:0016021;GO:0016491;GO:0035336;GO:0055114;GO:0080019;GO:0080019;GO:0080019;GO:0102965;GO:0005777;GO:0006629;GO:0010025;GO:0016020;GO:0016021;GO:0016491;GO:0035336;GO:0055114;GO:0080019;GO:0080019;GO:0080019;GO:0102965;GO:0005777;GO:0006629;GO:0010025;GO:0016020;GO:0016021;GO:0016491;GO:0035336;GO:0055114;GO:0080019;GO:0080019;GO:0080019;GO:0102965;	K13356	-	COG0451	M	-	-	-
FBgn0051777	154.098	68.02	240.176	3.53096	1.82006	3.31969e-06	4.76772e-05	2L	3706551	3707063	-	383	CG31777	GO:0004867;GO:0010951;	-	-	-	-	-	-	-
FBgn0050288	421.254	144.318	698.189	4.83783	2.27436	3.4347e-06	4.92193e-05	2R	21519243	21520393	-	965	CG30288	GO:0004252;GO:0006508;GO:0016787;	-	-	COG5640	O	-	-	-
FBgn0260768	368.14	232.235	504.046	2.17042	1.11797	3.47461e-06	4.97358e-05	2R	22661934	22663241	+	873	CG42566	GO:0003674;GO:0005575;GO:0008150;GO:0016020;GO:0016021;	K19363	-	-	-	-	-	-
FBgn0031232	34.0124	9.1992	58.8255	6.39463	2.67686	3.73247e-06	5.31321e-05	2L	204743	207297	-	1357	CG11617	GO:0003677;GO:0003677;GO:0005634;GO:0006355;GO:0003677;GO:0003677;GO:0005634;GO:0006355;	-	-	NOG280165	-	-	-	-
FBgn0033999	1812.73	661.778	2963.68	4.47836	2.16297	3.81165e-06	5.41397e-05	2R	15214060	15215686	-	1555	CG8093	GO:0005615;GO:0006629;GO:0006629;GO:0016042;GO:0016298;GO:0016787;GO:0016788;GO:0032504;GO:0005615;GO:0006629;GO:0006629;GO:0016042;GO:0016298;GO:0016787;GO:0016788;GO:0032504;	-	-	COG0596	R	-	-	-
FBgn0034804	389.073	228.786	549.36	2.4012	1.26376	4.14981e-06	5.86843e-05	2R	22938987	22941169	-	1770	CG3831	GO:0016020;GO:0016021;GO:0016020;GO:0016021;	-	-	-	-	-	-	-
FBgn0039044	158.829	90.2769	227.381	2.5187	1.33268	4.2311e-06	5.97029e-05	3R	23049657	23054082	-	2136	p53	GO:0000122;GO:0000976;GO:0001047;GO:0001085;GO:0001097;GO:0002039;GO:0003677;GO:0003682;GO:0003684;GO:0003700;GO:0003700;GO:0005515;GO:0005515;GO:0005634;GO:0005634;GO:0005667;GO:0005829;GO:0006282;GO:0006355;GO:0006357;GO:0006915;GO:0006915;GO:0006919;GO:0006974;GO:0006978;GO:0007131;GO:0007405;GO:0008134;GO:0008219;GO:0008340;GO:0008630;GO:0009267;GO:0009314;GO:0009411;GO:0010212;GO:0010369;GO:…	K10149	-	-	-	-	-	-
FBgn0033830	30.2832	6.89197	53.6745	7.78797	2.96125	4.27305e-06	6.02291e-05	2R	13375975	13377731	-	1458	CG10814	GO:0005575;GO:0016491;GO:0016491;GO:0030431;GO:0055114;GO:0055114;	K00471	-	COG2175	Q	-	-	-
FBgn0016054	88.0997	42.3688	133.831	3.1587	1.65933	4.30107e-06	6.05578e-05	2L	20643351	20645791	-	2167	phr6-4	GO:0000166;GO:0016829;GO:0016829;GO:0016829;GO:0016829;	-	-	COG0415	L	(6-4)-photolyase [Source:FlyBase;Acc:FBgn0016054]"	-	-
FBgn0020269	358.448	233.193	483.702	2.07425	1.05259	4.48736e-06	6.29059e-05	2R	14671396	14713622	-	3131	mspo	GO:0005578;GO:1901739;GO:0005578;GO:1901739;	-	-	-	-	M-spondin [Source:FlyBase;Acc:FBgn0020269]"	-	-
FBgn0034139	308.367	153.073	463.661	3.02901	1.59885	4.65595e-06	6.49867e-05	2R	16572082	16574154	+	1449	CG4927	GO:0004252;GO:0004252;GO:0006508;GO:0006508;GO:0006508;GO:0008233;GO:0008236;GO:0016787;	-	-	COG5640	O	-	-	-
FBgn0038239	1768.56	1.49955	3535.62	2357.79	11.2032	4.74581e-06	6.60979e-05	3R	14560935	14561521	+	587	CG14850	-	-	-	NOG284258	-	-	-	-
FBgn0029508	83.3588	39.1105	127.607	3.26273	1.70608	4.82379e-06	6.71116e-05	2R	6992676	7004259	+	2022	Tsp42Ea	GO:0003674;GO:0005887;GO:0007166;GO:0016020;GO:0016021;GO:0016021;GO:0016021;GO:0003674;GO:0005887;GO:0007166;GO:0016020;GO:0016021;GO:0016021;GO:0016021;GO:0003674;GO:0005887;GO:0007166;GO:0016020;GO:0016021;GO:0016021;GO:0016021;	K06497	-	NOG331580	-	Tetraspanin 42Ea [Source:FlyBase;Acc:FBgn0029508]"	-	-
FBgn0035620	428.482	112.294	744.67	6.63141	2.72932	5.0094e-06	6.93944e-05	3L	5595542	5597422	+	1881	CG5150	GO:0003824;GO:0004035;GO:0004035;GO:0008152;GO:0009986;GO:0016311;GO:0016787;GO:0016791;GO:0003824;GO:0004035;GO:0004035;GO:0008152;GO:0009986;GO:0016311;GO:0016787;GO:0016791;	-	-	COG1785	P	-	-	-
FBgn0038099	87.2548	21.6326	152.877	7.06699	2.8211	5.88548e-06	8.08361e-05	3R	12978000	12980535	+	1880	CG7091	GO:0006820;GO:0016020;GO:0016021;GO:0016021;GO:0016021;GO:0022857;GO:0055085;GO:0055085;	-	-	COG0477	G	-	-	-
FBgn0027929	323.766	151.2	496.332	3.28261	1.71484	5.95229e-06	8.16667e-05	2L	13963507	13965088	+	1289	NimB1	GO:0003674;GO:0005576;GO:0016020;GO:0016021;GO:0042742;GO:0003674;GO:0005576;GO:0042742;	-	-	NOG288690	-	Nimrod B1 [Source:FlyBase;Acc:FBgn0027929]"	-	-
FBgn0051363	6792.06	4080.73	9503.4	2.32885	1.21962	6.09195e-06	8.33203e-05	3R	11590386	11619906	-	2522	Jupiter	GO:0005200;GO:0005634;GO:0005737;GO:0005819;GO:0005829;GO:0005829;GO:0005856;GO:0005874;GO:0005874;GO:0005875;GO:0007010;GO:0008017;GO:0008017;GO:0031116;	-	-	NOG74029	U	-	-	-
FBgn0265174	412.972	274.038	551.907	2.01398	1.01005	6.22265e-06	8.50144e-05	2R	16955458	16957308	+	1851	PIG-V	GO:0000030;GO:0000030;GO:0004584;GO:0004584;GO:0005783;GO:0005789;GO:0005789;GO:0006506;GO:0006506;GO:0006506;GO:0006506;GO:0016020;GO:0016021;GO:0016740;GO:0016757;GO:0030176;GO:0031501;GO:0045052;GO:0045313;GO:0097502;GO:0000030;GO:0000030;GO:0004584;GO:0004584;GO:0005783;GO:0005789;GO:0005789;GO:0006506;GO:0006506;GO:0006506;GO:0006506;GO:0016020;GO:0016021;GO:0016740;GO:0016757;GO:0030176;GO:…	-	-	-	-	Phosphatidylinositol glycan anchor biosynthesisclass V [Source:FlyBase;Acc:FBgn0265174]	-	-
FBgn0260763	53.14	12.9168	93.3633	7.22805	2.85361	6.24539e-06	8.52347e-05	2R	17684855	17685548	+	566	CG42561	GO:0003674;GO:0005575;GO:0008150;	-	-	-	-	-	-	-
FBgn0020372	238.38	60.5966	416.164	6.86777	2.77984	6.34032e-06	8.64388e-05	2R	23878197	23880860	+	2433	TM4SF	GO:0005886;GO:0005887;GO:0007166;GO:0016020;GO:0016021;GO:0016021;GO:0016021;GO:0005886;GO:0016020;GO:0016021;GO:0016021;GO:0016021;GO:0005886;GO:0016020;GO:0016021;GO:0016021;	-	-	NOG320193	-	Transmembrane 4 superfamily[Source:FlyBase;Acc:FBgn0020372]	-	-
FBgn0034507	28.644	6.85914	50.429	7.35208	2.87815	6.40271e-06	8.71052e-05	2R	20354108	20355067	-	960	CG11192	GO:0004252;GO:0004252;GO:0004252;GO:0005737;GO:0006508;GO:0006508;GO:0006508;GO:0008233;GO:0008236;GO:0016787;	-	-	COG5640	O	-	-	-
FBgn0044810	30.4451	0	60.8902	Inf	Inf	6.45683e-06	8.77489e-05	3R	20904917	20905518	-	602	TotX	GO:0002376;GO:0003674;GO:0005576;GO:0005576;GO:0005615;GO:0005615;GO:0006979;GO:0009408;GO:0009617;GO:0009617;GO:0034599;GO:0034605;GO:0045087;	-	-	NOG254166	-	Turandot X [Source:FlyBase;Acc:FBgn0044810]"	-	-
FBgn0259110	312.208	201.035	423.382	2.10601	1.07451	6.54414e-06	8.86552e-05	X	15946936	15973159	-	7792	mmd	GO:0004222;GO:0006508;GO:0006509;GO:0008237;GO:0016020;GO:0016021;GO:0016021;GO:0016787;GO:0046872;GO:0004222;GO:0006508;GO:0006509;GO:0008237;GO:0016020;GO:0016021;GO:0016021;GO:0016787;GO:0046872;GO:0004222;GO:0006508;GO:0006509;GO:0008237;GO:0016020;GO:0016021;GO:0016021;GO:0016787;GO:0046872;GO:0004222;GO:0006508;GO:0006509;GO:0008237;GO:0016020;GO:0016021;GO:0016021;GO:0016787;GO:0046872;GO:…	-	-	-	-	mind-meld [Source:FlyBase;Acc:FBgn0259110]"	-	-
FBgn0032244	199.847	120.338	279.357	2.32145	1.21502	6.6913e-06	9.03641e-05	2L	10419190	10420612	+	1134	RfC3	GO:0003677;GO:0003689;GO:0003689;GO:0005515;GO:0005524;GO:0005634;GO:0005663;GO:0005663;GO:0006260;GO:0006261;GO:0006272;GO:0006281;GO:0007062;GO:0031391;GO:0046331;	K10756	-	COG0470	L	Replication factor C subunit 3[Source:FlyBase;Acc:FBgn0032244]	-	-
FBgn0038247	83.1775	39.4577	126.897	3.21603	1.68528	6.70754e-06	9.04887e-05	3R	14630478	14641776	+	6745	Cad88C	GO:0005509;GO:0005509;GO:0005886;GO:0005887;GO:0007155;GO:0007156;GO:0007424;GO:0016020;GO:0016020;GO:0016021;GO:0016339;GO:0044331;	-	-	NOG319300	-	Cadherin 88C [Source:FlyBase;Acc:FBgn0038247]"	-	-
FBgn0037742	85.9729	21.7125	150.233	6.91922	2.79061	6.73521e-06	9.06723e-05	3R	9754735	9756510	-	1452	Rpt3R	GO:0000166;GO:0005524;GO:0005524;GO:0005737;GO:0006974;GO:0008540;GO:0008540;GO:0016787;GO:0016787;GO:0016887;GO:0016887;GO:0017025;GO:0030163;GO:0030433;GO:0031595;GO:0031597;GO:0036402;GO:0036402;GO:0043161;GO:0045899;GO:1901800;GO:0000166;GO:0005524;GO:0005524;GO:0005737;GO:0006974;GO:0008540;GO:0008540;GO:0016787;GO:0016787;GO:0016887;GO:0016887;GO:0017025;GO:0030163;GO:0030433;GO:0031595;GO:…	K03063	-	-	-	Regulatory particle triple-A ATPase 3-related[Source:FlyBase;Acc:FBgn0037742]	-	-
FBgn0035941	30.0993	7.63152	52.5671	6.88816	2.78412	6.86945e-06	9.21943e-05	3L	8958857	8960921	+	1394	CG13313	-	-	-	NOG46036	-	-	-	-
FBgn0033388	166.502	84.1028	248.901	2.95948	1.56534	7.92169e-06	0.000104678	2R	9162037	9164967	-	2325	CG8046	GO:0004368;GO:0004368;GO:0006072;GO:0009331;GO:0016020;GO:0016021;GO:0016021;GO:0016491;GO:0052590;GO:0052591;GO:0055085;GO:0055114;GO:0055114;GO:0004368;GO:0004368;GO:0006072;GO:0009331;GO:0016020;GO:0016021;GO:0016021;GO:0016491;GO:0052590;GO:0052591;GO:0055085;GO:0055114;GO:0055114;	-	-	NOG306680	-	-	-	-
FBgn0026562	4982.16	3188.61	6775.71	2.12497	1.08744	8.3779e-06	0.00011003	3R	26869238	26871995	-	1201	SPARC	GO:0005509;GO:0005509;GO:0005518;GO:0005578;GO:0005578;GO:0005615;GO:0005615;GO:0007155;GO:0007165;GO:0007443;GO:0007498;GO:0007504;GO:0030536;GO:0050840;GO:0060438;GO:0061327;GO:0070278;GO:0070831;GO:0005509;GO:0005509;GO:0005518;GO:0005578;GO:0005578;GO:0005615;GO:0005615;GO:0007155;GO:0007165;GO:0007443;GO:0007498;GO:0007504;GO:0030536;GO:0050840;GO:0060438;GO:0061327;GO:0070278;GO:0070831;	-	-	NOG147672	S	Secreted protein, acidic, cysteine-rich[Source:FlyBase;Acc:FBgn0026562]	-	-
FBgn0037225	108.178	40.7944	175.561	4.30356	2.10553	8.46913e-06	0.000111002	3R	4248723	4251341	-	2165	TwdlG	GO:0005214;GO:0005578;GO:0010171;GO:0040003;GO:0005214;GO:0005578;GO:0010171;GO:0040003;GO:0005214;GO:0005578;GO:0010171;GO:0040003;	-	-	NOG287207	-	TweedleG [Source:FlyBase;Acc:FBgn0037225]"	-	-
FBgn0038946	13.4525	0.777955	26.127	33.5842	5.06971	8.68592e-06	0.000113498	3R	22351696	22356264	+	1169	rdhB	GO:0004745;GO:0004745;GO:0005575;GO:0016063;GO:0016491;GO:0055114;GO:0004745;GO:0004745;GO:0005575;GO:0016063;GO:0016491;GO:0055114;	-	-	COG4221	R	retinol dehydrogenase B[Source:FlyBase;Acc:FBgn0038946]	-	-
FBgn0266111	260.527	165.177	355.876	2.15452	1.10736	8.76481e-06	0.000114413	2R	12344983	12351325	+	6284	ana3	GO:0005813;GO:0005814;GO:0007098;GO:0007099;GO:0010457;GO:0032053;GO:0036064;GO:0036064;GO:0044782;	K16484	-	-	-	anastral spindle 3 [Source:FlyBase;Acc:FBgn0266111]"	-	-
FBgn0003886	6497.95	1986.28	11009.6	5.54283	2.47062	8.94739e-06	0.000116442	3R	9731221	9733250	-	1560	alphaTub85E	GO:0000166;GO:0003924;GO:0005200;GO:0005200;GO:0005525;GO:0005525;GO:0005737;GO:0005856;GO:0005874;GO:0005874;GO:0005874;GO:0007010;GO:0007017;GO:0007094;	K07374	-	COG5023	Z	alpha-Tubulin at 85E[Source:FlyBase;Acc:FBgn0003886]	-	-
FBgn0039751	414.157	266.784	561.53	2.10481	1.07369	9.26795e-06	0.000120371	3R	30175786	30177700	-	1582	CG1983	GO:0005622;GO:0008150;GO:0030170;GO:0030170;GO:0030170;GO:0005622;GO:0008150;GO:0030170;GO:0030170;GO:0030170;	K06997	-	COG0325	R	-	-	-
FBgn0050418	167.444	98.2256	236.662	2.40937	1.26866	9.49837e-06	0.00012324	2R	24243255	24255094	+	2817	nord	GO:0003674;GO:0005575;GO:0007611;GO:0008355;	-	-	-	-	-	-	-
FBgn0035777	50.6361	19.1804	82.0918	4.27999	2.09761	9.69838e-06	0.000125529	3L	7390742	7396013	+	2121	CG8563	GO:0004180;GO:0004181;GO:0004181;GO:0005615;GO:0006508;GO:0006508;GO:0008233;GO:0008237;GO:0008270;GO:0016787;GO:0046872;GO:0004180;GO:0004181;GO:0004181;GO:0005615;GO:0006508;GO:0006508;GO:0008233;GO:0008237;GO:0008270;GO:0016787;GO:0046872;	-	-	-	-	-	-	-
FBgn0052198	692.021	23.5424	1360.5	57.7892	5.85273	9.75862e-06	0.000125983	3L	18526976	18527445	+	470	CG32198	GO:0003674;GO:0005575;GO:0008150;	-	-	NOG251730	-	-	-	-
FBgn0028979	339.882	223.877	455.887	2.03633	1.02597	9.99787e-06	0.000128814	2L	22019208	22025734	+	5708	tio	GO:0000122;GO:0000122;GO:0001078;GO:0003676;GO:0003677;GO:0003682;GO:0005634;GO:0005634;GO:0006351;GO:0006355;GO:0007275;GO:0007380;GO:0010468;GO:0046872;GO:0048730;GO:0048730;GO:0048749;GO:0048749;GO:0061330;GO:0000122;GO:0000122;GO:0001078;GO:0003676;GO:0003677;GO:0003682;GO:0005634;GO:0005634;GO:0006351;GO:0006355;GO:0007275;GO:0007380;GO:0010468;GO:0046872;GO:0048730;GO:0048730;GO:0048749;GO:…	-	-	NOG83709	S	tiptop [Source:FlyBase;Acc:FBgn0028979]"	-	-
FBgn0039759	313.277	117.707	508.847	4.323	2.11203	1.01334e-05	0.00013043	3R	30243978	30246703	-	1467	CG9733	GO:0004252;GO:0004252;GO:0006508;GO:0006508;GO:0006508;GO:0008233;GO:0008236;GO:0016787;GO:0004252;GO:0004252;GO:0006508;GO:0006508;GO:0006508;GO:0008233;GO:0008236;GO:0016787;	-	-	-	-	-	-	-
FBgn0037411	10.1168	0	20.2336	Inf	Inf	1.02514e-05	0.000131817	3R	6215832	6218199	+	1381	Osi3	GO:0003674;GO:0005887;GO:0008150;GO:0016020;GO:0016021;GO:0003674;GO:0005887;GO:0008150;GO:0016020;GO:0016021;	-	-	-	-	Osiris 3 [Source:FlyBase;Acc:FBgn0037411]"	-	-
FBgn0032209	140.437	80.0991	200.775	2.50658	1.32572	1.03076e-05	0.000132276	2L	10292679	10295385	-	713	Hand	GO:0001077;GO:0003700;GO:0005634;GO:0006355;GO:0006366;GO:0007508;GO:0030097;GO:0032968;GO:0035050;GO:0043066;GO:0046983;GO:0048813;	K18486	-	NOG259520	-	-	-	-
FBgn0052302	14855.1	3829.48	25880.6	6.75826	2.75665	1.05884e-05	0.000135479	3L	2268825	2269903	+	1079	CG32302	GO:0005576;GO:0006030;GO:0008061;	-	-	-	-	-	-	-
FBgn0053282	322.676	194.494	450.858	2.31811	1.21295	1.0833e-05	0.000137921	2L	3327903	3329792	+	1583	CG33282	GO:0005215;GO:0005351;GO:0005355;GO:0015992;GO:0016020;GO:0016021;GO:0016021;GO:0022857;GO:0035428;GO:0046323;GO:0055085;GO:1904659;	K08145	-	-	-	-	-	-
FBgn0263038	79.0948	37.7826	120.407	3.18684	1.67213	1.1614e-05	0.000146705	2L	14163508	14180686	-	4314	CG43333	GO:0003674;GO:0005575;GO:0005578;GO:0005615;GO:0007155;GO:0008150;GO:0030198;	-	-	-	-	-	-	-
FBgn0001114	14583.8	9539.34	19628.3	2.05762	1.04097	1.24836e-05	0.000157227	2L	8672698	8676804	+	3373	Glt	GO:0004872;GO:0005576;GO:0005578;GO:0005604;GO:0005604;GO:0005622;GO:0005887;GO:0007158;GO:0008045;GO:0009986;GO:0016201;GO:0042043;GO:0045202;GO:0048488;GO:0050804;GO:0052689;GO:0097104;GO:0097105;GO:0098542;GO:0004872;GO:0005576;GO:0005578;GO:0005604;GO:0005604;GO:0005622;GO:0005887;GO:0007158;GO:0008045;GO:0009986;GO:0016201;GO:0042043;GO:0045202;GO:0048488;GO:0050804;GO:0052689;GO:0097104;GO:…	-	-	COG2272	I	Glutactin [Source:FlyBase;Acc:FBgn0001114]"	-	-
FBgn0025390	164.933	97.5715	232.295	2.38077	1.25143	1.29588e-05	0.000162104	X	1523554	1668788	-	7661	Mur2B	GO:0005201;GO:0005576;GO:0006030;GO:0008061;GO:0031012;GO:0042600;GO:0005201;GO:0005576;GO:0006030;GO:0008061;GO:0031012;GO:0042600;GO:0005201;GO:0005576;GO:0006030;GO:0008061;GO:0031012;GO:0042600;	-	-	-	-	Mucin related 2B [Source:FlyBase;Acc:FBgn0025390]"	-	-
FBgn0031726	23.4887	4.59402	42.3833	9.22575	3.20567	1.34707e-05	0.000167694	2L	5620615	5623762	-	2501	Cyp6a16	GO:0004497;GO:0004497;GO:0005506;GO:0016491;GO:0016491;GO:0016705;GO:0020037;GO:0046872;GO:0055114;GO:0055114;GO:0004497;GO:0004497;GO:0005506;GO:0016491;GO:0016491;GO:0016705;GO:0020037;GO:0046872;GO:0055114;GO:0055114;	K14999	-	-	-	-	-	-
FBgn0030954	101.903	36.0761	167.729	4.64932	2.21702	1.38065e-05	0.00017105	X	18764483	18774027	-	2230	CCKLR-17D3	GO:0004871;GO:0004930;GO:0004930;GO:0004930;GO:0007165;GO:0007186;GO:0007186;GO:0007186;GO:0007218;GO:0008188;GO:0008344;GO:0015054;GO:0016020;GO:0016021;GO:0016021;GO:0016021;	-	-	-	-	Cholecystokinin-like receptor at 17D3[Source:FlyBase;Acc:FBgn0030954]	-	-
FBgn0261999	333.594	219.565	447.624	2.03868	1.02764	1.38507e-05	0.000171432	2L	16231475	16241527	+	5851	CG42817	GO:0016020;GO:0016021;GO:0016020;GO:0016021;	-	-	NOG307080	-	-	-	-
FBgn0037410	47.8602	18.0881	77.6323	4.2919	2.10162	1.41899e-05	0.000175294	3R	6209373	6213493	+	1740	Osi2	GO:0003674;GO:0005887;GO:0008150;GO:0016020;GO:0016021;GO:0003674;GO:0005887;GO:0008150;GO:0016020;GO:0016021;GO:0003674;GO:0005887;GO:0008150;GO:0016020;GO:0016021;	-	-	-	-	Osiris 2 [Source:FlyBase;Acc:FBgn0037410]"	-	-
[truncated: 901 more rows]
